# Supplementary material for: Complexity for Artificial Substrates (CASU): Software for Creating and Visualising Habitat Complexity
Source: PLoS One. 2014 Feb 14;9(2):e87990. doi: 10.1371/journal.pone.0087990 (PMC3925107; doi:10.1371/journal.pone.0087990)
Supplement: Appendix S1 — Complexity for artificial substrates ( CASU ) programme. (ZIP) [file pone.0087990.s001.zip]

Archive with 1,030 entries (996 files):
- CASU program/
- CASU program/bz2.pyd
- CASU program/casu001.exe
- CASU program/gdiplus.dll
- CASU program/help.pdf
- CASU program/help.png
- CASU program/numpy.core.multiarray.pyd
- CASU program/numpy.core.scalarmath.pyd
- CASU program/numpy.core.umath.pyd
- CASU program/numpy.core._dotblas.pyd
- CASU program/numpy.core._sort.pyd
- CASU program/numpy.fft.fftpack_lite.pyd
- CASU program/numpy.lib._compiled_base.pyd
- CASU program/numpy.linalg.lapack_lite.pyd
- CASU program/numpy.random.mtrand.pyd
- CASU program/open.png
- CASU program/pyexpat.pyd
- CASU program/python26.dll
- CASU program/quit.png
- CASU program/redirect.txt
- CASU program/refresh.png
- CASU program/save.png
- CASU program/select.pyd
- CASU program/splash500.png
- CASU program/tcl/
- CASU program/tcl85.dll
- CASU program/tcl/auto.tcl
- CASU program/tcl/clock.tcl
- CASU program/tcl/encoding/
- CASU program/tcl/encoding/ascii.enc
- CASU program/tcl/encoding/big5.enc
- CASU program/tcl/encoding/cp1250.enc
- CASU program/tcl/encoding/cp1251.enc
- CASU program/tcl/encoding/cp1252.enc
- CASU program/tcl/encoding/cp1253.enc
- CASU program/tcl/encoding/cp1254.enc
- CASU program/tcl/encoding/cp1255.enc
- CASU program/tcl/encoding/cp1256.enc
- CASU program/tcl/encoding/cp1257.enc
- CASU program/tcl/encoding/cp1258.enc
- CASU program/tcl/encoding/cp437.enc
- CASU program/tcl/encoding/cp737.enc
- CASU program/tcl/encoding/cp775.enc
- CASU program/tcl/encoding/cp850.enc
- CASU program/tcl/encoding/cp852.enc
- CASU program/tcl/encoding/cp855.enc
- CASU program/tcl/encoding/cp857.enc
- CASU program/tcl/encoding/cp860.enc
- CASU program/tcl/encoding/cp861.enc
- CASU program/tcl/encoding/cp862.enc
- CASU program/tcl/encoding/cp863.enc
- CASU program/tcl/encoding/cp864.enc
- CASU program/tcl/encoding/cp865.enc
- CASU program/tcl/encoding/cp866.enc
- CASU program/tcl/encoding/cp869.enc
- CASU program/tcl/encoding/cp874.enc
- CASU program/tcl/encoding/cp932.enc
- CASU program/tcl/encoding/cp936.enc
- CASU program/tcl/encoding/cp949.enc
- CASU program/tcl/encoding/cp950.enc
- CASU program/tcl/encoding/dingbats.enc
- CASU program/tcl/encoding/ebcdic.enc
- CASU program/tcl/encoding/euc-cn.enc
- CASU program/tcl/encoding/euc-jp.enc
- CASU program/tcl/encoding/euc-kr.enc
- CASU program/tcl/encoding/gb12345.enc
- CASU program/tcl/encoding/gb1988.enc
- CASU program/tcl/encoding/gb2312-raw.enc
- CASU program/tcl/encoding/gb2312.enc
- CASU program/tcl/encoding/iso2022-jp.enc
- CASU program/tcl/encoding/iso2022-kr.enc
- CASU program/tcl/encoding/iso2022.enc
- CASU program/tcl/encoding/iso8859-1.enc
- CASU program/tcl/encoding/iso8859-10.enc
- CASU program/tcl/encoding/iso8859-13.enc
- CASU program/tcl/encoding/iso8859-14.enc
- CASU program/tcl/encoding/iso8859-15.enc
- CASU program/tcl/encoding/iso8859-16.enc
- CASU program/tcl/encoding/iso8859-2.enc
- CASU program/tcl/encoding/iso8859-3.enc
- CASU program/tcl/encoding/iso8859-4.enc
- CASU program/tcl/encoding/iso8859-5.enc
- CASU program/tcl/encoding/iso8859-6.enc
- CASU program/tcl/encoding/iso8859-7.enc
- CASU program/tcl/encoding/iso8859-8.enc
- CASU program/tcl/encoding/iso8859-9.enc
- CASU program/tcl/encoding/jis0201.enc
- CASU program/tcl/encoding/jis0208.enc
- CASU program/tcl/encoding/jis0212.enc
- CASU program/tcl/encoding/koi8-r.enc
- CASU program/tcl/encoding/koi8-u.enc
- CASU program/tcl/encoding/ksc5601.enc
- CASU program/tcl/encoding/macCentEuro.enc
- CASU program/tcl/encoding/macCroatian.enc
- CASU program/tcl/encoding/macCyrillic.enc
- CASU program/tcl/encoding/macDingbats.enc
- CASU program/tcl/encoding/macGreek.enc
- CASU program/tcl/encoding/macIceland.enc
- CASU program/tcl/encoding/macJapan.enc
- CASU program/tcl/encoding/macRoman.enc
- CASU program/tcl/encoding/macRomania.enc
- CASU program/tcl/encoding/macThai.enc
- CASU program/tcl/encoding/macTurkish.enc
- CASU program/tcl/encoding/macUkraine.enc
- CASU program/tcl/encoding/shiftjis.enc
- CASU program/tcl/encoding/symbol.enc
- CASU program/tcl/encoding/tis-620.enc
- CASU program/tcl/history.tcl
- CASU program/tcl/http1.0/
- CASU program/tcl/http1.0/http.tcl
- CASU program/tcl/http1.0/pkgIndex.tcl
- CASU program/tcl/init.tcl
- CASU program/tcl/msgs/
- CASU program/tcl/msgs/af.msg
- CASU program/tcl/msgs/af_za.msg
- CASU program/tcl/msgs/ar.msg
- CASU program/tcl/msgs/ar_in.msg
- CASU program/tcl/msgs/ar_jo.msg
- CASU program/tcl/msgs/ar_lb.msg
- CASU program/tcl/msgs/ar_sy.msg
- CASU program/tcl/msgs/be.msg
- CASU program/tcl/msgs/bg.msg
- CASU program/tcl/msgs/bn.msg
- CASU program/tcl/msgs/bn_in.msg
- CASU program/tcl/msgs/ca.msg
- CASU program/tcl/msgs/cs.msg
- CASU program/tcl/msgs/da.msg
- CASU program/tcl/msgs/de.msg
- CASU program/tcl/msgs/de_at.msg
- CASU program/tcl/msgs/de_be.msg
- CASU program/tcl/msgs/el.msg
- CASU program/tcl/msgs/en_au.msg
- CASU program/tcl/msgs/en_be.msg
- CASU program/tcl/msgs/en_bw.msg
- CASU program/tcl/msgs/en_ca.msg
- CASU program/tcl/msgs/en_gb.msg
- CASU program/tcl/msgs/en_hk.msg
- CASU program/tcl/msgs/en_ie.msg
- CASU program/tcl/msgs/en_in.msg
- CASU program/tcl/msgs/en_nz.msg
- CASU program/tcl/msgs/en_ph.msg
- CASU program/tcl/msgs/en_sg.msg
- CASU program/tcl/msgs/en_za.msg
- CASU program/tcl/msgs/en_zw.msg
- CASU program/tcl/msgs/eo.msg
- CASU program/tcl/msgs/es.msg
- CASU program/tcl/msgs/es_ar.msg
- CASU program/tcl/msgs/es_bo.msg
- CASU program/tcl/msgs/es_cl.msg
- CASU program/tcl/msgs/es_co.msg
- CASU program/tcl/msgs/es_cr.msg
- CASU program/tcl/msgs/es_do.msg
- CASU program/tcl/msgs/es_ec.msg
- CASU program/tcl/msgs/es_gt.msg
- CASU program/tcl/msgs/es_hn.msg
- CASU program/tcl/msgs/es_mx.msg
- CASU program/tcl/msgs/es_ni.msg
- CASU program/tcl/msgs/es_pa.msg
- CASU program/tcl/msgs/es_pe.msg
- CASU program/tcl/msgs/es_pr.msg
- CASU program/tcl/msgs/es_py.msg
- CASU program/tcl/msgs/es_sv.msg
- CASU program/tcl/msgs/es_uy.msg
- CASU program/tcl/msgs/es_ve.msg
- CASU program/tcl/msgs/et.msg
- CASU program/tcl/msgs/eu.msg
- CASU program/tcl/msgs/eu_es.msg
- CASU program/tcl/msgs/fa.msg
- CASU program/tcl/msgs/fa_in.msg
- CASU program/tcl/msgs/fa_ir.msg
- CASU program/tcl/msgs/fi.msg
- CASU program/tcl/msgs/fo.msg
- CASU program/tcl/msgs/fo_fo.msg
- CASU program/tcl/msgs/fr.msg
- CASU program/tcl/msgs/fr_be.msg
- CASU program/tcl/msgs/fr_ca.msg
- CASU program/tcl/msgs/fr_ch.msg
- CASU program/tcl/msgs/ga.msg
- CASU program/tcl/msgs/ga_ie.msg
- CASU program/tcl/msgs/gl.msg
- CASU program/tcl/msgs/gl_es.msg
- CASU program/tcl/msgs/gv.msg
- CASU program/tcl/msgs/gv_gb.msg
- CASU program/tcl/msgs/he.msg
- CASU program/tcl/msgs/hi.msg
- CASU program/tcl/msgs/hi_in.msg
- CASU program/tcl/msgs/hr.msg
- CASU program/tcl/msgs/hu.msg
- CASU program/tcl/msgs/id.msg
- CASU program/tcl/msgs/id_id.msg
- CASU program/tcl/msgs/is.msg
- CASU program/tcl/msgs/it.msg
- CASU program/tcl/msgs/it_ch.msg
- CASU program/tcl/msgs/ja.msg
- CASU program/tcl/msgs/kl.msg
- CASU program/tcl/msgs/kl_gl.msg
- CASU program/tcl/msgs/ko.msg
- CASU program/tcl/msgs/kok.msg
- CASU program/tcl/msgs/kok_in.msg
- CASU program/tcl/msgs/ko_kr.msg
- CASU program/tcl/msgs/kw.msg
- CASU program/tcl/msgs/kw_gb.msg
- CASU program/tcl/msgs/lt.msg
- CASU program/tcl/msgs/lv.msg
- CASU program/tcl/msgs/mk.msg
- CASU program/tcl/msgs/mr.msg
- CASU program/tcl/msgs/mr_in.msg
- CASU program/tcl/msgs/ms.msg
- CASU program/tcl/msgs/ms_my.msg
- CASU program/tcl/msgs/mt.msg
- CASU program/tcl/msgs/nb.msg
- CASU program/tcl/msgs/nl.msg
- CASU program/tcl/msgs/nl_be.msg
- CASU program/tcl/msgs/nn.msg
- CASU program/tcl/msgs/pl.msg
- CASU program/tcl/msgs/pt.msg
- CASU program/tcl/msgs/pt_br.msg
- CASU program/tcl/msgs/ro.msg
- CASU program/tcl/msgs/ru.msg
- CASU program/tcl/msgs/ru_ua.msg
- CASU program/tcl/msgs/sh.msg
- CASU program/tcl/msgs/sk.msg
- CASU program/tcl/msgs/sl.msg
- CASU program/tcl/msgs/sq.msg
- CASU program/tcl/msgs/sr.msg
- CASU program/tcl/msgs/sv.msg
- CASU program/tcl/msgs/sw.msg
- CASU program/tcl/msgs/ta.msg
- CASU program/tcl/msgs/ta_in.msg
- CASU program/tcl/msgs/te.msg
- CASU program/tcl/msgs/te_in.msg
- CASU program/tcl/msgs/th.msg
- CASU program/tcl/msgs/tr.msg
- CASU program/tcl/msgs/uk.msg
- CASU program/tcl/msgs/vi.msg
- CASU program/tcl/msgs/zh.msg
- CASU program/tcl/msgs/zh_cn.msg
- CASU program/tcl/msgs/zh_hk.msg
- CASU program/tcl/msgs/zh_sg.msg
- CASU program/tcl/msgs/zh_tw.msg
- CASU program/tcl/opt0.4/
- CASU program/tcl/opt0.4/optparse.tcl
- CASU program/tcl/opt0.4/pkgIndex.tcl
- CASU program/tcl/package.tcl
- CASU program/tcl/parray.tcl
- CASU program/tcl/safe.tcl
- CASU program/tcl/tclIndex
- CASU program/tcl/tm.tcl
- CASU program/tcl/tzdata/
- CASU program/tcl/tzdata/Africa/
- CASU program/tcl/tzdata/Africa/Abidjan
- CASU program/tcl/tzdata/Africa/Accra
- CASU program/tcl/tzdata/Africa/Addis_Ababa
- CASU program/tcl/tzdata/Africa/Algiers
- CASU program/tcl/tzdata/Africa/Asmara
- CASU program/tcl/tzdata/Africa/Asmera
- CASU program/tcl/tzdata/Africa/Bamako
- CASU program/tcl/tzdata/Africa/Bangui
- CASU program/tcl/tzdata/Africa/Banjul
- CASU program/tcl/tzdata/Africa/Bissau
- CASU program/tcl/tzdata/Africa/Blantyre
- CASU program/tcl/tzdata/Africa/Brazzaville
- CASU program/tcl/tzdata/Africa/Bujumbura
- CASU program/tcl/tzdata/Africa/Cairo
- CASU program/tcl/tzdata/Africa/Casablanca
- CASU program/tcl/tzdata/Africa/Ceuta
- CASU program/tcl/tzdata/Africa/Conakry
- CASU program/tcl/tzdata/Africa/Dakar
- CASU program/tcl/tzdata/Africa/Dar_es_Salaam
- CASU program/tcl/tzdata/Africa/Djibouti
- CASU program/tcl/tzdata/Africa/Douala
- CASU program/tcl/tzdata/Africa/El_Aaiun
- CASU program/tcl/tzdata/Africa/Freetown
- CASU program/tcl/tzdata/Africa/Gaborone
- CASU program/tcl/tzdata/Africa/Harare
- CASU program/tcl/tzdata/Africa/Johannesburg
- CASU program/tcl/tzdata/Africa/Kampala
- CASU program/tcl/tzdata/Africa/Khartoum
- CASU program/tcl/tzdata/Africa/Kigali
- CASU program/tcl/tzdata/Africa/Kinshasa
- CASU program/tcl/tzdata/Africa/Lagos
- CASU program/tcl/tzdata/Africa/Libreville
- CASU program/tcl/tzdata/Africa/Lome
- CASU program/tcl/tzdata/Africa/Luanda
- CASU program/tcl/tzdata/Africa/Lubumbashi
- CASU program/tcl/tzdata/Africa/Lusaka
- CASU program/tcl/tzdata/Africa/Malabo
- CASU program/tcl/tzdata/Africa/Maputo
- CASU program/tcl/tzdata/Africa/Maseru
- CASU program/tcl/tzdata/Africa/Mbabane
- CASU program/tcl/tzdata/Africa/Mogadishu
- CASU program/tcl/tzdata/Africa/Monrovia
- CASU program/tcl/tzdata/Africa/Nairobi
- CASU program/tcl/tzdata/Africa/Ndjamena
- CASU program/tcl/tzdata/Africa/Niamey
- CASU program/tcl/tzdata/Africa/Nouakchott
- CASU program/tcl/tzdata/Africa/Ouagadougou
- CASU program/tcl/tzdata/Africa/Porto-Novo
- CASU program/tcl/tzdata/Africa/Sao_Tome
- CASU program/tcl/tzdata/Africa/Timbuktu
[truncated: 730 more entries]
