# Supplementary material for: Complexity for Artificial Substrates (CASU): Software for Creating and Visualising Habitat Complexity
Source: PLoS One. 2014 Feb 14;9(2):e87990. doi: 10.1371/journal.pone.0087990 (PMC3925107; doi:10.1371/journal.pone.0087990)
Supplement: Appendix S1 — Complexity for artificial substrates ( CASU ) programme. (ZIP) [file pone.0087990.s001.zip › CASU program/redirect.txt]

113,131,152
129,109,30
215,120,44
56,193,7
195,202,227
143,27,208
78,103,37
111,200,35
128,24,123
226,31,131
++++++++++++++++++++++++++++++___________________________
done
0
1
2
3
supercalafragalistic
[1, 1, 1, 1]
0.25
-1.38629436112
0.25
-1.38629436112
0.25
-1.38629436112
0.25
-1.38629436112
C:\Users\Nick\Desktop\CASU\casu_source_current\casu_freeze_24march\splash500.png
0
1
2
3
supercalafragalistic
[1, 1, 1, 1]
0.25
-1.38629436112
0.25
-1.38629436112
0.25
-1.38629436112
0.25
-1.38629436112
+++++++++++++++++++++++++++++++++++++++++++++++++++++++++++++++++++
1.38629436112
[1, 1, 1, 1]
YYYYYYYYYYYYYYYYYYYYYYYYYYYYYYYYYYYYY
0
1
2
3
supercalafragalistic
jkl
[('A', 9, 39, (113, 131, 152), (379, 96, 16.0, -4.0)), ('D', 9, 280, (56, 193, 7), (248, 256, 13.0, 7.0)), ('A', 10, 362, (113, 131, 152), (168, 183, 11.0, 4.0)), ('C', 2, 449, (215, 120, 44), (80, 397, 12.0, -10.0)), ('C', 6, 710, (215, 120, 44), (310, 325, 9.0, -2.0)), ('A', 6, 1613, (113, 131, 152), (337, 335, 5.0, 7.0)), ('A', 1, 1803, (113, 131, 152), (328, 366, 13.0, -10.0)), ('A', 3, 2289, (113, 131, 152), (206, 176, 16.0, -9.0)), ('C', 10, 2620, (215, 120, 44), (339, 314, 11.0, 0.0)), ('D', 1, 3552, (56, 193, 7), (236, 48, 16.0, 2.0)), ('D', 8, 4000, (56, 193, 7), (186, 384, 17.0, 6.0)), ('C', 9, 4035, (215, 120, 44), (14, 8, 11.0, -4.0)), ('C', 8, 4195, (215, 120, 44), (302, 71, 8.0, 9.0)), ('B', 7, 4354, (129, 109, 30), (379, 284, 12.0, -3.0)), ('B', 4, 4457, (129, 109, 30), (316, 26, 19.0, 3.0)), ('D', 2, 4999, (56, 193, 7), (62, 238, 6.0, 2.0)), ('A', 2, 5179, (113, 131, 152), (284, 318, 11.0, 7.0)), ('A', 8, 5607, (113, 131, 152), (91, 194, 19.0, 8.0)), ('A', 7, 6057, (113, 131, 152), (51, 132, 16.0, -7.0)), ('C', 1, 6131, (215, 120, 44), (41, 386, 17.0, -2.0)), ('D', 6, 6318, (56, 193, 7), (116, 27, 9.0, -7.0)), ('B', 9, 6641, (129, 109, 30), (26, 50, 18.0, 2.0)), ('B', 2, 6695, (129, 109, 30), (90, 318, 5.0, 0.0)), ('A', 5, 7012, (113, 131, 152), (232, 238, 9.0, 7.0)), ('B', 6, 7227, (129, 109, 30), (148, 289, 15.0, 3.0)), ('D', 4, 7521, (56, 193, 7), (106, 55, 11.0, -6.0)), ('C', 5, 7585, (215, 120, 44), (128, 84, 19.0, -9.0)), ('D', 5, 8101, (56, 193, 7), (367, 359, 11.0, 2.0)), ('B', 5, 8596, (129, 109, 30), (276, 5, 17.0, 0.0)), ('D', 7, 8667, (56, 193, 7), (116, 237, 6.0, -7.0)), ('D', 10, 8855, (56, 193, 7), (302, 133, 18.0, 3.0)), ('C', 7, 9143, (215, 120, 44), (378, 190, 8.0, -1.0)), ('B', 3, 9475, (129, 109, 30), (279, 369, 16.0, -4.0)), ('C', 3, 9477, (215, 120, 44), (170, 37, 19.0, -3.0)), ('C', 4, 9515, (215, 120, 44), (346, 138, 19.0, 1.0)), ('D', 3, 9663, (56, 193, 7), (353, 202, 16.0, -1.0)), ('B', 8, 9752, (129, 109, 30), (256, 121, 7.0, 8.0)), ('A', 4, 9857, (113, 131, 152), (4, 164, 6.0, 9.0)), ('B', 10, 9922, (129, 109, 30), (318, 396, 6.0, 2.0)), ('B', 1, 9995, (129, 109, 30), (396, 210, 10.0, -8.0))]
0
0
DON'T DRAW GREY BOXES
self.params.grassOut = 
False
('A', 9, 39, (113, 131, 152), (379, 96, 16.0, -4.0))
____________________
0 -- A
1 -- 9
2 -- 39
skip
3 -- (113, 131, 152)
skip
4 -- (379, 96, 16.0, -4.0)
('D', 9, 280, (56, 193, 7), (248, 256, 13.0, 7.0))
____________________
0 -- D
1 -- 9
2 -- 280
skip
3 -- (56, 193, 7)
skip
4 -- (248, 256, 13.0, 7.0)
('A', 10, 362, (113, 131, 152), (168, 183, 11.0, 4.0))
____________________
0 -- A
1 -- 10
2 -- 362
skip
3 -- (113, 131, 152)
skip
4 -- (168, 183, 11.0, 4.0)
('C', 2, 449, (215, 120, 44), (80, 397, 12.0, -10.0))
____________________
0 -- C
1 -- 2
2 -- 449
skip
3 -- (215, 120, 44)
skip
4 -- (80, 397, 12.0, -10.0)
('C', 6, 710, (215, 120, 44), (310, 325, 9.0, -2.0))
____________________
0 -- C
1 -- 6
2 -- 710
skip
3 -- (215, 120, 44)
skip
4 -- (310, 325, 9.0, -2.0)
('A', 6, 1613, (113, 131, 152), (337, 335, 5.0, 7.0))
____________________
0 -- A
1 -- 6
2 -- 1613
skip
3 -- (113, 131, 152)
skip
4 -- (337, 335, 5.0, 7.0)
('A', 1, 1803, (113, 131, 152), (328, 366, 13.0, -10.0))
____________________
0 -- A
1 -- 1
2 -- 1803
skip
3 -- (113, 131, 152)
skip
4 -- (328, 366, 13.0, -10.0)
('A', 3, 2289, (113, 131, 152), (206, 176, 16.0, -9.0))
____________________
0 -- A
1 -- 3
2 -- 2289
skip
3 -- (113, 131, 152)
skip
4 -- (206, 176, 16.0, -9.0)
('C', 10, 2620, (215, 120, 44), (339, 314, 11.0, 0.0))
____________________
0 -- C
1 -- 10
2 -- 2620
skip
3 -- (215, 120, 44)
skip
4 -- (339, 314, 11.0, 0.0)
('D', 1, 3552, (56, 193, 7), (236, 48, 16.0, 2.0))
____________________
0 -- D
1 -- 1
2 -- 3552
skip
3 -- (56, 193, 7)
skip
4 -- (236, 48, 16.0, 2.0)
('D', 8, 4000, (56, 193, 7), (186, 384, 17.0, 6.0))
____________________
0 -- D
1 -- 8
2 -- 4000
skip
3 -- (56, 193, 7)
skip
4 -- (186, 384, 17.0, 6.0)
('C', 9, 4035, (215, 120, 44), (14, 8, 11.0, -4.0))
____________________
0 -- C
1 -- 9
2 -- 4035
skip
3 -- (215, 120, 44)
skip
4 -- (14, 8, 11.0, -4.0)
('C', 8, 4195, (215, 120, 44), (302, 71, 8.0, 9.0))
____________________
0 -- C
1 -- 8
2 -- 4195
skip
3 -- (215, 120, 44)
skip
4 -- (302, 71, 8.0, 9.0)
('B', 7, 4354, (129, 109, 30), (379, 284, 12.0, -3.0))
____________________
0 -- B
1 -- 7
2 -- 4354
skip
3 -- (129, 109, 30)
skip
4 -- (379, 284, 12.0, -3.0)
('B', 4, 4457, (129, 109, 30), (316, 26, 19.0, 3.0))
____________________
0 -- B
1 -- 4
2 -- 4457
skip
3 -- (129, 109, 30)
skip
4 -- (316, 26, 19.0, 3.0)
('D', 2, 4999, (56, 193, 7), (62, 238, 6.0, 2.0))
____________________
0 -- D
1 -- 2
2 -- 4999
skip
3 -- (56, 193, 7)
skip
4 -- (62, 238, 6.0, 2.0)
('A', 2, 5179, (113, 131, 152), (284, 318, 11.0, 7.0))
____________________
0 -- A
1 -- 2
2 -- 5179
skip
3 -- (113, 131, 152)
skip
4 -- (284, 318, 11.0, 7.0)
('A', 8, 5607, (113, 131, 152), (91, 194, 19.0, 8.0))
____________________
0 -- A
1 -- 8
2 -- 5607
skip
3 -- (113, 131, 152)
skip
4 -- (91, 194, 19.0, 8.0)
('A', 7, 6057, (113, 131, 152), (51, 132, 16.0, -7.0))
____________________
0 -- A
1 -- 7
2 -- 6057
skip
3 -- (113, 131, 152)
skip
4 -- (51, 132, 16.0, -7.0)
('C', 1, 6131, (215, 120, 44), (41, 386, 17.0, -2.0))
____________________
0 -- C
1 -- 1
2 -- 6131
skip
3 -- (215, 120, 44)
skip
4 -- (41, 386, 17.0, -2.0)
('D', 6, 6318, (56, 193, 7), (116, 27, 9.0, -7.0))
____________________
0 -- D
1 -- 6
2 -- 6318
skip
3 -- (56, 193, 7)
skip
4 -- (116, 27, 9.0, -7.0)
('B', 9, 6641, (129, 109, 30), (26, 50, 18.0, 2.0))
____________________
0 -- B
1 -- 9
2 -- 6641
skip
3 -- (129, 109, 30)
skip
4 -- (26, 50, 18.0, 2.0)
('B', 2, 6695, (129, 109, 30), (90, 318, 5.0, 0.0))
____________________
0 -- B
1 -- 2
2 -- 6695
skip
3 -- (129, 109, 30)
skip
4 -- (90, 318, 5.0, 0.0)
('A', 5, 7012, (113, 131, 152), (232, 238, 9.0, 7.0))
____________________
0 -- A
1 -- 5
2 -- 7012
skip
3 -- (113, 131, 152)
skip
4 -- (232, 238, 9.0, 7.0)
('B', 6, 7227, (129, 109, 30), (148, 289, 15.0, 3.0))
____________________
0 -- B
1 -- 6
2 -- 7227
skip
3 -- (129, 109, 30)
skip
4 -- (148, 289, 15.0, 3.0)
('D', 4, 7521, (56, 193, 7), (106, 55, 11.0, -6.0))
____________________
0 -- D
1 -- 4
2 -- 7521
skip
3 -- (56, 193, 7)
skip
4 -- (106, 55, 11.0, -6.0)
('C', 5, 7585, (215, 120, 44), (128, 84, 19.0, -9.0))
____________________
0 -- C
1 -- 5
2 -- 7585
skip
3 -- (215, 120, 44)
skip
4 -- (128, 84, 19.0, -9.0)
('D', 5, 8101, (56, 193, 7), (367, 359, 11.0, 2.0))
____________________
0 -- D
1 -- 5
2 -- 8101
skip
3 -- (56, 193, 7)
skip
4 -- (367, 359, 11.0, 2.0)
('B', 5, 8596, (129, 109, 30), (276, 5, 17.0, 0.0))
____________________
0 -- B
1 -- 5
2 -- 8596
skip
3 -- (129, 109, 30)
skip
4 -- (276, 5, 17.0, 0.0)
('D', 7, 8667, (56, 193, 7), (116, 237, 6.0, -7.0))
____________________
0 -- D
1 -- 7
2 -- 8667
skip
3 -- (56, 193, 7)
skip
4 -- (116, 237, 6.0, -7.0)
('D', 10, 8855, (56, 193, 7), (302, 133, 18.0, 3.0))
____________________
0 -- D
1 -- 10
2 -- 8855
skip
3 -- (56, 193, 7)
skip
4 -- (302, 133, 18.0, 3.0)
('C', 7, 9143, (215, 120, 44), (378, 190, 8.0, -1.0))
____________________
0 -- C
1 -- 7
2 -- 9143
skip
3 -- (215, 120, 44)
skip
4 -- (378, 190, 8.0, -1.0)
('B', 3, 9475, (129, 109, 30), (279, 369, 16.0, -4.0))
____________________
0 -- B
1 -- 3
2 -- 9475
skip
3 -- (129, 109, 30)
skip
4 -- (279, 369, 16.0, -4.0)
('C', 3, 9477, (215, 120, 44), (170, 37, 19.0, -3.0))
____________________
0 -- C
1 -- 3
2 -- 9477
skip
3 -- (215, 120, 44)
skip
4 -- (170, 37, 19.0, -3.0)
('C', 4, 9515, (215, 120, 44), (346, 138, 19.0, 1.0))
____________________
0 -- C
1 -- 4
2 -- 9515
skip
3 -- (215, 120, 44)
skip
4 -- (346, 138, 19.0, 1.0)
('D', 3, 9663, (56, 193, 7), (353, 202, 16.0, -1.0))
____________________
0 -- D
1 -- 3
2 -- 9663
skip
3 -- (56, 193, 7)
skip
4 -- (353, 202, 16.0, -1.0)
('B', 8, 9752, (129, 109, 30), (256, 121, 7.0, 8.0))
____________________
0 -- B
1 -- 8
2 -- 9752
skip
3 -- (129, 109, 30)
skip
4 -- (256, 121, 7.0, 8.0)
('A', 4, 9857, (113, 131, 152), (4, 164, 6.0, 9.0))
____________________
0 -- A
1 -- 4
2 -- 9857
skip
3 -- (113, 131, 152)
skip
4 -- (4, 164, 6.0, 9.0)
('B', 10, 9922, (129, 109, 30), (318, 396, 6.0, 2.0))
____________________
0 -- B
1 -- 10
2 -- 9922
skip
3 -- (129, 109, 30)
skip
4 -- (318, 396, 6.0, 2.0)
('B', 1, 9995, (129, 109, 30), (396, 210, 10.0, -8.0))
____________________
0 -- B
1 -- 1
2 -- 9995
skip
3 -- (129, 109, 30)
skip
4 -- (396, 210, 10.0, -8.0)
DON'T DRAW GREY BOXES
DON'T DRAW GREY BOXES
C:\Users\Nick\Desktop\CASU\casu_source_current\casu_freeze_24march\open.png
C:\Users\Nick\Desktop\CASU\casu_source_current\casu_freeze_24march\save.png
C:\Users\Nick\Desktop\CASU\casu_source_current\casu_freeze_24march\refresh.png
C:\Users\Nick\Desktop\CASU\casu_source_current\casu_freeze_24march\help.png
C:\Users\Nick\Desktop\CASU\casu_source_current\casu_freeze_24march\quit.png
width = 400, height = 400
Traceback (most recent call last):
  File "advanced.py", line 289, in NewText
AttributeError: 'ComplexTab' object has no attribute 'radiusMinText'
width = 400, height = 400
Traceback (most recent call last):
  File "advanced.py", line 289, in NewText
AttributeError: 'ComplexTab' object has no attribute 'radiusMinText'
width = 400, height = 400
Traceback (most recent call last):
  File "advanced.py", line 289, in NewText
AttributeError: 'ComplexTab' object has no attribute 'radiusMinText'
width = 400, height = 400
Traceback (most recent call last):
  File "advanced.py", line 289, in NewText
AttributeError: 'ComplexTab' object has no attribute 'radiusMinText'
width = 400, height = 400
Traceback (most recent call last):
  File "advanced.py", line 290, in NewText
AttributeError: 'ComplexTab' object has no attribute 'radiusMaxText'
width = 400, height = 400
Traceback (most recent call last):
  File "advanced.py", line 291, in NewText
AttributeError: 'ComplexTab' object has no attribute 'radIncrText'
width = 400, height = 400
Traceback (most recent call last):
  File "advanced.py", line 291, in NewText
AttributeError: 'ComplexTab' object has no attribute 'radIncrText'
width = 400, height = 400
Traceback (most recent call last):
  File "advanced.py", line 291, in NewText
AttributeError: 'ComplexTab' object has no attribute 'radIncrText'
width = 400, height = 400
Traceback (most recent call last):
  File "advanced.py", line 294, in NewText
AttributeError: 'ComplexTab' object has no attribute 'elevIncrText'
width = 400, height = 400
rmax: 20
------------------new text!!! AND INCREMENT = 1.0
Traceback (most recent call last):
  File "advanced.py", line 303, in NewText
IndexError: list index out of range
width = 400, height = 400
rmax: 20
------------------new text!!! AND INCREMENT = 1.0
Traceback (most recent call last):
  File "advanced.py", line 303, in NewText
IndexError: list index out of range
(240, 240, 240, 255)
^^^^^
1 while loop ###############JK_________________________----------------
2 while loop ###############JK_________________________----------------
58.0
70.0
274.0
initial locations:
[16, 20, 88]
[(58.0, 15, 10, 30), (70.0, 15, 10, 30), (274.0, 15, 10, 30)]
[(10, 20, 53.0, 20), (63.0, 20, 12.0, 20), (75.0, 20, 204.0, 20), (279.0, 20, 31.0, 20)]
50.5
262.0
90.0
234.0
width = 400, height = 400
rmax: 20
------------------new text!!! AND INCREMENT = 1.0
width == height
**********************_____________________******************
0,0
([400, 400], False, False, False, 25, 4, [18.0, 4.0, 68.0, 10.0], (5, 20, 1.0), (-10, 10, 1.0))
[18, 4, 68, 10]
0000000000000000000000000000000000000000000
this is selected nb tab ---------------- 0----------++++++++++++++++++
1320.37
0.23534350077
5610.395
1420.065
0.253113194347
5610.395
1544.095
0.275220372184
5610.395
1325.865
0.236322932699
5610.395
10776.48
^
0.0563327904783
-2.87647848925
8104.34
^
0.0423644907414
-3.16144475014
9586.42
^
0.0501118908305
-2.99349695713
8443.46
^
0.0441372009313
-3.12045229359
154389.605
^
0.807053627019
-0.214365160605
10776.48
^
0.0563327904783
-2.87647848925
8104.34
^
0.0423644907414
-3.16144475014
9586.42
^
0.0501118908305
-2.99349695713
8443.46
^
0.0441372009313
-3.12045229359
154389.605
^
0.807053627019
-0.214365160605
10776.48
^
0.0563327904783
-2.87647848925
8104.34
^
0.0423644907414
-3.16144475014
9586.42
^
0.0501118908305
-2.99349695713
8443.46
^
0.0441372009313
-3.12045229359
154389.605
^
0.807053627019
-0.214365160605
width = 400, height = 400
rmax: 20
------------------new text!!! AND INCREMENT = 1.0
width == height
**********************_____________________******************
0,0
([400, 400], False, False, False, 25, 4, [18.0, 4.0, 68.0, 10.0], (5, 20, 1.0), (-10, 10, 1.0))
width = 400, height = 400
rmax: 20
------------------new text!!! AND INCREMENT = 1.0
width == height
**********************_____________________******************
0,0
([400, 400], False, False, False, 25, 4, [18.0, 4.0, 68.0, 10.0], (5, 20, 1.0), (-10, 10, 1.0))
width = 400, height = 400
rmax: 20
------------------new text!!! AND INCREMENT = 1.0
width == height
**********************_____________________******************
0,0
([400, 400], False, False, False, 25, 4, [18.0, 4.0, 68.0, 10.0], (5, 20, 1.0), (-10, 10, 1.0))
width = 400, height = 400
rmax: 20
------------------new text!!! AND INCREMENT = 1.0
width == height
**********************_____________________******************
0,0
([400, 400], False, False, False, 25, 4, [18.0, 4.0, 68.0, 10.0], (5, 20, 1.0), (-10, 10, 1.0))
width = 400, height = 400
rmax: 20
------------------new text!!! AND INCREMENT = 1.0
width == height
**********************_____________________******************
0,0
([400, 400], False, False, False, 25, 4, [18.0, 4.0, 68.0, 10.0], (5, 20, 1.0), (-10, 10, 1.0))
width = 400, height = 400
rmax: 20
------------------new text!!! AND INCREMENT = 1.0
width == height
**********************_____________________******************
0,0
([400, 400], False, False, False, 25, 4, [18.0, 4.0, 68.0, 10.0], (5, 20, 1.0), (-10, 10, 1.0))
width = 400, height = 400
rmax: 20
------------------new text!!! AND INCREMENT = 1.0
width == height
**********************_____________________******************
0,0
([400, 400], False, False, False, 25, 4, [18.0, 4.0, 68.0, 10.0], (5, 20, 1.0), (-10, 10, 1.0))
width = 400, height = 400
rmax: 20
------------------new text!!! AND INCREMENT = 1.0
width == height
**********************_____________________******************
0,0
([400, 400], False, False, False, 25, 4, [18.0, 4.0, 68.0, 10.0], (5, 20, 1.0), (-10, 10, 1.0))
width = 400, height = 400
rmax: 20
------------------new text!!! AND INCREMENT = 1.0
width == height
**********************_____________________******************
0,0
([400, 400], False, False, False, 25, 4, [18.0, 4.0, 68.0, 10.0], (5, 20, 1.0), (-10, 10, 1.0))
width = 400, height = 400
rmax: 20
------------------new text!!! AND INCREMENT = 1.0
width == height
**********************_____________________******************
0,0
([400, 400], False, False, False, 25, 4, [18.0, 4.0, 68.0, 10.0], (5, 20, 1.0), (-10, 10, 1.0))
width = 400, height = 400
rmax: 20
------------------new text!!! AND INCREMENT = 1.0
width == height
**********************_____________________******************
0,0
([400, 400], False, False, False, 25, 4, [18.0, 4.0, 68.0, 10.0], (5, 20, 1.0), (-10, 10, 1.0))
width = 400, height = 400
rmax: 20
------------------new text!!! AND INCREMENT = 1.0
width == height
**********************_____________________******************
0,0
([400, 400], False, False, False, 25, 4, [18.0, 4.0, 68.0, 10.0], (5, 20, 1.0), (-10, 10, 1.0))
width = 400, height = 400
rmax: 20
------------------new text!!! AND INCREMENT = 1.0
width == height
**********************_____________________******************
0,0
([400, 400], False, False, False, 25, 4, [18.0, 4.0, 68.0, 10.0], (5, 20, 1.0), (-10, 10, 1.0))
randomize colors
69,237,225
125,217,155
231,214,18
192,125,81
20,148,14
87,151,139
123,107,148
228,237,176
198,187,4
67,177,191
++++++++++++++++++++++++++++++___________________________
done
randomize ratios
HELLO! in OBJECT UPDATE
1 while loop ###############JK_________________________----------------
61.0
73.0
187.0
initial locations:
[21, 17, 59]
[(61.000000000000007, 15, 10, 30), (73.0, 15, 10, 30), (187.0, 15, 10, 30)]
[(10, 20, 56.000000000000007, 20), (66.0, 20, 12.0, 20), (78.0, 20, 114.0, 20), (192.0, 20, 118.0, 20)]
width = 400, height = 400
rmax: 20
------------------new text!!! AND INCREMENT = 1.0
width == height
**********************_____________________******************
0,0
([400, 400], False, False, False, 25, 4, [19.0, 4.0, 38.0, 39.0], (5, 20, 1.0), (-10, 10, 1.0))
width = 400, height = 400
rmax: 20
------------------new text!!! AND INCREMENT = 1.0
width == height
**********************_____________________******************
0,0
([400, 400], False, False, False, 25, 4, [19.0, 4.0, 38.0, 39.0], (5, 20, 1.0), (-10, 10, 1.0))
randomize ratios
HELLO! in OBJECT UPDATE
1 while loop ###############JK_________________________----------------
2 while loop ###############JK_________________________----------------
3 while loop ###############JK_________________________----------------
4 while loop ###############JK_________________________----------------
5 while loop ###############JK_________________________----------------
6 while loop ###############JK_________________________----------------
7 while loop ###############JK_________________________----------------
115.0
124.0
178.0
initial locations:
[56, 35, 38]
[(115.0, 15, 10, 30), (124.0, 15, 10, 30), (178.00000000000003, 15, 10, 30)]
[(10, 20, 110.0, 20), (120.0, 20, 9.0, 20), (129.0, 20, 54.000000000000028, 20), (183.00000000000003, 20, 126.99999999999997, 20)]
width = 400, height = 400
rmax: 20
------------------new text!!! AND INCREMENT = 1.0
width == height
**********************_____________________******************
0,0
([400, 400], False, False, False, 25, 4, [37.0, 3.0, 18.0, 42.0], (5, 20, 1.0), (-10, 10, 1.0))
randomize ratios
HELLO! in OBJECT UPDATE
1 while loop ###############JK_________________________----------------
181.0
199.0
280.0
initial locations:
[57, 63, 90]
[(180.99999999999997, 15, 10, 30), (199.0, 15, 10, 30), (280.0, 15, 10, 30)]
[(10, 20, 175.99999999999997, 20), (185.99999999999997, 20, 18.000000000000028, 20), (204.0, 20, 81.0, 20), (285.0, 20, 25.0, 20)]
width = 400, height = 400
rmax: 20
------------------new text!!! AND INCREMENT = 1.0
width == height
**********************_____________________******************
0,0
([400, 400], False, False, False, 25, 4, [59.0, 6.0, 27.0, 8.0], (5, 20, 1.0), (-10, 10, 1.0))
randomize ratios
HELLO! in OBJECT UPDATE
1 while loop ###############JK_________________________----------------
70.0
97.0
253.0
initial locations:
[81, 29, 20]
[(70.0, 15, 10, 30), (97.0, 15, 10, 30), (253.00000000000003, 15, 10, 30)]
[(10, 20, 65.0, 20), (75.0, 20, 27.0, 20), (102.0, 20, 156.00000000000003, 20), (258.0, 20, 52.0, 20)]
width = 400, height = 400
rmax: 20
------------------new text!!! AND INCREMENT = 1.0
width == height
**********************_____________________******************
0,0
([400, 400], False, False, False, 25, 4, [22.0, 9.0, 52.0, 17.0], (5, 20, 1.0), (-10, 10, 1.0))
width = 400, height = 400
rmax: 20
------------------new text!!! AND INCREMENT = 1.0
width == height
**********************_____________________******************
0,0
([400, 400], False, False, False, 25, 4, [22.0, 9.0, 52.0, 17.0], (5, 20, 1.0), (-10, 10, 1.0))
randomize ratios
HELLO! in OBJECT UPDATE
1 while loop ###############JK_________________________----------------
2 while loop ###############JK_________________________----------------
3 while loop ###############JK_________________________----------------
4 while loop ###############JK_________________________----------------
28.0
100.0
205.0
initial locations:
[30, 65, 6]
[(28.0, 15, 10, 30), (100.0, 15, 10, 30), (205.0, 15, 10, 30)]
[(10, 20, 23.0, 20), (33.0, 20, 72.0, 20), (105.0, 20, 105.0, 20), (210.0, 20, 100.0, 20)]
width = 400, height = 400
rmax: 20
------------------new text!!! AND INCREMENT = 1.0
width == height
**********************_____________________******************
0,0
([400, 400], False, False, False, 25, 4, [8.0, 24.0, 35.0, 33.0], (5, 20, 1.0), (-10, 10, 1.0))
width = 400, height = 400
rmax: 20
------------------new text!!! AND INCREMENT = 1.0
width == height
**********************_____________________******************
0,0
([400, 400], False, False, False, 25, 4, [8.0, 24.0, 35.0, 33.0], (5, 20, 1.0), (-10, 10, 1.0))
False
False
False
False
0 ------------------------------------------------------------------------
0
1
2
3
supercalafragalistic
[8.0, 24.0, 35.0, 33.0]
0.08
-2.52572864431
0.24
-1.42711635564
0.35
-1.0498221245
0.33
-1.10866262452
+++++++++++++++++++++++++++++++++++++++++++++++++++++++++++++++++++
1.27786262656
width = 400, height = 400
rmax: 20
------------------new text!!! AND INCREMENT = 1.0
width == height
**********************_____________________******************
0,0
([400, 400], False, False, False, 25, 4, [8.0, 24.0, 35.0, 33.0], (5, 20, 1.0), (-10, 10, 1.0))
0
1
2
3
supercalafragalistic
[8.0, 24.0, 35.0, 33.0]
0.08
-2.52572864431
0.24
-1.42711635564
0.35
-1.0498221245
0.33
-1.10866262452
+++++++++++++++++++++++++++++++++++++++++++++++++++++++++++++++++++
1.27786262656
0
1
2
3
supercalafragalistic
[8.0, 24.0, 35.0, 33.0]
0.08
-2.52572864431
0.24
-1.42711635564
0.35
-1.0498221245
0.33
-1.10866262452
+++++++++++++++++++++++++++++++++++++++++++++++++++++++++++++++++++
1.27786262656
[8.0, 24.0, 35.0, 33.0]
YYYYYYYYYYYYYYYYYYYYYYYYYYYYYYYYYYYYY
0
1
2
3
supercalafragalistic
jkl
[('A', 1, 326, (69, 237, 225), (376, 236, 16.0, 8.0)), ('C', 5, 347, (231, 214, 18), (232, 340, 7.0, -10.0)), ('C', 2, 385, (231, 214, 18), (342, 55, 14.0, 2.0)), ('C', 7, 702, (231, 214, 18), (216, 314, 9.0, -2.0)), ('C', 8, 1101, (231, 214, 18), (58, 131, 14.0, 4.0)), ('C', 12, 1342, (231, 214, 18), (389, 397, 17.0, 3.0)), ('B', 2, 1447, (125, 217, 155), (360, 358, 13.0, -1.0)), ('D', 5, 2598, (192, 125, 81), (256, 251, 12.0, 1.0)), ('A', 2, 2826, (69, 237, 225), (5, 376, 11.0, 9.0)), ('D', 8, 3899, (192, 125, 81), (112, 233, 12.0, -9.0)), ('D', 11, 3922, (192, 125, 81), (72, 87, 9.0, -9.0)), ('D', 4, 3968, (192, 125, 81), (116, 151, 18.0, -2.0)), ('C', 1, 4003, (231, 214, 18), (239, 380, 11.0, -5.0)), ('B', 6, 4181, (125, 217, 155), (13, 396, 5.0, -6.0)), ('D', 7, 5119, (192, 125, 81), (301, 61, 11.0, 9.0)), ('D', 6, 5402, (192, 125, 81), (120, 4, 9.0, 7.0)), ('C', 10, 5480, (231, 214, 18), (379, 32, 18.0, 6.0)), ('C', 9, 5697, (231, 214, 18), (2, 181, 15.0, 3.0)), ('A', 4, 5847, (69, 237, 225), (309, 306, 8.0, 2.0)), ('C', 3, 5944, (231, 214, 18), (270, 27, 5.0, 8.0)), ('B', 1, 5964, (125, 217, 155), (48, 204, 14.0, 1.0)), ('D', 9, 6103, (192, 125, 81), (161, 397, 14.0, 1.0)), ('C', 6, 6176, (231, 214, 18), (126, 260, 16.0, -7.0)), ('D', 12, 6277, (192, 125, 81), (18, 211, 14.0, -2.0)), ('B', 7, 6397, (125, 217, 155), (268, 389, 15.0, -2.0)), ('B', 5, 6464, (125, 217, 155), (105, 380, 14.0, 1.0)), ('A', 3, 6513, (69, 237, 225), (206, 209, 16.0, -5.0)), ('B', 4, 6893, (125, 217, 155), (101, 5, 5.0, 7.0)), ('C', 4, 7013, (231, 214, 18), (356, 172, 9.0, -9.0)), ('D', 1, 7085, (192, 125, 81), (221, 3, 18.0, 2.0)), ('B', 3, 7108, (125, 217, 155), (262, 164, 11.0, -2.0)), ('B', 10, 7907, (125, 217, 155), (79, 241, 15.0, -5.0)), ('D', 10, 7986, (192, 125, 81), (86, 25, 15.0, -8.0)), ('B', 8, 8500, (125, 217, 155), (163, 16, 19.0, -8.0)), ('C', 11, 8653, (231, 214, 18), (39, 281, 5.0, 2.0)), ('D', 2, 9322, (192, 125, 81), (150, 79, 19.0, 8.0)), ('D', 3, 9423, (192, 125, 81), (25, 331, 10.0, 5.0)), ('B', 9, 9873, (125, 217, 155), (158, 234, 15.0, -5.0))]
0
0
DON'T DRAW GREY BOXES
self.params.grassOut = 
False
('A', 1, 326, (69, 237, 225), (376, 236, 16.0, 8.0))
____________________
0 -- A
1 -- 1
2 -- 326
skip
3 -- (69, 237, 225)
skip
4 -- (376, 236, 16.0, 8.0)
('C', 5, 347, (231, 214, 18), (232, 340, 7.0, -10.0))
____________________
0 -- C
1 -- 5
2 -- 347
skip
3 -- (231, 214, 18)
skip
4 -- (232, 340, 7.0, -10.0)
('C', 2, 385, (231, 214, 18), (342, 55, 14.0, 2.0))
____________________
0 -- C
1 -- 2
2 -- 385
skip
3 -- (231, 214, 18)
skip
4 -- (342, 55, 14.0, 2.0)
('C', 7, 702, (231, 214, 18), (216, 314, 9.0, -2.0))
____________________
0 -- C
1 -- 7
2 -- 702
skip
3 -- (231, 214, 18)
skip
4 -- (216, 314, 9.0, -2.0)
('C', 8, 1101, (231, 214, 18), (58, 131, 14.0, 4.0))
____________________
0 -- C
1 -- 8
2 -- 1101
skip
3 -- (231, 214, 18)
skip
4 -- (58, 131, 14.0, 4.0)
('C', 12, 1342, (231, 214, 18), (389, 397, 17.0, 3.0))
____________________
0 -- C
1 -- 12
2 -- 1342
skip
3 -- (231, 214, 18)
skip
4 -- (389, 397, 17.0, 3.0)
('B', 2, 1447, (125, 217, 155), (360, 358, 13.0, -1.0))
____________________
0 -- B
1 -- 2
2 -- 1447
skip
3 -- (125, 217, 155)
skip
4 -- (360, 358, 13.0, -1.0)
('D', 5, 2598, (192, 125, 81), (256, 251, 12.0, 1.0))
____________________
0 -- D
1 -- 5
2 -- 2598
skip
3 -- (192, 125, 81)
skip
4 -- (256, 251, 12.0, 1.0)
('A', 2, 2826, (69, 237, 225), (5, 376, 11.0, 9.0))
____________________
0 -- A
1 -- 2
2 -- 2826
skip
3 -- (69, 237, 225)
skip
4 -- (5, 376, 11.0, 9.0)
('D', 8, 3899, (192, 125, 81), (112, 233, 12.0, -9.0))
____________________
0 -- D
1 -- 8
2 -- 3899
skip
3 -- (192, 125, 81)
skip
4 -- (112, 233, 12.0, -9.0)
('D', 11, 3922, (192, 125, 81), (72, 87, 9.0, -9.0))
____________________
0 -- D
1 -- 11
2 -- 3922
skip
3 -- (192, 125, 81)
skip
4 -- (72, 87, 9.0, -9.0)
('D', 4, 3968, (192, 125, 81), (116, 151, 18.0, -2.0))
____________________
0 -- D
1 -- 4
2 -- 3968
skip
3 -- (192, 125, 81)
skip
4 -- (116, 151, 18.0, -2.0)
('C', 1, 4003, (231, 214, 18), (239, 380, 11.0, -5.0))
____________________
0 -- C
1 -- 1
2 -- 4003
skip
3 -- (231, 214, 18)
skip
4 -- (239, 380, 11.0, -5.0)
('B', 6, 4181, (125, 217, 155), (13, 396, 5.0, -6.0))
____________________
0 -- B
1 -- 6
2 -- 4181
skip
3 -- (125, 217, 155)
skip
4 -- (13, 396, 5.0, -6.0)
('D', 7, 5119, (192, 125, 81), (301, 61, 11.0, 9.0))
____________________
0 -- D
1 -- 7
2 -- 5119
skip
3 -- (192, 125, 81)
skip
4 -- (301, 61, 11.0, 9.0)
('D', 6, 5402, (192, 125, 81), (120, 4, 9.0, 7.0))
____________________
0 -- D
1 -- 6
2 -- 5402
skip
3 -- (192, 125, 81)
skip
4 -- (120, 4, 9.0, 7.0)
('C', 10, 5480, (231, 214, 18), (379, 32, 18.0, 6.0))
____________________
0 -- C
1 -- 10
2 -- 5480
skip
3 -- (231, 214, 18)
skip
4 -- (379, 32, 18.0, 6.0)
('C', 9, 5697, (231, 214, 18), (2, 181, 15.0, 3.0))
____________________
0 -- C
1 -- 9
2 -- 5697
skip
3 -- (231, 214, 18)
skip
4 -- (2, 181, 15.0, 3.0)
('A', 4, 5847, (69, 237, 225), (309, 306, 8.0, 2.0))
____________________
0 -- A
1 -- 4
2 -- 5847
skip
3 -- (69, 237, 225)
skip
4 -- (309, 306, 8.0, 2.0)
('C', 3, 5944, (231, 214, 18), (270, 27, 5.0, 8.0))
____________________
0 -- C
1 -- 3
2 -- 5944
skip
3 -- (231, 214, 18)
skip
4 -- (270, 27, 5.0, 8.0)
('B', 1, 5964, (125, 217, 155), (48, 204, 14.0, 1.0))
____________________
0 -- B
1 -- 1
2 -- 5964
skip
3 -- (125, 217, 155)
skip
4 -- (48, 204, 14.0, 1.0)
('D', 9, 6103, (192, 125, 81), (161, 397, 14.0, 1.0))
____________________
0 -- D
1 -- 9
2 -- 6103
skip
3 -- (192, 125, 81)
skip
4 -- (161, 397, 14.0, 1.0)
('C', 6, 6176, (231, 214, 18), (126, 260, 16.0, -7.0))
____________________
0 -- C
1 -- 6
2 -- 6176
skip
3 -- (231, 214, 18)
skip
4 -- (126, 260, 16.0, -7.0)
('D', 12, 6277, (192, 125, 81), (18, 211, 14.0, -2.0))
____________________
0 -- D
1 -- 12
2 -- 6277
skip
3 -- (192, 125, 81)
skip
4 -- (18, 211, 14.0, -2.0)
('B', 7, 6397, (125, 217, 155), (268, 389, 15.0, -2.0))
____________________
0 -- B
1 -- 7
2 -- 6397
skip
3 -- (125, 217, 155)
skip
4 -- (268, 389, 15.0, -2.0)
('B', 5, 6464, (125, 217, 155), (105, 380, 14.0, 1.0))
____________________
0 -- B
1 -- 5
2 -- 6464
skip
3 -- (125, 217, 155)
skip
4 -- (105, 380, 14.0, 1.0)
('A', 3, 6513, (69, 237, 225), (206, 209, 16.0, -5.0))
____________________
0 -- A
1 -- 3
2 -- 6513
skip
3 -- (69, 237, 225)
skip
4 -- (206, 209, 16.0, -5.0)
('B', 4, 6893, (125, 217, 155), (101, 5, 5.0, 7.0))
____________________
0 -- B
1 -- 4
2 -- 6893
skip
3 -- (125, 217, 155)
skip
4 -- (101, 5, 5.0, 7.0)
('C', 4, 7013, (231, 214, 18), (356, 172, 9.0, -9.0))
____________________
0 -- C
1 -- 4
2 -- 7013
skip
3 -- (231, 214, 18)
skip
4 -- (356, 172, 9.0, -9.0)
('D', 1, 7085, (192, 125, 81), (221, 3, 18.0, 2.0))
____________________
0 -- D
1 -- 1
2 -- 7085
skip
3 -- (192, 125, 81)
skip
4 -- (221, 3, 18.0, 2.0)
('B', 3, 7108, (125, 217, 155), (262, 164, 11.0, -2.0))
____________________
0 -- B
1 -- 3
2 -- 7108
skip
3 -- (125, 217, 155)
skip
4 -- (262, 164, 11.0, -2.0)
('B', 10, 7907, (125, 217, 155), (79, 241, 15.0, -5.0))
____________________
0 -- B
1 -- 10
2 -- 7907
skip
3 -- (125, 217, 155)
skip
4 -- (79, 241, 15.0, -5.0)
('D', 10, 7986, (192, 125, 81), (86, 25, 15.0, -8.0))
____________________
0 -- D
1 -- 10
2 -- 7986
skip
3 -- (192, 125, 81)
skip
4 -- (86, 25, 15.0, -8.0)
('B', 8, 8500, (125, 217, 155), (163, 16, 19.0, -8.0))
____________________
0 -- B
1 -- 8
2 -- 8500
skip
3 -- (125, 217, 155)
skip
4 -- (163, 16, 19.0, -8.0)
('C', 11, 8653, (231, 214, 18), (39, 281, 5.0, 2.0))
____________________
0 -- C
1 -- 11
2 -- 8653
skip
3 -- (231, 214, 18)
skip
4 -- (39, 281, 5.0, 2.0)
('D', 2, 9322, (192, 125, 81), (150, 79, 19.0, 8.0))
____________________
0 -- D
1 -- 2
2 -- 9322
skip
3 -- (192, 125, 81)
skip
4 -- (150, 79, 19.0, 8.0)
('D', 3, 9423, (192, 125, 81), (25, 331, 10.0, 5.0))
____________________
0 -- D
1 -- 3
2 -- 9423
skip
3 -- (192, 125, 81)
skip
4 -- (25, 331, 10.0, 5.0)
('B', 9, 9873, (125, 217, 155), (158, 234, 15.0, -5.0))
____________________
0 -- B
1 -- 9
2 -- 9873
skip
3 -- (125, 217, 155)
skip
4 -- (158, 234, 15.0, -5.0)
10776.48
^
0.0563327904783
-2.87647848925
8104.34
^
0.0423644907414
-3.16144475014
9586.42
^
0.0501118908305
-2.99349695713
8443.46
^
0.0441372009313
-3.12045229359
154389.605
^
0.807053627019
-0.214365160605
10776.48
^
0.0563327904783
-2.87647848925
8104.34
^
0.0423644907414
-3.16144475014
9586.42
^
0.0501118908305
-2.99349695713
8443.46
^
0.0441372009313
-3.12045229359
154389.605
^
0.807053627019
-0.214365160605
10776.48
^
0.0563327904783
-2.87647848925
8104.34
^
0.0423644907414
-3.16144475014
9586.42
^
0.0501118908305
-2.99349695713
8443.46
^
0.0441372009313
-3.12045229359
154389.605
^
0.807053627019
-0.214365160605
547.145
0.105128205128
5204.55
1387.88
0.266666666667
5204.55
1466.38
0.281749622926
5204.55
1803.145
0.346455505279
5204.55
4217.02
^
0.0222204154645
-3.80674379717
8440.32
^
0.0444739216445
-3.11285229205
10098.24
^
0.0532098705389
-2.9335113634
12230.3
^
0.0644441684543
-2.74195603539
154795.45
^
0.815651623898
-0.203767946677
4217.02
^
0.0222204154645
-3.80674379717
8440.32
^
0.0444739216445
-3.11285229205
10098.24
^
0.0532098705389
-2.9335113634
12230.3
^
0.0644441684543
-2.74195603539
154795.45
^
0.815651623898
-0.203767946677
4217.02
^
0.0222204154645
-3.80674379717
8440.32
^
0.0444739216445
-3.11285229205
10098.24
^
0.0532098705389
-2.9335113634
12230.3
^
0.0644441684543
-2.74195603539
154795.45
^
0.815651623898
-0.203767946677
reset
DON'T DRAW GREY BOXES
DON'T DRAW GREY BOXES
width = 400, height = 400
rmax: 20
------------------new text!!! AND INCREMENT = 1.0
width == height
**********************_____________________******************
0,0
([400, 400], False, False, False, 25, 4, [8.0, 24.0, 35.0, 33.0], (5, 20, 1.0), (-10, 10, 1.0))
width = 400, height = 400
rmax: 20
------------------new text!!! AND INCREMENT = 1.0
width == height
**********************_____________________******************
0,0
([400, 400], False, False, False, 25, 4, [8.0, 24.0, 35.0, 33.0], (5, 20, 1.0), (-10, 10, 1.0))
width = 400, height = 400
rmax: 20
------------------new text!!! AND INCREMENT = 1.0
width == height
**********************_____________________******************
0,0
([400, 400], False, False, False, 25, 4, [8.0, 24.0, 35.0, 33.0], (5, 20, 1.0), (-10, 10, 1.0))
0
1
2
3
supercalafragalistic
[8.0, 24.0, 35.0, 33.0]
0.08
-2.52572864431
0.24
-1.42711635564
0.35
-1.0498221245
0.33
-1.10866262452
+++++++++++++++++++++++++++++++++++++++++++++++++++++++++++++++++++
1.27786262656
[8.0, 24.0, 35.0, 33.0]
YYYYYYYYYYYYYYYYYYYYYYYYYYYYYYYYYYYYY
jkl
[('A', 1, 326, (69, 237, 225), (376, 236, 16.0, 8.0)), ('C', 5, 347, (231, 214, 18), (232, 340, 7.0, -10.0)), ('C', 2, 385, (231, 214, 18), (342, 55, 14.0, 2.0)), ('C', 7, 702, (231, 214, 18), (216, 314, 9.0, -2.0)), ('C', 8, 1101, (231, 214, 18), (58, 131, 14.0, 4.0)), ('C', 12, 1342, (231, 214, 18), (389, 397, 17.0, 3.0)), ('B', 2, 1447, (125, 217, 155), (360, 358, 13.0, -1.0)), ('D', 5, 2598, (192, 125, 81), (256, 251, 12.0, 1.0)), ('A', 2, 2826, (69, 237, 225), (5, 376, 11.0, 9.0)), ('D', 8, 3899, (192, 125, 81), (112, 233, 12.0, -9.0)), ('D', 11, 3922, (192, 125, 81), (72, 87, 9.0, -9.0)), ('D', 4, 3968, (192, 125, 81), (116, 151, 18.0, -2.0)), ('C', 1, 4003, (231, 214, 18), (239, 380, 11.0, -5.0)), ('B', 6, 4181, (125, 217, 155), (13, 396, 5.0, -6.0)), ('D', 7, 5119, (192, 125, 81), (301, 61, 11.0, 9.0)), ('D', 6, 5402, (192, 125, 81), (120, 4, 9.0, 7.0)), ('C', 10, 5480, (231, 214, 18), (379, 32, 18.0, 6.0)), ('C', 9, 5697, (231, 214, 18), (2, 181, 15.0, 3.0)), ('A', 4, 5847, (69, 237, 225), (309, 306, 8.0, 2.0)), ('C', 3, 5944, (231, 214, 18), (270, 27, 5.0, 8.0)), ('B', 1, 5964, (125, 217, 155), (48, 204, 14.0, 1.0)), ('D', 9, 6103, (192, 125, 81), (161, 397, 14.0, 1.0)), ('C', 6, 6176, (231, 214, 18), (126, 260, 16.0, -7.0)), ('D', 12, 6277, (192, 125, 81), (18, 211, 14.0, -2.0)), ('B', 7, 6397, (125, 217, 155), (268, 389, 15.0, -2.0)), ('B', 5, 6464, (125, 217, 155), (105, 380, 14.0, 1.0)), ('A', 3, 6513, (69, 237, 225), (206, 209, 16.0, -5.0)), ('B', 4, 6893, (125, 217, 155), (101, 5, 5.0, 7.0)), ('C', 4, 7013, (231, 214, 18), (356, 172, 9.0, -9.0)), ('D', 1, 7085, (192, 125, 81), (221, 3, 18.0, 2.0)), ('B', 3, 7108, (125, 217, 155), (262, 164, 11.0, -2.0)), ('B', 10, 7907, (125, 217, 155), (79, 241, 15.0, -5.0)), ('D', 10, 7986, (192, 125, 81), (86, 25, 15.0, -8.0)), ('B', 8, 8500, (125, 217, 155), (163, 16, 19.0, -8.0)), ('C', 11, 8653, (231, 214, 18), (39, 281, 5.0, 2.0)), ('D', 2, 9322, (192, 125, 81), (150, 79, 19.0, 8.0)), ('D', 3, 9423, (192, 125, 81), (25, 331, 10.0, 5.0)), ('B', 9, 9873, (125, 217, 155), (158, 234, 15.0, -5.0))]
0
0
DON'T DRAW GREY BOXES
self.params.grassOut = 
False
('A', 1, 326, (69, 237, 225), (376, 236, 16.0, 8.0))
____________________
0 -- A
1 -- 1
2 -- 326
skip
3 -- (69, 237, 225)
skip
4 -- (376, 236, 16.0, 8.0)
('C', 5, 347, (231, 214, 18), (232, 340, 7.0, -10.0))
____________________
0 -- C
1 -- 5
2 -- 347
skip
3 -- (231, 214, 18)
skip
4 -- (232, 340, 7.0, -10.0)
('C', 2, 385, (231, 214, 18), (342, 55, 14.0, 2.0))
____________________
0 -- C
1 -- 2
2 -- 385
skip
3 -- (231, 214, 18)
skip
4 -- (342, 55, 14.0, 2.0)
('C', 7, 702, (231, 214, 18), (216, 314, 9.0, -2.0))
____________________
0 -- C
1 -- 7
2 -- 702
skip
3 -- (231, 214, 18)
skip
4 -- (216, 314, 9.0, -2.0)
('C', 8, 1101, (231, 214, 18), (58, 131, 14.0, 4.0))
____________________
0 -- C
1 -- 8
2 -- 1101
skip
3 -- (231, 214, 18)
skip
4 -- (58, 131, 14.0, 4.0)
('C', 12, 1342, (231, 214, 18), (389, 397, 17.0, 3.0))
____________________
0 -- C
1 -- 12
2 -- 1342
skip
3 -- (231, 214, 18)
skip
4 -- (389, 397, 17.0, 3.0)
('B', 2, 1447, (125, 217, 155), (360, 358, 13.0, -1.0))
____________________
0 -- B
1 -- 2
2 -- 1447
skip
3 -- (125, 217, 155)
skip
4 -- (360, 358, 13.0, -1.0)
('D', 5, 2598, (192, 125, 81), (256, 251, 12.0, 1.0))
____________________
0 -- D
1 -- 5
2 -- 2598
skip
3 -- (192, 125, 81)
skip
4 -- (256, 251, 12.0, 1.0)
('A', 2, 2826, (69, 237, 225), (5, 376, 11.0, 9.0))
____________________
0 -- A
1 -- 2
2 -- 2826
skip
3 -- (69, 237, 225)
skip
4 -- (5, 376, 11.0, 9.0)
('D', 8, 3899, (192, 125, 81), (112, 233, 12.0, -9.0))
____________________
0 -- D
1 -- 8
2 -- 3899
skip
3 -- (192, 125, 81)
skip
4 -- (112, 233, 12.0, -9.0)
('D', 11, 3922, (192, 125, 81), (72, 87, 9.0, -9.0))
____________________
0 -- D
1 -- 11
2 -- 3922
skip
3 -- (192, 125, 81)
skip
4 -- (72, 87, 9.0, -9.0)
('D', 4, 3968, (192, 125, 81), (116, 151, 18.0, -2.0))
____________________
0 -- D
1 -- 4
2 -- 3968
skip
3 -- (192, 125, 81)
skip
4 -- (116, 151, 18.0, -2.0)
('C', 1, 4003, (231, 214, 18), (239, 380, 11.0, -5.0))
____________________
0 -- C
1 -- 1
2 -- 4003
skip
3 -- (231, 214, 18)
skip
4 -- (239, 380, 11.0, -5.0)
('B', 6, 4181, (125, 217, 155), (13, 396, 5.0, -6.0))
____________________
0 -- B
1 -- 6
2 -- 4181
skip
3 -- (125, 217, 155)
skip
4 -- (13, 396, 5.0, -6.0)
('D', 7, 5119, (192, 125, 81), (301, 61, 11.0, 9.0))
____________________
0 -- D
1 -- 7
2 -- 5119
skip
3 -- (192, 125, 81)
skip
4 -- (301, 61, 11.0, 9.0)
('D', 6, 5402, (192, 125, 81), (120, 4, 9.0, 7.0))
____________________
0 -- D
1 -- 6
2 -- 5402
skip
3 -- (192, 125, 81)
skip
4 -- (120, 4, 9.0, 7.0)
('C', 10, 5480, (231, 214, 18), (379, 32, 18.0, 6.0))
____________________
0 -- C
1 -- 10
2 -- 5480
skip
3 -- (231, 214, 18)
skip
4 -- (379, 32, 18.0, 6.0)
('C', 9, 5697, (231, 214, 18), (2, 181, 15.0, 3.0))
____________________
0 -- C
1 -- 9
2 -- 5697
skip
3 -- (231, 214, 18)
skip
4 -- (2, 181, 15.0, 3.0)
('A', 4, 5847, (69, 237, 225), (309, 306, 8.0, 2.0))
____________________
0 -- A
1 -- 4
2 -- 5847
skip
3 -- (69, 237, 225)
skip
4 -- (309, 306, 8.0, 2.0)
('C', 3, 5944, (231, 214, 18), (270, 27, 5.0, 8.0))
____________________
0 -- C
1 -- 3
2 -- 5944
skip
3 -- (231, 214, 18)
skip
4 -- (270, 27, 5.0, 8.0)
('B', 1, 5964, (125, 217, 155), (48, 204, 14.0, 1.0))
____________________
0 -- B
1 -- 1
2 -- 5964
skip
3 -- (125, 217, 155)
skip
4 -- (48, 204, 14.0, 1.0)
('D', 9, 6103, (192, 125, 81), (161, 397, 14.0, 1.0))
____________________
0 -- D
1 -- 9
2 -- 6103
skip
3 -- (192, 125, 81)
skip
4 -- (161, 397, 14.0, 1.0)
('C', 6, 6176, (231, 214, 18), (126, 260, 16.0, -7.0))
____________________
0 -- C
1 -- 6
2 -- 6176
skip
3 -- (231, 214, 18)
skip
4 -- (126, 260, 16.0, -7.0)
('D', 12, 6277, (192, 125, 81), (18, 211, 14.0, -2.0))
____________________
0 -- D
1 -- 12
2 -- 6277
skip
3 -- (192, 125, 81)
skip
4 -- (18, 211, 14.0, -2.0)
('B', 7, 6397, (125, 217, 155), (268, 389, 15.0, -2.0))
____________________
0 -- B
1 -- 7
2 -- 6397
skip
3 -- (125, 217, 155)
skip
4 -- (268, 389, 15.0, -2.0)
('B', 5, 6464, (125, 217, 155), (105, 380, 14.0, 1.0))
____________________
0 -- B
1 -- 5
2 -- 6464
skip
3 -- (125, 217, 155)
skip
4 -- (105, 380, 14.0, 1.0)
('A', 3, 6513, (69, 237, 225), (206, 209, 16.0, -5.0))
____________________
0 -- A
1 -- 3
2 -- 6513
skip
3 -- (69, 237, 225)
skip
4 -- (206, 209, 16.0, -5.0)
('B', 4, 6893, (125, 217, 155), (101, 5, 5.0, 7.0))
____________________
0 -- B
1 -- 4
2 -- 6893
skip
3 -- (125, 217, 155)
skip
4 -- (101, 5, 5.0, 7.0)
('C', 4, 7013, (231, 214, 18), (356, 172, 9.0, -9.0))
____________________
0 -- C
1 -- 4
2 -- 7013
skip
3 -- (231, 214, 18)
skip
4 -- (356, 172, 9.0, -9.0)
('D', 1, 7085, (192, 125, 81), (221, 3, 18.0, 2.0))
____________________
0 -- D
1 -- 1
2 -- 7085
skip
3 -- (192, 125, 81)
skip
4 -- (221, 3, 18.0, 2.0)
('B', 3, 7108, (125, 217, 155), (262, 164, 11.0, -2.0))
____________________
0 -- B
1 -- 3
2 -- 7108
skip
3 -- (125, 217, 155)
skip
4 -- (262, 164, 11.0, -2.0)
('B', 10, 7907, (125, 217, 155), (79, 241, 15.0, -5.0))
____________________
0 -- B
1 -- 10
2 -- 7907
skip
3 -- (125, 217, 155)
skip
4 -- (79, 241, 15.0, -5.0)
('D', 10, 7986, (192, 125, 81), (86, 25, 15.0, -8.0))
____________________
0 -- D
1 -- 10
2 -- 7986
skip
3 -- (192, 125, 81)
skip
4 -- (86, 25, 15.0, -8.0)
('B', 8, 8500, (125, 217, 155), (163, 16, 19.0, -8.0))
____________________
0 -- B
1 -- 8
2 -- 8500
skip
3 -- (125, 217, 155)
skip
4 -- (163, 16, 19.0, -8.0)
('C', 11, 8653, (231, 214, 18), (39, 281, 5.0, 2.0))
____________________
0 -- C
1 -- 11
2 -- 8653
skip
3 -- (231, 214, 18)
skip
4 -- (39, 281, 5.0, 2.0)
('D', 2, 9322, (192, 125, 81), (150, 79, 19.0, 8.0))
____________________
0 -- D
1 -- 2
2 -- 9322
skip
3 -- (192, 125, 81)
skip
4 -- (150, 79, 19.0, 8.0)
('D', 3, 9423, (192, 125, 81), (25, 331, 10.0, 5.0))
____________________
0 -- D
1 -- 3
2 -- 9423
skip
3 -- (192, 125, 81)
skip
4 -- (25, 331, 10.0, 5.0)
('B', 9, 9873, (125, 217, 155), (158, 234, 15.0, -5.0))
____________________
0 -- B
1 -- 9
2 -- 9873
skip
3 -- (125, 217, 155)
skip
4 -- (158, 234, 15.0, -5.0)
same list, don't repeat
4217.02
^
0.0222204154645
-3.80674379717
8440.32
^
0.0444739216445
-3.11285229205
10098.24
^
0.0532098705389
-2.9335113634
12230.3
^
0.0644441684543
-2.74195603539
154795.45
^
0.815651623898
-0.203767946677
4217.02
^
0.0222204154645
-3.80674379717
8440.32
^
0.0444739216445
-3.11285229205
10098.24
^
0.0532098705389
-2.9335113634
12230.3
^
0.0644441684543
-2.74195603539
154795.45
^
0.815651623898
-0.203767946677
4217.02
^
0.0222204154645
-3.80674379717
8440.32
^
0.0444739216445
-3.11285229205
10098.24
^
0.0532098705389
-2.9335113634
12230.3
^
0.0644441684543
-2.74195603539
154795.45
^
0.815651623898
-0.203767946677
547.145
0.105128205128
5204.55
1387.88
0.266666666667
5204.55
1466.38
0.281749622926
5204.55
1803.145
0.346455505279
5204.55
4217.02
^
0.0222204154645
-3.80674379717
8440.32
^
0.0444739216445
-3.11285229205
10098.24
^
0.0532098705389
-2.9335113634
12230.3
^
0.0644441684543
-2.74195603539
154795.45
^
0.815651623898
-0.203767946677
4217.02
^
0.0222204154645
-3.80674379717
8440.32
^
0.0444739216445
-3.11285229205
10098.24
^
0.0532098705389
-2.9335113634
12230.3
^
0.0644441684543
-2.74195603539
154795.45
^
0.815651623898
-0.203767946677
4217.02
^
0.0222204154645
-3.80674379717
8440.32
^
0.0444739216445
-3.11285229205
10098.24
^
0.0532098705389
-2.9335113634
12230.3
^
0.0644441684543
-2.74195603539
154795.45
^
0.815651623898
-0.203767946677
DON'T DRAW GREY BOXES
DON'T DRAW GREY BOXES
width = 400, height = 400
rmax: 20
------------------new text!!! AND INCREMENT = 1.0
width == height
**********************_____________________******************
0,0
([400, 400], False, False, False, 25, 4, [8.0, 24.0, 35.0, 33.0], (5, 20, 1.0), (-10, 10, 1.0))
width = 400, height = 400
rmax: 20
------------------new text!!! AND INCREMENT = 1.0
width == height
**********************_____________________******************
0,0
([400, 400], False, False, False, 25, 4, [8.0, 24.0, 35.0, 33.0], (5, 20, 1.0), (-10, 10, 1.0))
width = 400, height = 400
rmax: 20
------------------new text!!! AND INCREMENT = 1.0
width == height
**********************_____________________******************
0,0
([400, 400], False, False, False, 25, 4, [8.0, 24.0, 35.0, 33.0], (5, 20, 1.0), (-10, 10, 1.0))
width = 400, height = 400
rmax: 20
------------------new text!!! AND INCREMENT = 1.0
width == height
**********************_____________________******************
0,0
([400, 400], False, False, False, 25, 4, [8.0, 24.0, 35.0, 33.0], (5, 20, 1.0), (-10, 10, 1.0))
133,4,22
11,92,130
127,215,98
237,102,96
235,27,179
72,60,155
124,149,84
246,78,208
111,172,185
218,65,250
++++++++++++++++++++++++++++++___________________________
done
0
1
2
3
supercalafragalistic
[1, 1, 1, 1]
0.25
-1.38629436112
0.25
-1.38629436112
0.25
-1.38629436112
0.25
-1.38629436112
C:\Users\Nick\Desktop\CASU\casu_source_current\casu_freeze_24march\splash500.png
0
1
2
3
supercalafragalistic
[1, 1, 1, 1]
0.25
-1.38629436112
0.25
-1.38629436112
0.25
-1.38629436112
0.25
-1.38629436112
+++++++++++++++++++++++++++++++++++++++++++++++++++++++++++++++++++
1.38629436112
[1, 1, 1, 1]
YYYYYYYYYYYYYYYYYYYYYYYYYYYYYYYYYYYYY
0
1
2
3
supercalafragalistic
jkl
[('A', 6, 180, (133, 4, 22), (336, 86, 11.0, -1.0)), ('C', 1, 454, (127, 215, 98), (115, 358, 15.0, -5.0)), ('C', 4, 796, (127, 215, 98), (199, 70, 5.0, -10.0)), ('A', 7, 840, (133, 4, 22), (334, 156, 9.0, -6.0)), ('D', 10, 1103, (237, 102, 96), (199, 1, 18.0, 3.0)), ('D', 9, 1381, (237, 102, 96), (68, 395, 17.0, -9.0)), ('D', 8, 1393, (237, 102, 96), (137, 164, 15.0, 7.0)), ('C', 6, 1453, (127, 215, 98), (108, 336, 6.0, 1.0)), ('C', 9, 1591, (127, 215, 98), (400, 14, 7.0, -5.0)), ('D', 2, 1704, (237, 102, 96), (365, 315, 5.0, 9.0)), ('C', 3, 1889, (127, 215, 98), (224, 293, 5.0, 0.0)), ('D', 6, 1933, (237, 102, 96), (103, 244, 5.0, -1.0)), ('A', 5, 1968, (133, 4, 22), (167, 182, 9.0, -10.0)), ('C', 7, 2044, (127, 215, 98), (395, 389, 12.0, -6.0)), ('D', 7, 3053, (237, 102, 96), (373, 296, 7.0, -8.0)), ('D', 1, 3077, (237, 102, 96), (22, 328, 6.0, -10.0)), ('A', 4, 3238, (133, 4, 22), (225, 395, 14.0, -1.0)), ('D', 5, 3385, (237, 102, 96), (363, 118, 18.0, 8.0)), ('B', 7, 3554, (11, 92, 130), (171, 335, 6.0, 6.0)), ('B', 10, 3907, (11, 92, 130), (20, 128, 16.0, -3.0)), ('A', 9, 4120, (133, 4, 22), (365, 275, 11.0, -10.0)), ('A', 2, 4339, (133, 4, 22), (3, 154, 11.0, -2.0)), ('C', 2, 4626, (127, 215, 98), (240, 256, 18.0, 4.0)), ('D', 3, 4808, (237, 102, 96), (321, 255, 10.0, 3.0)), ('B', 2, 5064, (11, 92, 130), (235, 147, 19.0, -9.0)), ('B', 6, 5521, (11, 92, 130), (206, 200, 16.0, 9.0)), ('A', 1, 5720, (133, 4, 22), (281, 319, 17.0, 8.0)), ('D', 4, 5810, (237, 102, 96), (23, 22, 10.0, -8.0)), ('B', 5, 5822, (11, 92, 130), (246, 348, 19.0, -1.0)), ('B', 3, 5849, (11, 92, 130), (77, 147, 19.0, -1.0)), ('A', 10, 6345, (133, 4, 22), (115, 96, 15.0, 2.0)), ('B', 4, 6565, (11, 92, 130), (96, 9, 10.0, -2.0)), ('B', 8, 6846, (11, 92, 130), (253, 47, 8.0, 4.0)), ('C', 10, 6979, (127, 215, 98), (306, 95, 5.0, -10.0)), ('B', 9, 7749, (11, 92, 130), (151, 312, 18.0, -4.0)), ('B', 1, 8139, (11, 92, 130), (241, 6, 16.0, -6.0)), ('A', 3, 8164, (133, 4, 22), (146, 259, 9.0, -8.0)), ('C', 5, 8890, (127, 215, 98), (72, 286, 13.0, -5.0)), ('C', 8, 9127, (127, 215, 98), (10, 304, 5.0, 6.0)), ('A', 8, 9429, (133, 4, 22), (173, 277, 16.0, -3.0))]
0
0
DON'T DRAW GREY BOXES
self.params.grassOut = 
False
('A', 6, 180, (133, 4, 22), (336, 86, 11.0, -1.0))
____________________
0 -- A
1 -- 6
2 -- 180
skip
3 -- (133, 4, 22)
skip
4 -- (336, 86, 11.0, -1.0)
('C', 1, 454, (127, 215, 98), (115, 358, 15.0, -5.0))
____________________
0 -- C
1 -- 1
2 -- 454
skip
3 -- (127, 215, 98)
skip
4 -- (115, 358, 15.0, -5.0)
('C', 4, 796, (127, 215, 98), (199, 70, 5.0, -10.0))
____________________
0 -- C
1 -- 4
2 -- 796
skip
3 -- (127, 215, 98)
skip
4 -- (199, 70, 5.0, -10.0)
('A', 7, 840, (133, 4, 22), (334, 156, 9.0, -6.0))
____________________
0 -- A
1 -- 7
2 -- 840
skip
3 -- (133, 4, 22)
skip
4 -- (334, 156, 9.0, -6.0)
('D', 10, 1103, (237, 102, 96), (199, 1, 18.0, 3.0))
____________________
0 -- D
1 -- 10
2 -- 1103
skip
3 -- (237, 102, 96)
skip
4 -- (199, 1, 18.0, 3.0)
('D', 9, 1381, (237, 102, 96), (68, 395, 17.0, -9.0))
____________________
0 -- D
1 -- 9
2 -- 1381
skip
3 -- (237, 102, 96)
skip
4 -- (68, 395, 17.0, -9.0)
('D', 8, 1393, (237, 102, 96), (137, 164, 15.0, 7.0))
____________________
0 -- D
1 -- 8
2 -- 1393
skip
3 -- (237, 102, 96)
skip
4 -- (137, 164, 15.0, 7.0)
('C', 6, 1453, (127, 215, 98), (108, 336, 6.0, 1.0))
____________________
0 -- C
1 -- 6
2 -- 1453
skip
3 -- (127, 215, 98)
skip
4 -- (108, 336, 6.0, 1.0)
('C', 9, 1591, (127, 215, 98), (400, 14, 7.0, -5.0))
____________________
0 -- C
1 -- 9
2 -- 1591
skip
3 -- (127, 215, 98)
skip
4 -- (400, 14, 7.0, -5.0)
('D', 2, 1704, (237, 102, 96), (365, 315, 5.0, 9.0))
____________________
0 -- D
1 -- 2
2 -- 1704
skip
3 -- (237, 102, 96)
skip
4 -- (365, 315, 5.0, 9.0)
('C', 3, 1889, (127, 215, 98), (224, 293, 5.0, 0.0))
____________________
0 -- C
1 -- 3
2 -- 1889
skip
3 -- (127, 215, 98)
skip
4 -- (224, 293, 5.0, 0.0)
('D', 6, 1933, (237, 102, 96), (103, 244, 5.0, -1.0))
____________________
0 -- D
1 -- 6
2 -- 1933
skip
3 -- (237, 102, 96)
skip
4 -- (103, 244, 5.0, -1.0)
('A', 5, 1968, (133, 4, 22), (167, 182, 9.0, -10.0))
____________________
0 -- A
1 -- 5
2 -- 1968
skip
3 -- (133, 4, 22)
skip
4 -- (167, 182, 9.0, -10.0)
('C', 7, 2044, (127, 215, 98), (395, 389, 12.0, -6.0))
____________________
0 -- C
1 -- 7
2 -- 2044
skip
3 -- (127, 215, 98)
skip
4 -- (395, 389, 12.0, -6.0)
('D', 7, 3053, (237, 102, 96), (373, 296, 7.0, -8.0))
____________________
0 -- D
1 -- 7
2 -- 3053
skip
3 -- (237, 102, 96)
skip
4 -- (373, 296, 7.0, -8.0)
('D', 1, 3077, (237, 102, 96), (22, 328, 6.0, -10.0))
____________________
0 -- D
1 -- 1
2 -- 3077
skip
3 -- (237, 102, 96)
skip
4 -- (22, 328, 6.0, -10.0)
('A', 4, 3238, (133, 4, 22), (225, 395, 14.0, -1.0))
____________________
0 -- A
1 -- 4
2 -- 3238
skip
3 -- (133, 4, 22)
skip
4 -- (225, 395, 14.0, -1.0)
('D', 5, 3385, (237, 102, 96), (363, 118, 18.0, 8.0))
____________________
0 -- D
1 -- 5
2 -- 3385
skip
3 -- (237, 102, 96)
skip
4 -- (363, 118, 18.0, 8.0)
('B', 7, 3554, (11, 92, 130), (171, 335, 6.0, 6.0))
____________________
0 -- B
1 -- 7
2 -- 3554
skip
3 -- (11, 92, 130)
skip
4 -- (171, 335, 6.0, 6.0)
('B', 10, 3907, (11, 92, 130), (20, 128, 16.0, -3.0))
____________________
0 -- B
1 -- 10
2 -- 3907
skip
3 -- (11, 92, 130)
skip
4 -- (20, 128, 16.0, -3.0)
('A', 9, 4120, (133, 4, 22), (365, 275, 11.0, -10.0))
____________________
0 -- A
1 -- 9
2 -- 4120
skip
3 -- (133, 4, 22)
skip
4 -- (365, 275, 11.0, -10.0)
('A', 2, 4339, (133, 4, 22), (3, 154, 11.0, -2.0))
____________________
0 -- A
1 -- 2
2 -- 4339
skip
3 -- (133, 4, 22)
skip
4 -- (3, 154, 11.0, -2.0)
('C', 2, 4626, (127, 215, 98), (240, 256, 18.0, 4.0))
____________________
0 -- C
1 -- 2
2 -- 4626
skip
3 -- (127, 215, 98)
skip
4 -- (240, 256, 18.0, 4.0)
('D', 3, 4808, (237, 102, 96), (321, 255, 10.0, 3.0))
____________________
0 -- D
1 -- 3
2 -- 4808
skip
3 -- (237, 102, 96)
skip
4 -- (321, 255, 10.0, 3.0)
('B', 2, 5064, (11, 92, 130), (235, 147, 19.0, -9.0))
____________________
0 -- B
1 -- 2
2 -- 5064
skip
3 -- (11, 92, 130)
skip
4 -- (235, 147, 19.0, -9.0)
('B', 6, 5521, (11, 92, 130), (206, 200, 16.0, 9.0))
____________________
0 -- B
1 -- 6
2 -- 5521
skip
3 -- (11, 92, 130)
skip
4 -- (206, 200, 16.0, 9.0)
('A', 1, 5720, (133, 4, 22), (281, 319, 17.0, 8.0))
____________________
0 -- A
1 -- 1
2 -- 5720
skip
3 -- (133, 4, 22)
skip
4 -- (281, 319, 17.0, 8.0)
('D', 4, 5810, (237, 102, 96), (23, 22, 10.0, -8.0))
____________________
0 -- D
1 -- 4
2 -- 5810
skip
3 -- (237, 102, 96)
skip
4 -- (23, 22, 10.0, -8.0)
('B', 5, 5822, (11, 92, 130), (246, 348, 19.0, -1.0))
____________________
0 -- B
1 -- 5
2 -- 5822
skip
3 -- (11, 92, 130)
skip
4 -- (246, 348, 19.0, -1.0)
('B', 3, 5849, (11, 92, 130), (77, 147, 19.0, -1.0))
____________________
0 -- B
1 -- 3
2 -- 5849
skip
3 -- (11, 92, 130)
skip
4 -- (77, 147, 19.0, -1.0)
('A', 10, 6345, (133, 4, 22), (115, 96, 15.0, 2.0))
____________________
0 -- A
1 -- 10
2 -- 6345
skip
3 -- (133, 4, 22)
skip
4 -- (115, 96, 15.0, 2.0)
('B', 4, 6565, (11, 92, 130), (96, 9, 10.0, -2.0))
____________________
0 -- B
1 -- 4
2 -- 6565
skip
3 -- (11, 92, 130)
skip
4 -- (96, 9, 10.0, -2.0)
('B', 8, 6846, (11, 92, 130), (253, 47, 8.0, 4.0))
____________________
0 -- B
1 -- 8
2 -- 6846
skip
3 -- (11, 92, 130)
skip
4 -- (253, 47, 8.0, 4.0)
('C', 10, 6979, (127, 215, 98), (306, 95, 5.0, -10.0))
____________________
0 -- C
1 -- 10
2 -- 6979
skip
3 -- (127, 215, 98)
skip
4 -- (306, 95, 5.0, -10.0)
('B', 9, 7749, (11, 92, 130), (151, 312, 18.0, -4.0))
____________________
0 -- B
1 -- 9
2 -- 7749
skip
3 -- (11, 92, 130)
skip
4 -- (151, 312, 18.0, -4.0)
('B', 1, 8139, (11, 92, 130), (241, 6, 16.0, -6.0))
____________________
0 -- B
1 -- 1
2 -- 8139
skip
3 -- (11, 92, 130)
skip
4 -- (241, 6, 16.0, -6.0)
('A', 3, 8164, (133, 4, 22), (146, 259, 9.0, -8.0))
____________________
0 -- A
1 -- 3
2 -- 8164
skip
3 -- (133, 4, 22)
skip
4 -- (146, 259, 9.0, -8.0)
('C', 5, 8890, (127, 215, 98), (72, 286, 13.0, -5.0))
____________________
0 -- C
1 -- 5
2 -- 8890
skip
3 -- (127, 215, 98)
skip
4 -- (72, 286, 13.0, -5.0)
('C', 8, 9127, (127, 215, 98), (10, 304, 5.0, 6.0))
____________________
0 -- C
1 -- 8
2 -- 9127
skip
3 -- (127, 215, 98)
skip
4 -- (10, 304, 5.0, 6.0)
('A', 8, 9429, (133, 4, 22), (173, 277, 16.0, -3.0))
____________________
0 -- A
1 -- 8
2 -- 9429
skip
3 -- (133, 4, 22)
skip
4 -- (173, 277, 16.0, -3.0)
DON'T DRAW GREY BOXES
DON'T DRAW GREY BOXES
C:\Users\Nick\Desktop\CASU\casu_source_current\casu_freeze_24march\open.png
C:\Users\Nick\Desktop\CASU\casu_source_current\casu_freeze_24march\save.png
C:\Users\Nick\Desktop\CASU\casu_source_current\casu_freeze_24march\refresh.png
C:\Users\Nick\Desktop\CASU\casu_source_current\casu_freeze_24march\help.png
C:\Users\Nick\Desktop\CASU\casu_source_current\casu_freeze_24march\quit.png
width = 400, height = 400
Traceback (most recent call last):
  File "advanced.py", line 289, in NewText
AttributeError: 'ComplexTab' object has no attribute 'radiusMinText'
width = 400, height = 400
Traceback (most recent call last):
  File "advanced.py", line 289, in NewText
AttributeError: 'ComplexTab' object has no attribute 'radiusMinText'
width = 400, height = 400
Traceback (most recent call last):
  File "advanced.py", line 289, in NewText
AttributeError: 'ComplexTab' object has no attribute 'radiusMinText'
width = 400, height = 400
Traceback (most recent call last):
  File "advanced.py", line 289, in NewText
AttributeError: 'ComplexTab' object has no attribute 'radiusMinText'
width = 400, height = 400
Traceback (most recent call last):
  File "advanced.py", line 290, in NewText
AttributeError: 'ComplexTab' object has no attribute 'radiusMaxText'
width = 400, height = 400
Traceback (most recent call last):
  File "advanced.py", line 291, in NewText
AttributeError: 'ComplexTab' object has no attribute 'radIncrText'
width = 400, height = 400
Traceback (most recent call last):
  File "advanced.py", line 291, in NewText
AttributeError: 'ComplexTab' object has no attribute 'radIncrText'
width = 400, height = 400
Traceback (most recent call last):
  File "advanced.py", line 291, in NewText
AttributeError: 'ComplexTab' object has no attribute 'radIncrText'
width = 400, height = 400
Traceback (most recent call last):
  File "advanced.py", line 294, in NewText
AttributeError: 'ComplexTab' object has no attribute 'elevIncrText'
width = 400, height = 400
rmax: 20
------------------new text!!! AND INCREMENT = 1.0
Traceback (most recent call last):
  File "advanced.py", line 303, in NewText
IndexError: list index out of range
width = 400, height = 400
rmax: 20
------------------new text!!! AND INCREMENT = 1.0
Traceback (most recent call last):
  File "advanced.py", line 303, in NewText
IndexError: list index out of range
(240, 240, 240, 255)
^^^^^
1 while loop ###############JK_________________________----------------
40.0
100.0
208.0
initial locations:
[30, 10, 66]
[(40.0, 15, 10, 30), (100.0, 15, 10, 30), (208.0, 15, 10, 30)]
[(10, 20, 35.0, 20), (45.0, 20, 60.0, 20), (105.0, 20, 108.0, 20), (213.0, 20, 97.0, 20)]
50.5
262.0
90.0
234.0
width = 400, height = 400
rmax: 20
------------------new text!!! AND INCREMENT = 1.0
width == height
**********************_____________________******************
0,0
([400, 400], False, False, False, 25, 4, [12.0, 20.0, 36.0, 32.0], (5, 20, 1.0), (-10, 10, 1.0))
[12, 20, 36, 32]
0000000000000000000000000000000000000000000
this is selected nb tab ---------------- 0----------++++++++++++++++++
1234.02
0.242181482052
5095.435
1864.375
0.365891234016
5095.435
821.895
0.161300261901
5095.435
1175.145
0.230627022031
5095.435
8622.44
^
0.0452495666756
-3.09556218511
11583.46
^
0.0607886567613
-2.80035207384
6144.98
^
0.0322481434757
-3.43429480404
9297.54
^
0.0487924133017
-3.02018044334
154904.565
^
0.812921219786
-0.207121074762
8622.44
^
0.0452495666756
-3.09556218511
11583.46
^
0.0607886567613
-2.80035207384
6144.98
^
0.0322481434757
-3.43429480404
9297.54
^
0.0487924133017
-3.02018044334
154904.565
^
0.812921219786
-0.207121074762
8622.44
^
0.0452495666756
-3.09556218511
11583.46
^
0.0607886567613
-2.80035207384
6144.98
^
0.0322481434757
-3.43429480404
9297.54
^
0.0487924133017
-3.02018044334
154904.565
^
0.812921219786
-0.207121074762
width = 400, height = 400
rmax: 20
------------------new text!!! AND INCREMENT = 1.0
width == height
**********************_____________________******************
0,0
([400, 400], False, False, False, 25, 4, [12.0, 20.0, 36.0, 32.0], (5, 20, 1.0), (-10, 10, 1.0))
width = 400, height = 400
rmax: 20
------------------new text!!! AND INCREMENT = 1.0
width == height
**********************_____________________******************
0,0
([400, 400], False, False, False, 25, 4, [12.0, 20.0, 36.0, 32.0], (5, 20, 1.0), (-10, 10, 1.0))
width = 400, height = 400
rmax: 20
------------------new text!!! AND INCREMENT = 1.0
width == height
**********************_____________________******************
0,0
([400, 400], False, False, False, 25, 4, [12.0, 20.0, 36.0, 32.0], (5, 20, 1.0), (-10, 10, 1.0))
width = 400, height = 400
rmax: 20
------------------new text!!! AND INCREMENT = 1.0
width == height
**********************_____________________******************
0,0
([400, 400], False, False, False, 25, 4, [12.0, 20.0, 36.0, 32.0], (5, 20, 1.0), (-10, 10, 1.0))
width = 400, height = 400
rmax: 20
------------------new text!!! AND INCREMENT = 1.0
width == height
**********************_____________________******************
0,0
([400, 400], False, False, False, 25, 4, [12.0, 20.0, 36.0, 32.0], (5, 20, 1.0), (-10, 10, 1.0))
width = 400, height = 400
rmax: 20
------------------new text!!! AND INCREMENT = 1.0
width == height
**********************_____________________******************
0,0
([400, 400], False, False, False, 25, 4, [12.0, 20.0, 36.0, 32.0], (5, 20, 1.0), (-10, 10, 1.0))
width = 400, height = 400
rmax: 20
------------------new text!!! AND INCREMENT = 1.0
width == height
**********************_____________________******************
0,0
([400, 400], False, False, False, 25, 4, [12.0, 20.0, 36.0, 32.0], (5, 20, 1.0), (-10, 10, 1.0))
width = 400, height = 400
rmax: 20
------------------new text!!! AND INCREMENT = 1.0
width == height
**********************_____________________******************
0,0
([400, 400], False, False, False, 25, 4, [12.0, 20.0, 36.0, 32.0], (5, 20, 1.0), (-10, 10, 1.0))
width = 400, height = 400
rmax: 20
------------------new text!!! AND INCREMENT = 1.0
width == height
**********************_____________________******************
0,0
([400, 400], False, False, False, 25, 4, [12.0, 20.0, 36.0, 32.0], (5, 20, 1.0), (-10, 10, 1.0))
width = 400, height = 400
rmax: 20
------------------new text!!! AND INCREMENT = 1.0
width == height
**********************_____________________******************
0,0
([400, 400], False, False, False, 25, 4, [12.0, 20.0, 36.0, 32.0], (5, 20, 1.0), (-10, 10, 1.0))
width = 400, height = 400
rmax: 20
------------------new text!!! AND INCREMENT = 1.0
width == height
**********************_____________________******************
0,0
([400, 400], False, False, False, 25, 4, [12.0, 20.0, 36.0, 32.0], (5, 20, 1.0), (-10, 10, 1.0))
width = 400, height = 400
rmax: 20
------------------new text!!! AND INCREMENT = 1.0
width == height
**********************_____________________******************
0,0
([400, 400], False, False, False, 25, 4, [12.0, 20.0, 36.0, 32.0], (5, 20, 1.0), (-10, 10, 1.0))
width = 400, height = 400
rmax: 20
------------------new text!!! AND INCREMENT = 1.0
width == height
**********************_____________________******************
0,0
([400, 400], False, False, False, 25, 4, [12.0, 20.0, 36.0, 32.0], (5, 20, 1.0), (-10, 10, 1.0))
width = 400, height = 400
rmax: 20
------------------new text!!! AND INCREMENT = 1.0
width == height
**********************_____________________******************
0,0
([400, 400], False, False, False, 25, 4, [12.0, 20.0, 36.0, 32.0], (5, 20, 1.0), (-10, 10, 1.0))
width = 400, height = 400
rmax: 20
------------------new text!!! AND INCREMENT = 1.0
width == height
**********************_____________________******************
0,0
([400, 400], False, False, False, 25, 4, [12.0, 20.0, 36.0, 32.0], (5, 20, 1.0), (-10, 10, 1.0))
width = 400, height = 400
rmax: 20
------------------new text!!! AND INCREMENT = 1.0
width == height
**********************_____________________******************
0,0
([400, 400], False, False, False, 25, 4, [12.0, 20.0, 36.0, 32.0], (5, 20, 1.0), (-10, 10, 1.0))
width = 400, height = 400
rmax: 20
------------------new text!!! AND INCREMENT = 1.0
width == height
**********************_____________________******************
0,0
([400, 400], False, False, False, 25, 4, [12.0, 20.0, 36.0, 32.0], (5, 20, 1.0), (-10, 10, 1.0))
width = 400, height = 400
rmax: 20
------------------new text!!! AND INCREMENT = 1.0
width == height
**********************_____________________******************
0,0
([400, 400], False, False, False, 25, 4, [12.0, 20.0, 36.0, 32.0], (5, 20, 1.0), (-10, 10, 1.0))
width = 400, height = 400
rmax: 20
------------------new text!!! AND INCREMENT = 1.0
width == height
**********************_____________________******************
0,0
([400, 400], False, False, False, 25, 4, [12.0, 20.0, 36.0, 32.0], (5, 20, 1.0), (-10, 10, 1.0))
width = 400, height = 400
rmax: 20
------------------new text!!! AND INCREMENT = 1.0
width == height
**********************_____________________******************
0,0
([400, 400], False, False, False, 25, 4, [12.0, 20.0, 36.0, 32.0], (5, 20, 1.0), (-10, 10, 1.0))
width = 400, height = 400
rmax: 20
------------------new text!!! AND INCREMENT = 1.0
width == height
**********************_____________________******************
0,0
([400, 400], False, False, False, 25, 4, [12.0, 20.0, 36.0, 32.0], (5, 20, 1.0), (-10, 10, 1.0))
No Objects Selected
reset
[12.0, 20.0, 36.0, 32.0]
0.12
-2.1202635362
0.2
-1.60943791243
0.36
-1.02165124753
0.32
-1.13943428319
+++++++++++++++++++++++++++++++++++++++++++++++++++++++++++++++++++
1.30873262656
[12.0, 20.0, 36.0, 32.0]
YYYYYYYYYYYYYYYYYYYYYYYYYYYYYYYYYYYYY
jkl
[('A', 6, 180, (133, 4, 22), (336, 86, 11.0, -1.0)), ('C', 1, 454, (127, 215, 98), (115, 358, 15.0, -5.0)), ('C', 4, 796, (127, 215, 98), (199, 70, 5.0, -10.0)), ('A', 7, 840, (133, 4, 22), (334, 156, 9.0, -6.0)), ('D', 10, 1103, (237, 102, 96), (199, 1, 18.0, 3.0)), ('D', 9, 1381, (237, 102, 96), (68, 395, 17.0, -9.0)), ('D', 8, 1393, (237, 102, 96), (137, 164, 15.0, 7.0)), ('C', 6, 1453, (127, 215, 98), (108, 336, 6.0, 1.0)), ('C', 9, 1591, (127, 215, 98), (400, 14, 7.0, -5.0)), ('D', 2, 1704, (237, 102, 96), (365, 315, 5.0, 9.0)), ('C', 3, 1889, (127, 215, 98), (224, 293, 5.0, 0.0)), ('D', 6, 1933, (237, 102, 96), (103, 244, 5.0, -1.0)), ('A', 5, 1968, (133, 4, 22), (167, 182, 9.0, -10.0)), ('C', 7, 2044, (127, 215, 98), (395, 389, 12.0, -6.0)), ('D', 7, 3053, (237, 102, 96), (373, 296, 7.0, -8.0)), ('D', 1, 3077, (237, 102, 96), (22, 328, 6.0, -10.0)), ('A', 4, 3238, (133, 4, 22), (225, 395, 14.0, -1.0)), ('D', 5, 3385, (237, 102, 96), (363, 118, 18.0, 8.0)), ('B', 7, 3554, (11, 92, 130), (171, 335, 6.0, 6.0)), ('B', 10, 3907, (11, 92, 130), (20, 128, 16.0, -3.0)), ('A', 9, 4120, (133, 4, 22), (365, 275, 11.0, -10.0)), ('A', 2, 4339, (133, 4, 22), (3, 154, 11.0, -2.0)), ('C', 2, 4626, (127, 215, 98), (240, 256, 18.0, 4.0)), ('D', 3, 4808, (237, 102, 96), (321, 255, 10.0, 3.0)), ('B', 2, 5064, (11, 92, 130), (235, 147, 19.0, -9.0)), ('B', 6, 5521, (11, 92, 130), (206, 200, 16.0, 9.0)), ('A', 1, 5720, (133, 4, 22), (281, 319, 17.0, 8.0)), ('D', 4, 5810, (237, 102, 96), (23, 22, 10.0, -8.0)), ('B', 5, 5822, (11, 92, 130), (246, 348, 19.0, -1.0)), ('B', 3, 5849, (11, 92, 130), (77, 147, 19.0, -1.0)), ('A', 10, 6345, (133, 4, 22), (115, 96, 15.0, 2.0)), ('B', 4, 6565, (11, 92, 130), (96, 9, 10.0, -2.0)), ('B', 8, 6846, (11, 92, 130), (253, 47, 8.0, 4.0)), ('C', 10, 6979, (127, 215, 98), (306, 95, 5.0, -10.0)), ('B', 9, 7749, (11, 92, 130), (151, 312, 18.0, -4.0)), ('B', 1, 8139, (11, 92, 130), (241, 6, 16.0, -6.0)), ('A', 3, 8164, (133, 4, 22), (146, 259, 9.0, -8.0)), ('C', 5, 8890, (127, 215, 98), (72, 286, 13.0, -5.0)), ('C', 8, 9127, (127, 215, 98), (10, 304, 5.0, 6.0)), ('A', 8, 9429, (133, 4, 22), (173, 277, 16.0, -3.0))]
0
0
DON'T DRAW GREY BOXES
self.params.grassOut = 
False
('A', 6, 180, (133, 4, 22), (336, 86, 11.0, -1.0))
____________________
0 -- A
1 -- 6
2 -- 180
skip
3 -- (133, 4, 22)
skip
4 -- (336, 86, 11.0, -1.0)
('C', 1, 454, (127, 215, 98), (115, 358, 15.0, -5.0))
____________________
0 -- C
1 -- 1
2 -- 454
skip
3 -- (127, 215, 98)
skip
4 -- (115, 358, 15.0, -5.0)
('C', 4, 796, (127, 215, 98), (199, 70, 5.0, -10.0))
____________________
0 -- C
1 -- 4
2 -- 796
skip
3 -- (127, 215, 98)
skip
4 -- (199, 70, 5.0, -10.0)
('A', 7, 840, (133, 4, 22), (334, 156, 9.0, -6.0))
____________________
0 -- A
1 -- 7
2 -- 840
skip
3 -- (133, 4, 22)
skip
4 -- (334, 156, 9.0, -6.0)
('D', 10, 1103, (237, 102, 96), (199, 1, 18.0, 3.0))
____________________
0 -- D
1 -- 10
2 -- 1103
skip
3 -- (237, 102, 96)
skip
4 -- (199, 1, 18.0, 3.0)
('D', 9, 1381, (237, 102, 96), (68, 395, 17.0, -9.0))
____________________
0 -- D
1 -- 9
2 -- 1381
skip
3 -- (237, 102, 96)
skip
4 -- (68, 395, 17.0, -9.0)
('D', 8, 1393, (237, 102, 96), (137, 164, 15.0, 7.0))
____________________
0 -- D
1 -- 8
2 -- 1393
skip
3 -- (237, 102, 96)
skip
4 -- (137, 164, 15.0, 7.0)
('C', 6, 1453, (127, 215, 98), (108, 336, 6.0, 1.0))
____________________
0 -- C
1 -- 6
2 -- 1453
skip
3 -- (127, 215, 98)
skip
4 -- (108, 336, 6.0, 1.0)
('C', 9, 1591, (127, 215, 98), (400, 14, 7.0, -5.0))
____________________
0 -- C
1 -- 9
2 -- 1591
skip
3 -- (127, 215, 98)
skip
4 -- (400, 14, 7.0, -5.0)
('D', 2, 1704, (237, 102, 96), (365, 315, 5.0, 9.0))
____________________
0 -- D
1 -- 2
2 -- 1704
skip
3 -- (237, 102, 96)
skip
4 -- (365, 315, 5.0, 9.0)
('C', 3, 1889, (127, 215, 98), (224, 293, 5.0, 0.0))
____________________
0 -- C
1 -- 3
2 -- 1889
skip
3 -- (127, 215, 98)
skip
4 -- (224, 293, 5.0, 0.0)
('D', 6, 1933, (237, 102, 96), (103, 244, 5.0, -1.0))
____________________
0 -- D
1 -- 6
2 -- 1933
skip
3 -- (237, 102, 96)
skip
4 -- (103, 244, 5.0, -1.0)
('A', 5, 1968, (133, 4, 22), (167, 182, 9.0, -10.0))
____________________
0 -- A
1 -- 5
2 -- 1968
skip
3 -- (133, 4, 22)
skip
4 -- (167, 182, 9.0, -10.0)
('C', 7, 2044, (127, 215, 98), (395, 389, 12.0, -6.0))
____________________
0 -- C
1 -- 7
2 -- 2044
skip
3 -- (127, 215, 98)
skip
4 -- (395, 389, 12.0, -6.0)
('D', 7, 3053, (237, 102, 96), (373, 296, 7.0, -8.0))
____________________
0 -- D
1 -- 7
2 -- 3053
skip
3 -- (237, 102, 96)
skip
4 -- (373, 296, 7.0, -8.0)
('D', 1, 3077, (237, 102, 96), (22, 328, 6.0, -10.0))
____________________
0 -- D
1 -- 1
2 -- 3077
skip
3 -- (237, 102, 96)
skip
4 -- (22, 328, 6.0, -10.0)
('A', 4, 3238, (133, 4, 22), (225, 395, 14.0, -1.0))
____________________
0 -- A
1 -- 4
2 -- 3238
skip
3 -- (133, 4, 22)
skip
4 -- (225, 395, 14.0, -1.0)
('D', 5, 3385, (237, 102, 96), (363, 118, 18.0, 8.0))
____________________
0 -- D
1 -- 5
2 -- 3385
skip
3 -- (237, 102, 96)
skip
4 -- (363, 118, 18.0, 8.0)
('B', 7, 3554, (11, 92, 130), (171, 335, 6.0, 6.0))
____________________
0 -- B
1 -- 7
2 -- 3554
skip
3 -- (11, 92, 130)
skip
4 -- (171, 335, 6.0, 6.0)
('B', 10, 3907, (11, 92, 130), (20, 128, 16.0, -3.0))
____________________
0 -- B
1 -- 10
2 -- 3907
skip
3 -- (11, 92, 130)
skip
4 -- (20, 128, 16.0, -3.0)
('A', 9, 4120, (133, 4, 22), (365, 275, 11.0, -10.0))
____________________
0 -- A
1 -- 9
2 -- 4120
skip
3 -- (133, 4, 22)
skip
4 -- (365, 275, 11.0, -10.0)
('A', 2, 4339, (133, 4, 22), (3, 154, 11.0, -2.0))
____________________
0 -- A
1 -- 2
2 -- 4339
skip
3 -- (133, 4, 22)
skip
4 -- (3, 154, 11.0, -2.0)
('C', 2, 4626, (127, 215, 98), (240, 256, 18.0, 4.0))
____________________
0 -- C
1 -- 2
2 -- 4626
skip
3 -- (127, 215, 98)
skip
4 -- (240, 256, 18.0, 4.0)
('D', 3, 4808, (237, 102, 96), (321, 255, 10.0, 3.0))
____________________
0 -- D
1 -- 3
2 -- 4808
skip
3 -- (237, 102, 96)
skip
4 -- (321, 255, 10.0, 3.0)
('B', 2, 5064, (11, 92, 130), (235, 147, 19.0, -9.0))
____________________
0 -- B
1 -- 2
2 -- 5064
skip
3 -- (11, 92, 130)
skip
4 -- (235, 147, 19.0, -9.0)
('B', 6, 5521, (11, 92, 130), (206, 200, 16.0, 9.0))
____________________
0 -- B
1 -- 6
2 -- 5521
skip
3 -- (11, 92, 130)
skip
4 -- (206, 200, 16.0, 9.0)
('A', 1, 5720, (133, 4, 22), (281, 319, 17.0, 8.0))
____________________
0 -- A
1 -- 1
2 -- 5720
skip
3 -- (133, 4, 22)
skip
4 -- (281, 319, 17.0, 8.0)
('D', 4, 5810, (237, 102, 96), (23, 22, 10.0, -8.0))
____________________
0 -- D
1 -- 4
2 -- 5810
skip
3 -- (237, 102, 96)
skip
4 -- (23, 22, 10.0, -8.0)
('B', 5, 5822, (11, 92, 130), (246, 348, 19.0, -1.0))
____________________
0 -- B
1 -- 5
2 -- 5822
skip
3 -- (11, 92, 130)
skip
4 -- (246, 348, 19.0, -1.0)
('B', 3, 5849, (11, 92, 130), (77, 147, 19.0, -1.0))
____________________
0 -- B
1 -- 3
2 -- 5849
skip
3 -- (11, 92, 130)
skip
4 -- (77, 147, 19.0, -1.0)
('A', 10, 6345, (133, 4, 22), (115, 96, 15.0, 2.0))
____________________
0 -- A
1 -- 10
2 -- 6345
skip
3 -- (133, 4, 22)
skip
4 -- (115, 96, 15.0, 2.0)
('B', 4, 6565, (11, 92, 130), (96, 9, 10.0, -2.0))
____________________
0 -- B
1 -- 4
2 -- 6565
skip
3 -- (11, 92, 130)
skip
4 -- (96, 9, 10.0, -2.0)
('B', 8, 6846, (11, 92, 130), (253, 47, 8.0, 4.0))
____________________
0 -- B
1 -- 8
2 -- 6846
skip
3 -- (11, 92, 130)
skip
4 -- (253, 47, 8.0, 4.0)
('C', 10, 6979, (127, 215, 98), (306, 95, 5.0, -10.0))
____________________
0 -- C
1 -- 10
2 -- 6979
skip
3 -- (127, 215, 98)
skip
4 -- (306, 95, 5.0, -10.0)
('B', 9, 7749, (11, 92, 130), (151, 312, 18.0, -4.0))
____________________
0 -- B
1 -- 9
2 -- 7749
skip
3 -- (11, 92, 130)
skip
4 -- (151, 312, 18.0, -4.0)
('B', 1, 8139, (11, 92, 130), (241, 6, 16.0, -6.0))
____________________
0 -- B
1 -- 1
2 -- 8139
skip
3 -- (11, 92, 130)
skip
4 -- (241, 6, 16.0, -6.0)
('A', 3, 8164, (133, 4, 22), (146, 259, 9.0, -8.0))
____________________
0 -- A
1 -- 3
2 -- 8164
skip
3 -- (133, 4, 22)
skip
4 -- (146, 259, 9.0, -8.0)
('C', 5, 8890, (127, 215, 98), (72, 286, 13.0, -5.0))
____________________
0 -- C
1 -- 5
2 -- 8890
skip
3 -- (127, 215, 98)
skip
4 -- (72, 286, 13.0, -5.0)
('C', 8, 9127, (127, 215, 98), (10, 304, 5.0, 6.0))
____________________
0 -- C
1 -- 8
2 -- 9127
skip
3 -- (127, 215, 98)
skip
4 -- (10, 304, 5.0, 6.0)
('A', 8, 9429, (133, 4, 22), (173, 277, 16.0, -3.0))
____________________
0 -- A
1 -- 8
2 -- 9429
skip
3 -- (133, 4, 22)
skip
4 -- (173, 277, 16.0, -3.0)
same list, don't repeat
8622.44
^
0.0452495666756
-3.09556218511
11583.46
^
0.0607886567613
-2.80035207384
6144.98
^
0.0322481434757
-3.43429480404
9297.54
^
0.0487924133017
-3.02018044334
154904.565
^
0.812921219786
-0.207121074762
8622.44
^
0.0452495666756
-3.09556218511
11583.46
^
0.0607886567613
-2.80035207384
6144.98
^
0.0322481434757
-3.43429480404
9297.54
^
0.0487924133017
-3.02018044334
154904.565
^
0.812921219786
-0.207121074762
8622.44
^
0.0452495666756
-3.09556218511
11583.46
^
0.0607886567613
-2.80035207384
6144.98
^
0.0322481434757
-3.43429480404
9297.54
^
0.0487924133017
-3.02018044334
154904.565
^
0.812921219786
-0.207121074762
1234.02
0.242181482052
5095.435
1864.375
0.365891234016
5095.435
821.895
0.161300261901
5095.435
1175.145
0.230627022031
5095.435
8622.44
^
0.0452495666756
-3.09556218511
11583.46
^
0.0607886567613
-2.80035207384
6144.98
^
0.0322481434757
-3.43429480404
9297.54
^
0.0487924133017
-3.02018044334
154904.565
^
0.812921219786
-0.207121074762
8622.44
^
0.0452495666756
-3.09556218511
11583.46
^
0.0607886567613
-2.80035207384
6144.98
^
0.0322481434757
-3.43429480404
9297.54
^
0.0487924133017
-3.02018044334
154904.565
^
0.812921219786
-0.207121074762
8622.44
^
0.0452495666756
-3.09556218511
11583.46
^
0.0607886567613
-2.80035207384
6144.98
^
0.0322481434757
-3.43429480404
9297.54
^
0.0487924133017
-3.02018044334
154904.565
^
0.812921219786
-0.207121074762
width = 400, height = 400
rmax: 20
------------------new text!!! AND INCREMENT = 1.0
width == height
**********************_____________________******************
0,0
([400, 400], False, False, False, 25, 4, [12.0, 20.0, 36.0, 32.0], (5, 20, 1.0), (-10, 10, 1.0))
[12.0, 20.0, 36.0, 32.0]
0.12
-2.1202635362
0.2
-1.60943791243
0.36
-1.02165124753
0.32
-1.13943428319
+++++++++++++++++++++++++++++++++++++++++++++++++++++++++++++++++++
1.30873262656
[12.0, 20.0, 36.0, 32.0]
YYYYYYYYYYYYYYYYYYYYYYYYYYYYYYYYYYYYY
jkl
[('A', 6, 180, (133, 4, 22), (336, 86, 11.0, -1.0)), ('C', 1, 454, (127, 215, 98), (115, 358, 15.0, -5.0)), ('C', 4, 796, (127, 215, 98), (199, 70, 5.0, -10.0)), ('A', 7, 840, (133, 4, 22), (334, 156, 9.0, -6.0)), ('D', 10, 1103, (237, 102, 96), (199, 1, 18.0, 3.0)), ('D', 9, 1381, (237, 102, 96), (68, 395, 17.0, -9.0)), ('D', 8, 1393, (237, 102, 96), (137, 164, 15.0, 7.0)), ('C', 6, 1453, (127, 215, 98), (108, 336, 6.0, 1.0)), ('C', 9, 1591, (127, 215, 98), (400, 14, 7.0, -5.0)), ('D', 2, 1704, (237, 102, 96), (365, 315, 5.0, 9.0)), ('C', 3, 1889, (127, 215, 98), (224, 293, 5.0, 0.0)), ('D', 6, 1933, (237, 102, 96), (103, 244, 5.0, -1.0)), ('A', 5, 1968, (133, 4, 22), (167, 182, 9.0, -10.0)), ('C', 7, 2044, (127, 215, 98), (395, 389, 12.0, -6.0)), ('D', 7, 3053, (237, 102, 96), (373, 296, 7.0, -8.0)), ('D', 1, 3077, (237, 102, 96), (22, 328, 6.0, -10.0)), ('A', 4, 3238, (133, 4, 22), (225, 395, 14.0, -1.0)), ('D', 5, 3385, (237, 102, 96), (363, 118, 18.0, 8.0)), ('B', 7, 3554, (11, 92, 130), (171, 335, 6.0, 6.0)), ('B', 10, 3907, (11, 92, 130), (20, 128, 16.0, -3.0)), ('A', 9, 4120, (133, 4, 22), (365, 275, 11.0, -10.0)), ('A', 2, 4339, (133, 4, 22), (3, 154, 11.0, -2.0)), ('C', 2, 4626, (127, 215, 98), (240, 256, 18.0, 4.0)), ('D', 3, 4808, (237, 102, 96), (321, 255, 10.0, 3.0)), ('B', 2, 5064, (11, 92, 130), (235, 147, 19.0, -9.0)), ('B', 6, 5521, (11, 92, 130), (206, 200, 16.0, 9.0)), ('A', 1, 5720, (133, 4, 22), (281, 319, 17.0, 8.0)), ('D', 4, 5810, (237, 102, 96), (23, 22, 10.0, -8.0)), ('B', 5, 5822, (11, 92, 130), (246, 348, 19.0, -1.0)), ('B', 3, 5849, (11, 92, 130), (77, 147, 19.0, -1.0)), ('A', 10, 6345, (133, 4, 22), (115, 96, 15.0, 2.0)), ('B', 4, 6565, (11, 92, 130), (96, 9, 10.0, -2.0)), ('B', 8, 6846, (11, 92, 130), (253, 47, 8.0, 4.0)), ('C', 10, 6979, (127, 215, 98), (306, 95, 5.0, -10.0)), ('B', 9, 7749, (11, 92, 130), (151, 312, 18.0, -4.0)), ('B', 1, 8139, (11, 92, 130), (241, 6, 16.0, -6.0)), ('A', 3, 8164, (133, 4, 22), (146, 259, 9.0, -8.0)), ('C', 5, 8890, (127, 215, 98), (72, 286, 13.0, -5.0)), ('C', 8, 9127, (127, 215, 98), (10, 304, 5.0, 6.0)), ('A', 8, 9429, (133, 4, 22), (173, 277, 16.0, -3.0))]
0
0
DON'T DRAW GREY BOXES
self.params.grassOut = 
False
('A', 6, 180, (133, 4, 22), (336, 86, 11.0, -1.0))
____________________
0 -- A
1 -- 6
2 -- 180
skip
3 -- (133, 4, 22)
skip
4 -- (336, 86, 11.0, -1.0)
('C', 1, 454, (127, 215, 98), (115, 358, 15.0, -5.0))
____________________
0 -- C
1 -- 1
2 -- 454
skip
3 -- (127, 215, 98)
skip
4 -- (115, 358, 15.0, -5.0)
('C', 4, 796, (127, 215, 98), (199, 70, 5.0, -10.0))
____________________
0 -- C
1 -- 4
2 -- 796
skip
3 -- (127, 215, 98)
skip
4 -- (199, 70, 5.0, -10.0)
('A', 7, 840, (133, 4, 22), (334, 156, 9.0, -6.0))
____________________
0 -- A
1 -- 7
2 -- 840
skip
3 -- (133, 4, 22)
skip
4 -- (334, 156, 9.0, -6.0)
('D', 10, 1103, (237, 102, 96), (199, 1, 18.0, 3.0))
____________________
0 -- D
1 -- 10
2 -- 1103
skip
3 -- (237, 102, 96)
skip
4 -- (199, 1, 18.0, 3.0)
('D', 9, 1381, (237, 102, 96), (68, 395, 17.0, -9.0))
____________________
0 -- D
1 -- 9
2 -- 1381
skip
3 -- (237, 102, 96)
skip
4 -- (68, 395, 17.0, -9.0)
('D', 8, 1393, (237, 102, 96), (137, 164, 15.0, 7.0))
____________________
0 -- D
1 -- 8
2 -- 1393
skip
3 -- (237, 102, 96)
skip
4 -- (137, 164, 15.0, 7.0)
('C', 6, 1453, (127, 215, 98), (108, 336, 6.0, 1.0))
____________________
0 -- C
1 -- 6
2 -- 1453
skip
3 -- (127, 215, 98)
skip
4 -- (108, 336, 6.0, 1.0)
('C', 9, 1591, (127, 215, 98), (400, 14, 7.0, -5.0))
____________________
0 -- C
1 -- 9
2 -- 1591
skip
3 -- (127, 215, 98)
skip
4 -- (400, 14, 7.0, -5.0)
('D', 2, 1704, (237, 102, 96), (365, 315, 5.0, 9.0))
____________________
0 -- D
1 -- 2
2 -- 1704
skip
3 -- (237, 102, 96)
skip
4 -- (365, 315, 5.0, 9.0)
('C', 3, 1889, (127, 215, 98), (224, 293, 5.0, 0.0))
____________________
0 -- C
1 -- 3
2 -- 1889
skip
3 -- (127, 215, 98)
skip
4 -- (224, 293, 5.0, 0.0)
('D', 6, 1933, (237, 102, 96), (103, 244, 5.0, -1.0))
____________________
0 -- D
1 -- 6
2 -- 1933
skip
3 -- (237, 102, 96)
skip
4 -- (103, 244, 5.0, -1.0)
('A', 5, 1968, (133, 4, 22), (167, 182, 9.0, -10.0))
____________________
0 -- A
1 -- 5
2 -- 1968
skip
3 -- (133, 4, 22)
skip
4 -- (167, 182, 9.0, -10.0)
('C', 7, 2044, (127, 215, 98), (395, 389, 12.0, -6.0))
____________________
0 -- C
1 -- 7
2 -- 2044
skip
3 -- (127, 215, 98)
skip
4 -- (395, 389, 12.0, -6.0)
('D', 7, 3053, (237, 102, 96), (373, 296, 7.0, -8.0))
____________________
0 -- D
1 -- 7
2 -- 3053
skip
3 -- (237, 102, 96)
skip
4 -- (373, 296, 7.0, -8.0)
('D', 1, 3077, (237, 102, 96), (22, 328, 6.0, -10.0))
____________________
0 -- D
1 -- 1
2 -- 3077
skip
3 -- (237, 102, 96)
skip
4 -- (22, 328, 6.0, -10.0)
('A', 4, 3238, (133, 4, 22), (225, 395, 14.0, -1.0))
____________________
0 -- A
1 -- 4
2 -- 3238
skip
3 -- (133, 4, 22)
skip
4 -- (225, 395, 14.0, -1.0)
('D', 5, 3385, (237, 102, 96), (363, 118, 18.0, 8.0))
____________________
0 -- D
1 -- 5
2 -- 3385
skip
3 -- (237, 102, 96)
skip
4 -- (363, 118, 18.0, 8.0)
('B', 7, 3554, (11, 92, 130), (171, 335, 6.0, 6.0))
____________________
0 -- B
1 -- 7
2 -- 3554
skip
3 -- (11, 92, 130)
skip
4 -- (171, 335, 6.0, 6.0)
('B', 10, 3907, (11, 92, 130), (20, 128, 16.0, -3.0))
____________________
0 -- B
1 -- 10
2 -- 3907
skip
3 -- (11, 92, 130)
skip
4 -- (20, 128, 16.0, -3.0)
('A', 9, 4120, (133, 4, 22), (365, 275, 11.0, -10.0))
____________________
0 -- A
1 -- 9
2 -- 4120
skip
3 -- (133, 4, 22)
skip
4 -- (365, 275, 11.0, -10.0)
('A', 2, 4339, (133, 4, 22), (3, 154, 11.0, -2.0))
____________________
0 -- A
1 -- 2
2 -- 4339
skip
3 -- (133, 4, 22)
skip
4 -- (3, 154, 11.0, -2.0)
('C', 2, 4626, (127, 215, 98), (240, 256, 18.0, 4.0))
____________________
0 -- C
1 -- 2
2 -- 4626
skip
3 -- (127, 215, 98)
skip
4 -- (240, 256, 18.0, 4.0)
('D', 3, 4808, (237, 102, 96), (321, 255, 10.0, 3.0))
____________________
0 -- D
1 -- 3
2 -- 4808
skip
3 -- (237, 102, 96)
skip
4 -- (321, 255, 10.0, 3.0)
('B', 2, 5064, (11, 92, 130), (235, 147, 19.0, -9.0))
____________________
0 -- B
1 -- 2
2 -- 5064
skip
3 -- (11, 92, 130)
skip
4 -- (235, 147, 19.0, -9.0)
('B', 6, 5521, (11, 92, 130), (206, 200, 16.0, 9.0))
____________________
0 -- B
1 -- 6
2 -- 5521
skip
3 -- (11, 92, 130)
skip
4 -- (206, 200, 16.0, 9.0)
('A', 1, 5720, (133, 4, 22), (281, 319, 17.0, 8.0))
____________________
0 -- A
1 -- 1
2 -- 5720
skip
3 -- (133, 4, 22)
skip
4 -- (281, 319, 17.0, 8.0)
('D', 4, 5810, (237, 102, 96), (23, 22, 10.0, -8.0))
____________________
0 -- D
1 -- 4
2 -- 5810
skip
3 -- (237, 102, 96)
skip
4 -- (23, 22, 10.0, -8.0)
('B', 5, 5822, (11, 92, 130), (246, 348, 19.0, -1.0))
____________________
0 -- B
1 -- 5
2 -- 5822
skip
3 -- (11, 92, 130)
skip
4 -- (246, 348, 19.0, -1.0)
('B', 3, 5849, (11, 92, 130), (77, 147, 19.0, -1.0))
____________________
0 -- B
1 -- 3
2 -- 5849
skip
3 -- (11, 92, 130)
skip
4 -- (77, 147, 19.0, -1.0)
('A', 10, 6345, (133, 4, 22), (115, 96, 15.0, 2.0))
____________________
0 -- A
1 -- 10
2 -- 6345
skip
3 -- (133, 4, 22)
skip
4 -- (115, 96, 15.0, 2.0)
('B', 4, 6565, (11, 92, 130), (96, 9, 10.0, -2.0))
____________________
0 -- B
1 -- 4
2 -- 6565
skip
3 -- (11, 92, 130)
skip
4 -- (96, 9, 10.0, -2.0)
('B', 8, 6846, (11, 92, 130), (253, 47, 8.0, 4.0))
____________________
0 -- B
1 -- 8
2 -- 6846
skip
3 -- (11, 92, 130)
skip
4 -- (253, 47, 8.0, 4.0)
('C', 10, 6979, (127, 215, 98), (306, 95, 5.0, -10.0))
____________________
0 -- C
1 -- 10
2 -- 6979
skip
3 -- (127, 215, 98)
skip
4 -- (306, 95, 5.0, -10.0)
('B', 9, 7749, (11, 92, 130), (151, 312, 18.0, -4.0))
____________________
0 -- B
1 -- 9
2 -- 7749
skip
3 -- (11, 92, 130)
skip
4 -- (151, 312, 18.0, -4.0)
('B', 1, 8139, (11, 92, 130), (241, 6, 16.0, -6.0))
____________________
0 -- B
1 -- 1
2 -- 8139
skip
3 -- (11, 92, 130)
skip
4 -- (241, 6, 16.0, -6.0)
('A', 3, 8164, (133, 4, 22), (146, 259, 9.0, -8.0))
____________________
0 -- A
1 -- 3
2 -- 8164
skip
3 -- (133, 4, 22)
skip
4 -- (146, 259, 9.0, -8.0)
('C', 5, 8890, (127, 215, 98), (72, 286, 13.0, -5.0))
____________________
0 -- C
1 -- 5
2 -- 8890
skip
3 -- (127, 215, 98)
skip
4 -- (72, 286, 13.0, -5.0)
('C', 8, 9127, (127, 215, 98), (10, 304, 5.0, 6.0))
____________________
0 -- C
1 -- 8
2 -- 9127
skip
3 -- (127, 215, 98)
skip
4 -- (10, 304, 5.0, 6.0)
('A', 8, 9429, (133, 4, 22), (173, 277, 16.0, -3.0))
____________________
0 -- A
1 -- 8
2 -- 9429
skip
3 -- (133, 4, 22)
skip
4 -- (173, 277, 16.0, -3.0)
same list, don't repeat
8622.44
^
0.0452495666756
-3.09556218511
11583.46
^
0.0607886567613
-2.80035207384
6144.98
^
0.0322481434757
-3.43429480404
9297.54
^
0.0487924133017
-3.02018044334
154904.565
^
0.812921219786
-0.207121074762
8622.44
^
0.0452495666756
-3.09556218511
11583.46
^
0.0607886567613
-2.80035207384
6144.98
^
0.0322481434757
-3.43429480404
9297.54
^
0.0487924133017
-3.02018044334
154904.565
^
0.812921219786
-0.207121074762
8622.44
^
0.0452495666756
-3.09556218511
11583.46
^
0.0607886567613
-2.80035207384
6144.98
^
0.0322481434757
-3.43429480404
9297.54
^
0.0487924133017
-3.02018044334
154904.565
^
0.812921219786
-0.207121074762
1234.02
0.242181482052
5095.435
1864.375
0.365891234016
5095.435
821.895
0.161300261901
5095.435
1175.145
0.230627022031
5095.435
8622.44
^
0.0452495666756
-3.09556218511
11583.46
^
0.0607886567613
-2.80035207384
6144.98
^
0.0322481434757
-3.43429480404
9297.54
^
0.0487924133017
-3.02018044334
154904.565
^
0.812921219786
-0.207121074762
8622.44
^
0.0452495666756
-3.09556218511
11583.46
^
0.0607886567613
-2.80035207384
6144.98
^
0.0322481434757
-3.43429480404
9297.54
^
0.0487924133017
-3.02018044334
154904.565
^
0.812921219786
-0.207121074762
8622.44
^
0.0452495666756
-3.09556218511
11583.46
^
0.0607886567613
-2.80035207384
6144.98
^
0.0322481434757
-3.43429480404
9297.54
^
0.0487924133017
-3.02018044334
154904.565
^
0.812921219786
-0.207121074762
width = 400, height = 400
rmax: 20
------------------new text!!! AND INCREMENT = 1.0
width == height
**********************_____________________******************
0,0
([400, 400], False, False, False, 25, 4, [12.0, 20.0, 36.0, 32.0], (5, 20, 1.0), (-10, 10, 1.0))
[12.0, 20.0, 36.0, 32.0]
0.12
-2.1202635362
0.2
-1.60943791243
0.36
-1.02165124753
0.32
-1.13943428319
+++++++++++++++++++++++++++++++++++++++++++++++++++++++++++++++++++
1.30873262656
[12.0, 20.0, 36.0, 32.0]
YYYYYYYYYYYYYYYYYYYYYYYYYYYYYYYYYYYYY
jkl
[('A', 6, 180, (133, 4, 22), (336, 86, 11.0, -1.0)), ('C', 1, 454, (127, 215, 98), (115, 358, 15.0, -5.0)), ('C', 4, 796, (127, 215, 98), (199, 70, 5.0, -10.0)), ('A', 7, 840, (133, 4, 22), (334, 156, 9.0, -6.0)), ('D', 10, 1103, (237, 102, 96), (199, 1, 18.0, 3.0)), ('D', 9, 1381, (237, 102, 96), (68, 395, 17.0, -9.0)), ('D', 8, 1393, (237, 102, 96), (137, 164, 15.0, 7.0)), ('C', 6, 1453, (127, 215, 98), (108, 336, 6.0, 1.0)), ('C', 9, 1591, (127, 215, 98), (400, 14, 7.0, -5.0)), ('D', 2, 1704, (237, 102, 96), (365, 315, 5.0, 9.0)), ('C', 3, 1889, (127, 215, 98), (224, 293, 5.0, 0.0)), ('D', 6, 1933, (237, 102, 96), (103, 244, 5.0, -1.0)), ('A', 5, 1968, (133, 4, 22), (167, 182, 9.0, -10.0)), ('C', 7, 2044, (127, 215, 98), (395, 389, 12.0, -6.0)), ('D', 7, 3053, (237, 102, 96), (373, 296, 7.0, -8.0)), ('D', 1, 3077, (237, 102, 96), (22, 328, 6.0, -10.0)), ('A', 4, 3238, (133, 4, 22), (225, 395, 14.0, -1.0)), ('D', 5, 3385, (237, 102, 96), (363, 118, 18.0, 8.0)), ('B', 7, 3554, (11, 92, 130), (171, 335, 6.0, 6.0)), ('B', 10, 3907, (11, 92, 130), (20, 128, 16.0, -3.0)), ('A', 9, 4120, (133, 4, 22), (365, 275, 11.0, -10.0)), ('A', 2, 4339, (133, 4, 22), (3, 154, 11.0, -2.0)), ('C', 2, 4626, (127, 215, 98), (240, 256, 18.0, 4.0)), ('D', 3, 4808, (237, 102, 96), (321, 255, 10.0, 3.0)), ('B', 2, 5064, (11, 92, 130), (235, 147, 19.0, -9.0)), ('B', 6, 5521, (11, 92, 130), (206, 200, 16.0, 9.0)), ('A', 1, 5720, (133, 4, 22), (281, 319, 17.0, 8.0)), ('D', 4, 5810, (237, 102, 96), (23, 22, 10.0, -8.0)), ('B', 5, 5822, (11, 92, 130), (246, 348, 19.0, -1.0)), ('B', 3, 5849, (11, 92, 130), (77, 147, 19.0, -1.0)), ('A', 10, 6345, (133, 4, 22), (115, 96, 15.0, 2.0)), ('B', 4, 6565, (11, 92, 130), (96, 9, 10.0, -2.0)), ('B', 8, 6846, (11, 92, 130), (253, 47, 8.0, 4.0)), ('C', 10, 6979, (127, 215, 98), (306, 95, 5.0, -10.0)), ('B', 9, 7749, (11, 92, 130), (151, 312, 18.0, -4.0)), ('B', 1, 8139, (11, 92, 130), (241, 6, 16.0, -6.0)), ('A', 3, 8164, (133, 4, 22), (146, 259, 9.0, -8.0)), ('C', 5, 8890, (127, 215, 98), (72, 286, 13.0, -5.0)), ('C', 8, 9127, (127, 215, 98), (10, 304, 5.0, 6.0)), ('A', 8, 9429, (133, 4, 22), (173, 277, 16.0, -3.0))]
0
0
DON'T DRAW GREY BOXES
self.params.grassOut = 
False
('A', 6, 180, (133, 4, 22), (336, 86, 11.0, -1.0))
____________________
0 -- A
1 -- 6
2 -- 180
skip
3 -- (133, 4, 22)
skip
4 -- (336, 86, 11.0, -1.0)
('C', 1, 454, (127, 215, 98), (115, 358, 15.0, -5.0))
____________________
0 -- C
1 -- 1
2 -- 454
skip
3 -- (127, 215, 98)
skip
4 -- (115, 358, 15.0, -5.0)
('C', 4, 796, (127, 215, 98), (199, 70, 5.0, -10.0))
____________________
0 -- C
1 -- 4
2 -- 796
skip
3 -- (127, 215, 98)
skip
4 -- (199, 70, 5.0, -10.0)
('A', 7, 840, (133, 4, 22), (334, 156, 9.0, -6.0))
____________________
0 -- A
1 -- 7
2 -- 840
skip
3 -- (133, 4, 22)
skip
4 -- (334, 156, 9.0, -6.0)
('D', 10, 1103, (237, 102, 96), (199, 1, 18.0, 3.0))
____________________
0 -- D
1 -- 10
2 -- 1103
skip
3 -- (237, 102, 96)
skip
4 -- (199, 1, 18.0, 3.0)
('D', 9, 1381, (237, 102, 96), (68, 395, 17.0, -9.0))
____________________
0 -- D
1 -- 9
2 -- 1381
skip
3 -- (237, 102, 96)
skip
4 -- (68, 395, 17.0, -9.0)
('D', 8, 1393, (237, 102, 96), (137, 164, 15.0, 7.0))
____________________
0 -- D
1 -- 8
2 -- 1393
skip
3 -- (237, 102, 96)
skip
4 -- (137, 164, 15.0, 7.0)
('C', 6, 1453, (127, 215, 98), (108, 336, 6.0, 1.0))
____________________
0 -- C
1 -- 6
2 -- 1453
skip
3 -- (127, 215, 98)
skip
4 -- (108, 336, 6.0, 1.0)
('C', 9, 1591, (127, 215, 98), (400, 14, 7.0, -5.0))
____________________
0 -- C
1 -- 9
2 -- 1591
skip
3 -- (127, 215, 98)
skip
4 -- (400, 14, 7.0, -5.0)
('D', 2, 1704, (237, 102, 96), (365, 315, 5.0, 9.0))
____________________
0 -- D
1 -- 2
2 -- 1704
skip
3 -- (237, 102, 96)
skip
4 -- (365, 315, 5.0, 9.0)
('C', 3, 1889, (127, 215, 98), (224, 293, 5.0, 0.0))
____________________
0 -- C
1 -- 3
2 -- 1889
skip
3 -- (127, 215, 98)
skip
4 -- (224, 293, 5.0, 0.0)
('D', 6, 1933, (237, 102, 96), (103, 244, 5.0, -1.0))
____________________
0 -- D
1 -- 6
2 -- 1933
skip
3 -- (237, 102, 96)
skip
4 -- (103, 244, 5.0, -1.0)
('A', 5, 1968, (133, 4, 22), (167, 182, 9.0, -10.0))
____________________
0 -- A
1 -- 5
2 -- 1968
skip
3 -- (133, 4, 22)
skip
4 -- (167, 182, 9.0, -10.0)
('C', 7, 2044, (127, 215, 98), (395, 389, 12.0, -6.0))
____________________
0 -- C
1 -- 7
2 -- 2044
skip
3 -- (127, 215, 98)
skip
4 -- (395, 389, 12.0, -6.0)
('D', 7, 3053, (237, 102, 96), (373, 296, 7.0, -8.0))
____________________
0 -- D
1 -- 7
2 -- 3053
skip
3 -- (237, 102, 96)
skip
4 -- (373, 296, 7.0, -8.0)
('D', 1, 3077, (237, 102, 96), (22, 328, 6.0, -10.0))
____________________
0 -- D
1 -- 1
2 -- 3077
skip
3 -- (237, 102, 96)
skip
4 -- (22, 328, 6.0, -10.0)
('A', 4, 3238, (133, 4, 22), (225, 395, 14.0, -1.0))
____________________
0 -- A
1 -- 4
2 -- 3238
skip
3 -- (133, 4, 22)
skip
4 -- (225, 395, 14.0, -1.0)
('D', 5, 3385, (237, 102, 96), (363, 118, 18.0, 8.0))
____________________
0 -- D
1 -- 5
2 -- 3385
skip
3 -- (237, 102, 96)
skip
4 -- (363, 118, 18.0, 8.0)
('B', 7, 3554, (11, 92, 130), (171, 335, 6.0, 6.0))
____________________
0 -- B
1 -- 7
2 -- 3554
skip
3 -- (11, 92, 130)
skip
4 -- (171, 335, 6.0, 6.0)
('B', 10, 3907, (11, 92, 130), (20, 128, 16.0, -3.0))
____________________
0 -- B
1 -- 10
2 -- 3907
skip
3 -- (11, 92, 130)
skip
4 -- (20, 128, 16.0, -3.0)
('A', 9, 4120, (133, 4, 22), (365, 275, 11.0, -10.0))
____________________
0 -- A
1 -- 9
2 -- 4120
skip
3 -- (133, 4, 22)
skip
4 -- (365, 275, 11.0, -10.0)
('A', 2, 4339, (133, 4, 22), (3, 154, 11.0, -2.0))
____________________
0 -- A
1 -- 2
2 -- 4339
skip
3 -- (133, 4, 22)
skip
4 -- (3, 154, 11.0, -2.0)
('C', 2, 4626, (127, 215, 98), (240, 256, 18.0, 4.0))
____________________
0 -- C
1 -- 2
2 -- 4626
skip
3 -- (127, 215, 98)
skip
4 -- (240, 256, 18.0, 4.0)
('D', 3, 4808, (237, 102, 96), (321, 255, 10.0, 3.0))
____________________
0 -- D
1 -- 3
2 -- 4808
skip
3 -- (237, 102, 96)
skip
4 -- (321, 255, 10.0, 3.0)
('B', 2, 5064, (11, 92, 130), (235, 147, 19.0, -9.0))
____________________
0 -- B
1 -- 2
2 -- 5064
skip
3 -- (11, 92, 130)
skip
4 -- (235, 147, 19.0, -9.0)
('B', 6, 5521, (11, 92, 130), (206, 200, 16.0, 9.0))
____________________
0 -- B
1 -- 6
2 -- 5521
skip
3 -- (11, 92, 130)
skip
4 -- (206, 200, 16.0, 9.0)
('A', 1, 5720, (133, 4, 22), (281, 319, 17.0, 8.0))
____________________
0 -- A
1 -- 1
2 -- 5720
skip
3 -- (133, 4, 22)
skip
4 -- (281, 319, 17.0, 8.0)
('D', 4, 5810, (237, 102, 96), (23, 22, 10.0, -8.0))
____________________
0 -- D
1 -- 4
2 -- 5810
skip
3 -- (237, 102, 96)
skip
4 -- (23, 22, 10.0, -8.0)
('B', 5, 5822, (11, 92, 130), (246, 348, 19.0, -1.0))
____________________
0 -- B
1 -- 5
2 -- 5822
skip
3 -- (11, 92, 130)
skip
4 -- (246, 348, 19.0, -1.0)
('B', 3, 5849, (11, 92, 130), (77, 147, 19.0, -1.0))
____________________
0 -- B
1 -- 3
2 -- 5849
skip
3 -- (11, 92, 130)
skip
4 -- (77, 147, 19.0, -1.0)
('A', 10, 6345, (133, 4, 22), (115, 96, 15.0, 2.0))
____________________
0 -- A
1 -- 10
2 -- 6345
skip
3 -- (133, 4, 22)
skip
4 -- (115, 96, 15.0, 2.0)
('B', 4, 6565, (11, 92, 130), (96, 9, 10.0, -2.0))
____________________
0 -- B
1 -- 4
2 -- 6565
skip
3 -- (11, 92, 130)
skip
4 -- (96, 9, 10.0, -2.0)
('B', 8, 6846, (11, 92, 130), (253, 47, 8.0, 4.0))
____________________
0 -- B
1 -- 8
2 -- 6846
skip
3 -- (11, 92, 130)
skip
4 -- (253, 47, 8.0, 4.0)
('C', 10, 6979, (127, 215, 98), (306, 95, 5.0, -10.0))
____________________
0 -- C
1 -- 10
2 -- 6979
skip
3 -- (127, 215, 98)
skip
4 -- (306, 95, 5.0, -10.0)
('B', 9, 7749, (11, 92, 130), (151, 312, 18.0, -4.0))
____________________
0 -- B
1 -- 9
2 -- 7749
skip
3 -- (11, 92, 130)
skip
4 -- (151, 312, 18.0, -4.0)
('B', 1, 8139, (11, 92, 130), (241, 6, 16.0, -6.0))
____________________
0 -- B
1 -- 1
2 -- 8139
skip
3 -- (11, 92, 130)
skip
4 -- (241, 6, 16.0, -6.0)
('A', 3, 8164, (133, 4, 22), (146, 259, 9.0, -8.0))
____________________
0 -- A
1 -- 3
2 -- 8164
skip
3 -- (133, 4, 22)
skip
4 -- (146, 259, 9.0, -8.0)
('C', 5, 8890, (127, 215, 98), (72, 286, 13.0, -5.0))
____________________
0 -- C
1 -- 5
2 -- 8890
skip
3 -- (127, 215, 98)
skip
4 -- (72, 286, 13.0, -5.0)
('C', 8, 9127, (127, 215, 98), (10, 304, 5.0, 6.0))
____________________
0 -- C
1 -- 8
2 -- 9127
skip
3 -- (127, 215, 98)
skip
4 -- (10, 304, 5.0, 6.0)
('A', 8, 9429, (133, 4, 22), (173, 277, 16.0, -3.0))
____________________
0 -- A
1 -- 8
2 -- 9429
skip
3 -- (133, 4, 22)
skip
4 -- (173, 277, 16.0, -3.0)
same list, don't repeat
8622.44
^
0.0452495666756
-3.09556218511
11583.46
^
0.0607886567613
-2.80035207384
6144.98
^
0.0322481434757
-3.43429480404
9297.54
^
0.0487924133017
-3.02018044334
154904.565
^
0.812921219786
-0.207121074762
8622.44
^
0.0452495666756
-3.09556218511
11583.46
^
0.0607886567613
-2.80035207384
6144.98
^
0.0322481434757
-3.43429480404
9297.54
^
0.0487924133017
-3.02018044334
154904.565
^
0.812921219786
-0.207121074762
8622.44
^
0.0452495666756
-3.09556218511
11583.46
^
0.0607886567613
-2.80035207384
6144.98
^
0.0322481434757
-3.43429480404
9297.54
^
0.0487924133017
-3.02018044334
154904.565
^
0.812921219786
-0.207121074762
1234.02
0.242181482052
5095.435
1864.375
0.365891234016
5095.435
821.895
0.161300261901
5095.435
1175.145
0.230627022031
5095.435
8622.44
^
0.0452495666756
-3.09556218511
11583.46
^
0.0607886567613
-2.80035207384
6144.98
^
0.0322481434757
-3.43429480404
9297.54
^
0.0487924133017
-3.02018044334
154904.565
^
0.812921219786
-0.207121074762
8622.44
^
0.0452495666756
-3.09556218511
11583.46
^
0.0607886567613
-2.80035207384
6144.98
^
0.0322481434757
-3.43429480404
9297.54
^
0.0487924133017
-3.02018044334
154904.565
^
0.812921219786
-0.207121074762
8622.44
^
0.0452495666756
-3.09556218511
11583.46
^
0.0607886567613
-2.80035207384
6144.98
^
0.0322481434757
-3.43429480404
9297.54
^
0.0487924133017
-3.02018044334
154904.565
^
0.812921219786
-0.207121074762
DON'T DRAW GREY BOXES
DON'T DRAW GREY BOXES
width = 400, height = 400
rmax: 20
------------------new text!!! AND INCREMENT = 1.0
width == height
**********************_____________________******************
0,0
([400, 400], False, False, False, 25, 4, [12.0, 20.0, 36.0, 32.0], (5, 20, 1.0), (-10, 10, 1.0))
[12.0, 20.0, 36.0, 32.0]
0.12
-2.1202635362
0.2
-1.60943791243
0.36
-1.02165124753
0.32
-1.13943428319
+++++++++++++++++++++++++++++++++++++++++++++++++++++++++++++++++++
1.30873262656
[12.0, 20.0, 36.0, 32.0]
YYYYYYYYYYYYYYYYYYYYYYYYYYYYYYYYYYYYY
jkl
[('A', 6, 180, (133, 4, 22), (336, 86, 11.0, -1.0)), ('C', 1, 454, (127, 215, 98), (115, 358, 15.0, -5.0)), ('C', 4, 796, (127, 215, 98), (199, 70, 5.0, -10.0)), ('A', 7, 840, (133, 4, 22), (334, 156, 9.0, -6.0)), ('D', 10, 1103, (237, 102, 96), (199, 1, 18.0, 3.0)), ('D', 9, 1381, (237, 102, 96), (68, 395, 17.0, -9.0)), ('D', 8, 1393, (237, 102, 96), (137, 164, 15.0, 7.0)), ('C', 6, 1453, (127, 215, 98), (108, 336, 6.0, 1.0)), ('C', 9, 1591, (127, 215, 98), (400, 14, 7.0, -5.0)), ('D', 2, 1704, (237, 102, 96), (365, 315, 5.0, 9.0)), ('C', 3, 1889, (127, 215, 98), (224, 293, 5.0, 0.0)), ('D', 6, 1933, (237, 102, 96), (103, 244, 5.0, -1.0)), ('A', 5, 1968, (133, 4, 22), (167, 182, 9.0, -10.0)), ('C', 7, 2044, (127, 215, 98), (395, 389, 12.0, -6.0)), ('D', 7, 3053, (237, 102, 96), (373, 296, 7.0, -8.0)), ('D', 1, 3077, (237, 102, 96), (22, 328, 6.0, -10.0)), ('A', 4, 3238, (133, 4, 22), (225, 395, 14.0, -1.0)), ('D', 5, 3385, (237, 102, 96), (363, 118, 18.0, 8.0)), ('B', 7, 3554, (11, 92, 130), (171, 335, 6.0, 6.0)), ('B', 10, 3907, (11, 92, 130), (20, 128, 16.0, -3.0)), ('A', 9, 4120, (133, 4, 22), (365, 275, 11.0, -10.0)), ('A', 2, 4339, (133, 4, 22), (3, 154, 11.0, -2.0)), ('C', 2, 4626, (127, 215, 98), (240, 256, 18.0, 4.0)), ('D', 3, 4808, (237, 102, 96), (321, 255, 10.0, 3.0)), ('B', 2, 5064, (11, 92, 130), (235, 147, 19.0, -9.0)), ('B', 6, 5521, (11, 92, 130), (206, 200, 16.0, 9.0)), ('A', 1, 5720, (133, 4, 22), (281, 319, 17.0, 8.0)), ('D', 4, 5810, (237, 102, 96), (23, 22, 10.0, -8.0)), ('B', 5, 5822, (11, 92, 130), (246, 348, 19.0, -1.0)), ('B', 3, 5849, (11, 92, 130), (77, 147, 19.0, -1.0)), ('A', 10, 6345, (133, 4, 22), (115, 96, 15.0, 2.0)), ('B', 4, 6565, (11, 92, 130), (96, 9, 10.0, -2.0)), ('B', 8, 6846, (11, 92, 130), (253, 47, 8.0, 4.0)), ('C', 10, 6979, (127, 215, 98), (306, 95, 5.0, -10.0)), ('B', 9, 7749, (11, 92, 130), (151, 312, 18.0, -4.0)), ('B', 1, 8139, (11, 92, 130), (241, 6, 16.0, -6.0)), ('A', 3, 8164, (133, 4, 22), (146, 259, 9.0, -8.0)), ('C', 5, 8890, (127, 215, 98), (72, 286, 13.0, -5.0)), ('C', 8, 9127, (127, 215, 98), (10, 304, 5.0, 6.0)), ('A', 8, 9429, (133, 4, 22), (173, 277, 16.0, -3.0))]
0
0
DON'T DRAW GREY BOXES
self.params.grassOut = 
False
('A', 6, 180, (133, 4, 22), (336, 86, 11.0, -1.0))
____________________
0 -- A
1 -- 6
2 -- 180
skip
3 -- (133, 4, 22)
skip
4 -- (336, 86, 11.0, -1.0)
('C', 1, 454, (127, 215, 98), (115, 358, 15.0, -5.0))
____________________
0 -- C
1 -- 1
2 -- 454
skip
3 -- (127, 215, 98)
skip
4 -- (115, 358, 15.0, -5.0)
('C', 4, 796, (127, 215, 98), (199, 70, 5.0, -10.0))
____________________
0 -- C
1 -- 4
2 -- 796
skip
3 -- (127, 215, 98)
skip
4 -- (199, 70, 5.0, -10.0)
('A', 7, 840, (133, 4, 22), (334, 156, 9.0, -6.0))
____________________
0 -- A
1 -- 7
2 -- 840
skip
3 -- (133, 4, 22)
skip
4 -- (334, 156, 9.0, -6.0)
('D', 10, 1103, (237, 102, 96), (199, 1, 18.0, 3.0))
____________________
0 -- D
1 -- 10
2 -- 1103
skip
3 -- (237, 102, 96)
skip
4 -- (199, 1, 18.0, 3.0)
('D', 9, 1381, (237, 102, 96), (68, 395, 17.0, -9.0))
____________________
0 -- D
1 -- 9
2 -- 1381
skip
3 -- (237, 102, 96)
skip
4 -- (68, 395, 17.0, -9.0)
('D', 8, 1393, (237, 102, 96), (137, 164, 15.0, 7.0))
____________________
0 -- D
1 -- 8
2 -- 1393
skip
3 -- (237, 102, 96)
skip
4 -- (137, 164, 15.0, 7.0)
('C', 6, 1453, (127, 215, 98), (108, 336, 6.0, 1.0))
____________________
0 -- C
1 -- 6
2 -- 1453
skip
3 -- (127, 215, 98)
skip
4 -- (108, 336, 6.0, 1.0)
('C', 9, 1591, (127, 215, 98), (400, 14, 7.0, -5.0))
____________________
0 -- C
1 -- 9
2 -- 1591
skip
3 -- (127, 215, 98)
skip
4 -- (400, 14, 7.0, -5.0)
('D', 2, 1704, (237, 102, 96), (365, 315, 5.0, 9.0))
____________________
0 -- D
1 -- 2
2 -- 1704
skip
3 -- (237, 102, 96)
skip
4 -- (365, 315, 5.0, 9.0)
('C', 3, 1889, (127, 215, 98), (224, 293, 5.0, 0.0))
____________________
0 -- C
1 -- 3
2 -- 1889
skip
3 -- (127, 215, 98)
skip
4 -- (224, 293, 5.0, 0.0)
('D', 6, 1933, (237, 102, 96), (103, 244, 5.0, -1.0))
____________________
0 -- D
1 -- 6
2 -- 1933
skip
3 -- (237, 102, 96)
skip
4 -- (103, 244, 5.0, -1.0)
('A', 5, 1968, (133, 4, 22), (167, 182, 9.0, -10.0))
____________________
0 -- A
1 -- 5
2 -- 1968
skip
3 -- (133, 4, 22)
skip
4 -- (167, 182, 9.0, -10.0)
('C', 7, 2044, (127, 215, 98), (395, 389, 12.0, -6.0))
____________________
0 -- C
1 -- 7
2 -- 2044
skip
3 -- (127, 215, 98)
skip
4 -- (395, 389, 12.0, -6.0)
('D', 7, 3053, (237, 102, 96), (373, 296, 7.0, -8.0))
____________________
0 -- D
1 -- 7
2 -- 3053
skip
3 -- (237, 102, 96)
skip
4 -- (373, 296, 7.0, -8.0)
('D', 1, 3077, (237, 102, 96), (22, 328, 6.0, -10.0))
____________________
0 -- D
1 -- 1
2 -- 3077
skip
3 -- (237, 102, 96)
skip
4 -- (22, 328, 6.0, -10.0)
('A', 4, 3238, (133, 4, 22), (225, 395, 14.0, -1.0))
____________________
0 -- A
1 -- 4
2 -- 3238
skip
3 -- (133, 4, 22)
skip
4 -- (225, 395, 14.0, -1.0)
('D', 5, 3385, (237, 102, 96), (363, 118, 18.0, 8.0))
____________________
0 -- D
1 -- 5
2 -- 3385
skip
3 -- (237, 102, 96)
skip
4 -- (363, 118, 18.0, 8.0)
('B', 7, 3554, (11, 92, 130), (171, 335, 6.0, 6.0))
____________________
0 -- B
1 -- 7
2 -- 3554
skip
3 -- (11, 92, 130)
skip
4 -- (171, 335, 6.0, 6.0)
('B', 10, 3907, (11, 92, 130), (20, 128, 16.0, -3.0))
____________________
0 -- B
1 -- 10
2 -- 3907
skip
3 -- (11, 92, 130)
skip
4 -- (20, 128, 16.0, -3.0)
('A', 9, 4120, (133, 4, 22), (365, 275, 11.0, -10.0))
____________________
0 -- A
1 -- 9
2 -- 4120
skip
3 -- (133, 4, 22)
skip
4 -- (365, 275, 11.0, -10.0)
('A', 2, 4339, (133, 4, 22), (3, 154, 11.0, -2.0))
____________________
0 -- A
1 -- 2
2 -- 4339
skip
3 -- (133, 4, 22)
skip
4 -- (3, 154, 11.0, -2.0)
('C', 2, 4626, (127, 215, 98), (240, 256, 18.0, 4.0))
____________________
0 -- C
1 -- 2
2 -- 4626
skip
3 -- (127, 215, 98)
skip
4 -- (240, 256, 18.0, 4.0)
('D', 3, 4808, (237, 102, 96), (321, 255, 10.0, 3.0))
____________________
0 -- D
1 -- 3
2 -- 4808
skip
3 -- (237, 102, 96)
skip
4 -- (321, 255, 10.0, 3.0)
('B', 2, 5064, (11, 92, 130), (235, 147, 19.0, -9.0))
____________________
0 -- B
1 -- 2
2 -- 5064
skip
3 -- (11, 92, 130)
skip
4 -- (235, 147, 19.0, -9.0)
('B', 6, 5521, (11, 92, 130), (206, 200, 16.0, 9.0))
____________________
0 -- B
1 -- 6
2 -- 5521
skip
3 -- (11, 92, 130)
skip
4 -- (206, 200, 16.0, 9.0)
('A', 1, 5720, (133, 4, 22), (281, 319, 17.0, 8.0))
____________________
0 -- A
1 -- 1
2 -- 5720
skip
3 -- (133, 4, 22)
skip
4 -- (281, 319, 17.0, 8.0)
('D', 4, 5810, (237, 102, 96), (23, 22, 10.0, -8.0))
____________________
0 -- D
1 -- 4
2 -- 5810
skip
3 -- (237, 102, 96)
skip
4 -- (23, 22, 10.0, -8.0)
('B', 5, 5822, (11, 92, 130), (246, 348, 19.0, -1.0))
____________________
0 -- B
1 -- 5
2 -- 5822
skip
3 -- (11, 92, 130)
skip
4 -- (246, 348, 19.0, -1.0)
('B', 3, 5849, (11, 92, 130), (77, 147, 19.0, -1.0))
____________________
0 -- B
1 -- 3
2 -- 5849
skip
3 -- (11, 92, 130)
skip
4 -- (77, 147, 19.0, -1.0)
('A', 10, 6345, (133, 4, 22), (115, 96, 15.0, 2.0))
____________________
0 -- A
1 -- 10
2 -- 6345
skip
3 -- (133, 4, 22)
skip
4 -- (115, 96, 15.0, 2.0)
('B', 4, 6565, (11, 92, 130), (96, 9, 10.0, -2.0))
____________________
0 -- B
1 -- 4
2 -- 6565
skip
3 -- (11, 92, 130)
skip
4 -- (96, 9, 10.0, -2.0)
('B', 8, 6846, (11, 92, 130), (253, 47, 8.0, 4.0))
____________________
0 -- B
1 -- 8
2 -- 6846
skip
3 -- (11, 92, 130)
skip
4 -- (253, 47, 8.0, 4.0)
('C', 10, 6979, (127, 215, 98), (306, 95, 5.0, -10.0))
____________________
0 -- C
1 -- 10
2 -- 6979
skip
3 -- (127, 215, 98)
skip
4 -- (306, 95, 5.0, -10.0)
('B', 9, 7749, (11, 92, 130), (151, 312, 18.0, -4.0))
____________________
0 -- B
1 -- 9
2 -- 7749
skip
3 -- (11, 92, 130)
skip
4 -- (151, 312, 18.0, -4.0)
('B', 1, 8139, (11, 92, 130), (241, 6, 16.0, -6.0))
____________________
0 -- B
1 -- 1
2 -- 8139
skip
3 -- (11, 92, 130)
skip
4 -- (241, 6, 16.0, -6.0)
('A', 3, 8164, (133, 4, 22), (146, 259, 9.0, -8.0))
____________________
0 -- A
1 -- 3
2 -- 8164
skip
3 -- (133, 4, 22)
skip
4 -- (146, 259, 9.0, -8.0)
('C', 5, 8890, (127, 215, 98), (72, 286, 13.0, -5.0))
____________________
0 -- C
1 -- 5
2 -- 8890
skip
3 -- (127, 215, 98)
skip
4 -- (72, 286, 13.0, -5.0)
('C', 8, 9127, (127, 215, 98), (10, 304, 5.0, 6.0))
____________________
0 -- C
1 -- 8
2 -- 9127
skip
3 -- (127, 215, 98)
skip
4 -- (10, 304, 5.0, 6.0)
('A', 8, 9429, (133, 4, 22), (173, 277, 16.0, -3.0))
____________________
0 -- A
1 -- 8
2 -- 9429
skip
3 -- (133, 4, 22)
skip
4 -- (173, 277, 16.0, -3.0)
same list, don't repeat
8622.44
^
0.0452495666756
-3.09556218511
11583.46
^
0.0607886567613
-2.80035207384
6144.98
^
0.0322481434757
-3.43429480404
9297.54
^
0.0487924133017
-3.02018044334
154904.565
^
0.812921219786
-0.207121074762
8622.44
^
0.0452495666756
-3.09556218511
11583.46
^
0.0607886567613
-2.80035207384
6144.98
^
0.0322481434757
-3.43429480404
9297.54
^
0.0487924133017
-3.02018044334
154904.565
^
0.812921219786
-0.207121074762
8622.44
^
0.0452495666756
-3.09556218511
11583.46
^
0.0607886567613
-2.80035207384
6144.98
^
0.0322481434757
-3.43429480404
9297.54
^
0.0487924133017
-3.02018044334
154904.565
^
0.812921219786
-0.207121074762
1234.02
0.242181482052
5095.435
1864.375
0.365891234016
5095.435
821.895
0.161300261901
5095.435
1175.145
0.230627022031
5095.435
8622.44
^
0.0452495666756
-3.09556218511
11583.46
^
0.0607886567613
-2.80035207384
6144.98
^
0.0322481434757
-3.43429480404
9297.54
^
0.0487924133017
-3.02018044334
154904.565
^
0.812921219786
-0.207121074762
8622.44
^
0.0452495666756
-3.09556218511
11583.46
^
0.0607886567613
-2.80035207384
6144.98
^
0.0322481434757
-3.43429480404
9297.54
^
0.0487924133017
-3.02018044334
154904.565
^
0.812921219786
-0.207121074762
8622.44
^
0.0452495666756
-3.09556218511
11583.46
^
0.0607886567613
-2.80035207384
6144.98
^
0.0322481434757
-3.43429480404
9297.54
^
0.0487924133017
-3.02018044334
154904.565
^
0.812921219786
-0.207121074762
[12.0, 20.0, 36.0, 32.0]
0.12
-2.1202635362
0.2
-1.60943791243
0.36
-1.02165124753
0.32
-1.13943428319
+++++++++++++++++++++++++++++++++++++++++++++++++++++++++++++++++++
1.30873262656
[12.0, 20.0, 36.0, 32.0]
YYYYYYYYYYYYYYYYYYYYYYYYYYYYYYYYYYYYY
jkl
[('A', 6, 180, (133, 4, 22), (336, 86, 11.0, -1.0)), ('C', 1, 454, (127, 215, 98), (115, 358, 15.0, -5.0)), ('C', 4, 796, (127, 215, 98), (199, 70, 5.0, -10.0)), ('A', 7, 840, (133, 4, 22), (334, 156, 9.0, -6.0)), ('D', 10, 1103, (237, 102, 96), (199, 1, 18.0, 3.0)), ('D', 9, 1381, (237, 102, 96), (68, 395, 17.0, -9.0)), ('D', 8, 1393, (237, 102, 96), (137, 164, 15.0, 7.0)), ('C', 6, 1453, (127, 215, 98), (108, 336, 6.0, 1.0)), ('C', 9, 1591, (127, 215, 98), (400, 14, 7.0, -5.0)), ('D', 2, 1704, (237, 102, 96), (365, 315, 5.0, 9.0)), ('C', 3, 1889, (127, 215, 98), (224, 293, 5.0, 0.0)), ('D', 6, 1933, (237, 102, 96), (103, 244, 5.0, -1.0)), ('A', 5, 1968, (133, 4, 22), (167, 182, 9.0, -10.0)), ('C', 7, 2044, (127, 215, 98), (395, 389, 12.0, -6.0)), ('D', 7, 3053, (237, 102, 96), (373, 296, 7.0, -8.0)), ('D', 1, 3077, (237, 102, 96), (22, 328, 6.0, -10.0)), ('A', 4, 3238, (133, 4, 22), (225, 395, 14.0, -1.0)), ('D', 5, 3385, (237, 102, 96), (363, 118, 18.0, 8.0)), ('B', 7, 3554, (11, 92, 130), (171, 335, 6.0, 6.0)), ('B', 10, 3907, (11, 92, 130), (20, 128, 16.0, -3.0)), ('A', 9, 4120, (133, 4, 22), (365, 275, 11.0, -10.0)), ('A', 2, 4339, (133, 4, 22), (3, 154, 11.0, -2.0)), ('C', 2, 4626, (127, 215, 98), (240, 256, 18.0, 4.0)), ('D', 3, 4808, (237, 102, 96), (321, 255, 10.0, 3.0)), ('B', 2, 5064, (11, 92, 130), (235, 147, 19.0, -9.0)), ('B', 6, 5521, (11, 92, 130), (206, 200, 16.0, 9.0)), ('A', 1, 5720, (133, 4, 22), (281, 319, 17.0, 8.0)), ('D', 4, 5810, (237, 102, 96), (23, 22, 10.0, -8.0)), ('B', 5, 5822, (11, 92, 130), (246, 348, 19.0, -1.0)), ('B', 3, 5849, (11, 92, 130), (77, 147, 19.0, -1.0)), ('A', 10, 6345, (133, 4, 22), (115, 96, 15.0, 2.0)), ('B', 4, 6565, (11, 92, 130), (96, 9, 10.0, -2.0)), ('B', 8, 6846, (11, 92, 130), (253, 47, 8.0, 4.0)), ('C', 10, 6979, (127, 215, 98), (306, 95, 5.0, -10.0)), ('B', 9, 7749, (11, 92, 130), (151, 312, 18.0, -4.0)), ('B', 1, 8139, (11, 92, 130), (241, 6, 16.0, -6.0)), ('A', 3, 8164, (133, 4, 22), (146, 259, 9.0, -8.0)), ('C', 5, 8890, (127, 215, 98), (72, 286, 13.0, -5.0)), ('C', 8, 9127, (127, 215, 98), (10, 304, 5.0, 6.0)), ('A', 8, 9429, (133, 4, 22), (173, 277, 16.0, -3.0))]
0
0
DON'T DRAW GREY BOXES
self.params.grassOut = 
False
('A', 6, 180, (133, 4, 22), (336, 86, 11.0, -1.0))
____________________
0 -- A
1 -- 6
2 -- 180
skip
3 -- (133, 4, 22)
skip
4 -- (336, 86, 11.0, -1.0)
('C', 1, 454, (127, 215, 98), (115, 358, 15.0, -5.0))
____________________
0 -- C
1 -- 1
2 -- 454
skip
3 -- (127, 215, 98)
skip
4 -- (115, 358, 15.0, -5.0)
('C', 4, 796, (127, 215, 98), (199, 70, 5.0, -10.0))
____________________
0 -- C
1 -- 4
2 -- 796
skip
3 -- (127, 215, 98)
skip
4 -- (199, 70, 5.0, -10.0)
('A', 7, 840, (133, 4, 22), (334, 156, 9.0, -6.0))
____________________
0 -- A
1 -- 7
2 -- 840
skip
3 -- (133, 4, 22)
skip
4 -- (334, 156, 9.0, -6.0)
('D', 10, 1103, (237, 102, 96), (199, 1, 18.0, 3.0))
____________________
0 -- D
1 -- 10
2 -- 1103
skip
3 -- (237, 102, 96)
skip
4 -- (199, 1, 18.0, 3.0)
('D', 9, 1381, (237, 102, 96), (68, 395, 17.0, -9.0))
____________________
0 -- D
1 -- 9
2 -- 1381
skip
3 -- (237, 102, 96)
skip
4 -- (68, 395, 17.0, -9.0)
('D', 8, 1393, (237, 102, 96), (137, 164, 15.0, 7.0))
____________________
0 -- D
1 -- 8
2 -- 1393
skip
3 -- (237, 102, 96)
skip
4 -- (137, 164, 15.0, 7.0)
('C', 6, 1453, (127, 215, 98), (108, 336, 6.0, 1.0))
____________________
0 -- C
1 -- 6
2 -- 1453
skip
3 -- (127, 215, 98)
skip
4 -- (108, 336, 6.0, 1.0)
('C', 9, 1591, (127, 215, 98), (400, 14, 7.0, -5.0))
____________________
0 -- C
1 -- 9
2 -- 1591
skip
3 -- (127, 215, 98)
skip
4 -- (400, 14, 7.0, -5.0)
('D', 2, 1704, (237, 102, 96), (365, 315, 5.0, 9.0))
____________________
0 -- D
1 -- 2
2 -- 1704
skip
3 -- (237, 102, 96)
skip
4 -- (365, 315, 5.0, 9.0)
('C', 3, 1889, (127, 215, 98), (224, 293, 5.0, 0.0))
____________________
0 -- C
1 -- 3
2 -- 1889
skip
3 -- (127, 215, 98)
skip
4 -- (224, 293, 5.0, 0.0)
('D', 6, 1933, (237, 102, 96), (103, 244, 5.0, -1.0))
____________________
0 -- D
1 -- 6
2 -- 1933
skip
3 -- (237, 102, 96)
skip
4 -- (103, 244, 5.0, -1.0)
('A', 5, 1968, (133, 4, 22), (167, 182, 9.0, -10.0))
____________________
0 -- A
1 -- 5
2 -- 1968
skip
3 -- (133, 4, 22)
skip
4 -- (167, 182, 9.0, -10.0)
('C', 7, 2044, (127, 215, 98), (395, 389, 12.0, -6.0))
____________________
0 -- C
1 -- 7
2 -- 2044
skip
3 -- (127, 215, 98)
skip
4 -- (395, 389, 12.0, -6.0)
('D', 7, 3053, (237, 102, 96), (373, 296, 7.0, -8.0))
____________________
0 -- D
1 -- 7
2 -- 3053
skip
3 -- (237, 102, 96)
skip
4 -- (373, 296, 7.0, -8.0)
('D', 1, 3077, (237, 102, 96), (22, 328, 6.0, -10.0))
____________________
0 -- D
1 -- 1
2 -- 3077
skip
3 -- (237, 102, 96)
skip
4 -- (22, 328, 6.0, -10.0)
('A', 4, 3238, (133, 4, 22), (225, 395, 14.0, -1.0))
____________________
0 -- A
1 -- 4
2 -- 3238
skip
3 -- (133, 4, 22)
skip
4 -- (225, 395, 14.0, -1.0)
('D', 5, 3385, (237, 102, 96), (363, 118, 18.0, 8.0))
____________________
0 -- D
1 -- 5
2 -- 3385
skip
3 -- (237, 102, 96)
skip
4 -- (363, 118, 18.0, 8.0)
('B', 7, 3554, (11, 92, 130), (171, 335, 6.0, 6.0))
____________________
0 -- B
1 -- 7
2 -- 3554
skip
3 -- (11, 92, 130)
skip
4 -- (171, 335, 6.0, 6.0)
('B', 10, 3907, (11, 92, 130), (20, 128, 16.0, -3.0))
____________________
0 -- B
1 -- 10
2 -- 3907
skip
3 -- (11, 92, 130)
skip
4 -- (20, 128, 16.0, -3.0)
('A', 9, 4120, (133, 4, 22), (365, 275, 11.0, -10.0))
____________________
0 -- A
1 -- 9
2 -- 4120
skip
3 -- (133, 4, 22)
skip
4 -- (365, 275, 11.0, -10.0)
('A', 2, 4339, (133, 4, 22), (3, 154, 11.0, -2.0))
____________________
0 -- A
1 -- 2
2 -- 4339
skip
3 -- (133, 4, 22)
skip
4 -- (3, 154, 11.0, -2.0)
('C', 2, 4626, (127, 215, 98), (240, 256, 18.0, 4.0))
____________________
0 -- C
1 -- 2
2 -- 4626
skip
3 -- (127, 215, 98)
skip
4 -- (240, 256, 18.0, 4.0)
('D', 3, 4808, (237, 102, 96), (321, 255, 10.0, 3.0))
____________________
0 -- D
1 -- 3
2 -- 4808
skip
3 -- (237, 102, 96)
skip
4 -- (321, 255, 10.0, 3.0)
('B', 2, 5064, (11, 92, 130), (235, 147, 19.0, -9.0))
____________________
0 -- B
1 -- 2
2 -- 5064
skip
3 -- (11, 92, 130)
skip
4 -- (235, 147, 19.0, -9.0)
('B', 6, 5521, (11, 92, 130), (206, 200, 16.0, 9.0))
____________________
0 -- B
1 -- 6
2 -- 5521
skip
3 -- (11, 92, 130)
skip
4 -- (206, 200, 16.0, 9.0)
('A', 1, 5720, (133, 4, 22), (281, 319, 17.0, 8.0))
____________________
0 -- A
1 -- 1
2 -- 5720
skip
3 -- (133, 4, 22)
skip
4 -- (281, 319, 17.0, 8.0)
('D', 4, 5810, (237, 102, 96), (23, 22, 10.0, -8.0))
____________________
0 -- D
1 -- 4
2 -- 5810
skip
3 -- (237, 102, 96)
skip
4 -- (23, 22, 10.0, -8.0)
('B', 5, 5822, (11, 92, 130), (246, 348, 19.0, -1.0))
____________________
0 -- B
1 -- 5
2 -- 5822
skip
3 -- (11, 92, 130)
skip
4 -- (246, 348, 19.0, -1.0)
('B', 3, 5849, (11, 92, 130), (77, 147, 19.0, -1.0))
____________________
0 -- B
1 -- 3
2 -- 5849
skip
3 -- (11, 92, 130)
skip
4 -- (77, 147, 19.0, -1.0)
('A', 10, 6345, (133, 4, 22), (115, 96, 15.0, 2.0))
____________________
0 -- A
1 -- 10
2 -- 6345
skip
3 -- (133, 4, 22)
skip
4 -- (115, 96, 15.0, 2.0)
('B', 4, 6565, (11, 92, 130), (96, 9, 10.0, -2.0))
____________________
0 -- B
1 -- 4
2 -- 6565
skip
3 -- (11, 92, 130)
skip
4 -- (96, 9, 10.0, -2.0)
('B', 8, 6846, (11, 92, 130), (253, 47, 8.0, 4.0))
____________________
0 -- B
1 -- 8
2 -- 6846
skip
3 -- (11, 92, 130)
skip
4 -- (253, 47, 8.0, 4.0)
('C', 10, 6979, (127, 215, 98), (306, 95, 5.0, -10.0))
____________________
0 -- C
1 -- 10
2 -- 6979
skip
3 -- (127, 215, 98)
skip
4 -- (306, 95, 5.0, -10.0)
('B', 9, 7749, (11, 92, 130), (151, 312, 18.0, -4.0))
____________________
0 -- B
1 -- 9
2 -- 7749
skip
3 -- (11, 92, 130)
skip
4 -- (151, 312, 18.0, -4.0)
('B', 1, 8139, (11, 92, 130), (241, 6, 16.0, -6.0))
____________________
0 -- B
1 -- 1
2 -- 8139
skip
3 -- (11, 92, 130)
skip
4 -- (241, 6, 16.0, -6.0)
('A', 3, 8164, (133, 4, 22), (146, 259, 9.0, -8.0))
____________________
0 -- A
1 -- 3
2 -- 8164
skip
3 -- (133, 4, 22)
skip
4 -- (146, 259, 9.0, -8.0)
('C', 5, 8890, (127, 215, 98), (72, 286, 13.0, -5.0))
____________________
0 -- C
1 -- 5
2 -- 8890
skip
3 -- (127, 215, 98)
skip
4 -- (72, 286, 13.0, -5.0)
('C', 8, 9127, (127, 215, 98), (10, 304, 5.0, 6.0))
____________________
0 -- C
1 -- 8
2 -- 9127
skip
3 -- (127, 215, 98)
skip
4 -- (10, 304, 5.0, 6.0)
('A', 8, 9429, (133, 4, 22), (173, 277, 16.0, -3.0))
____________________
0 -- A
1 -- 8
2 -- 9429
skip
3 -- (133, 4, 22)
skip
4 -- (173, 277, 16.0, -3.0)
same list, don't repeat
8622.44
^
0.0452495666756
-3.09556218511
11583.46
^
0.0607886567613
-2.80035207384
6144.98
^
0.0322481434757
-3.43429480404
9297.54
^
0.0487924133017
-3.02018044334
154904.565
^
0.812921219786
-0.207121074762
8622.44
^
0.0452495666756
-3.09556218511
11583.46
^
0.0607886567613
-2.80035207384
6144.98
^
0.0322481434757
-3.43429480404
9297.54
^
0.0487924133017
-3.02018044334
154904.565
^
0.812921219786
-0.207121074762
8622.44
^
0.0452495666756
-3.09556218511
11583.46
^
0.0607886567613
-2.80035207384
6144.98
^
0.0322481434757
-3.43429480404
9297.54
^
0.0487924133017
-3.02018044334
154904.565
^
0.812921219786
-0.207121074762
1234.02
0.242181482052
5095.435
1864.375
0.365891234016
5095.435
821.895
0.161300261901
5095.435
1175.145
0.230627022031
5095.435
8622.44
^
0.0452495666756
-3.09556218511
11583.46
^
0.0607886567613
-2.80035207384
6144.98
^
0.0322481434757
-3.43429480404
9297.54
^
0.0487924133017
-3.02018044334
154904.565
^
0.812921219786
-0.207121074762
8622.44
^
0.0452495666756
-3.09556218511
11583.46
^
0.0607886567613
-2.80035207384
6144.98
^
0.0322481434757
-3.43429480404
9297.54
^
0.0487924133017
-3.02018044334
154904.565
^
0.812921219786
-0.207121074762
8622.44
^
0.0452495666756
-3.09556218511
11583.46
^
0.0607886567613
-2.80035207384
6144.98
^
0.0322481434757
-3.43429480404
9297.54
^
0.0487924133017
-3.02018044334
154904.565
^
0.812921219786
-0.207121074762
width = 400, height = 400
rmax: 20
------------------new text!!! AND INCREMENT = 1.0
width == height
**********************_____________________******************
0,0
([400, 400], False, False, False, 25, 4, [12.0, 20.0, 36.0, 32.0], (5, 20, 1.0), (-10, 10, 1.0))
width = 400, height = 400
rmax: 20
------------------new text!!! AND INCREMENT = 1.0
width == height
**********************_____________________******************
0,0
([400, 400], False, False, False, 25, 4, [12.0, 20.0, 36.0, 32.0], (5, 20, 1.0), (-10, 10, 1.0))
False
False
width = 400, height = 400
rmax: 20
------------------new text!!! AND INCREMENT = 1.0
width == height
**********************_____________________******************
0,0
([400, 400], False, False, False, 25, 4, [12.0, 20.0, 36.0, 32.0], (5, 20, 1.0), (-10, 10, 1.0))
width = 400, height = 400
rmax: 20
------------------new text!!! AND INCREMENT = 1.0
width == height
**********************_____________________******************
0,0
([400, 400], False, False, False, 25, 4, [12.0, 20.0, 36.0, 32.0], (5, 20, 1.0), (-10, 10, 1.0))
width = 400, height = 400
rmax: 20
------------------new text!!! AND INCREMENT = 1.0
width == height
**********************_____________________******************
0,0
([400, 400], False, False, False, 25, 4, [12.0, 20.0, 36.0, 32.0], (5, 20, 1.0), (-10, 10, 1.0))
width = 400, height = 400
rmax: 20
------------------new text!!! AND INCREMENT = 1.0
width == height
**********************_____________________******************
0,0
([400, 400], False, False, False, 25, 4, [12.0, 20.0, 36.0, 32.0], (5, 20, 1.0), (-10, 10, 1.0))
width = 400, height = 400
rmax: 20
------------------new text!!! AND INCREMENT = 1.0
width == height
**********************_____________________******************
0,0
([400, 400], False, False, False, 25, 4, [12.0, 20.0, 36.0, 32.0], (5, 20, 1.0), (-10, 10, 1.0))
width = 400, height = 400
rmax: 20
------------------new text!!! AND INCREMENT = 1.0
width == height
**********************_____________________******************
0,0
([400, 400], False, False, False, 25, 4, [12.0, 20.0, 36.0, 32.0], (5, 20, 1.0), (-10, 10, 1.0))
width = 400, height = 400
rmax: 20
------------------new text!!! AND INCREMENT = 1.0
width == height
**********************_____________________******************
0,0
([400, 400], False, False, False, 25, 4, [12.0, 20.0, 36.0, 32.0], (5, 20, 1.0), (-10, 10, 1.0))
width = 400, height = 400
rmax: 20
------------------new text!!! AND INCREMENT = 1.0
width == height
**********************_____________________******************
0,0
([400, 400], False, False, False, 25, 4, [12.0, 20.0, 36.0, 32.0], (5, 20, 1.0), (-10, 10, 1.0))
width = 400, height = 400
rmax: 20
------------------new text!!! AND INCREMENT = 1.0
width == height
**********************_____________________******************
0,0
([400, 400], False, False, False, 25, 4, [12.0, 20.0, 36.0, 32.0], (5, 20, 1.0), (-10, 10, 1.0))
width = 400, height = 400
rmax: 20
------------------new text!!! AND INCREMENT = 1.0
width == height
**********************_____________________******************
0,0
([400, 400], False, False, False, 25, 4, [12.0, 20.0, 36.0, 32.0], (5, 20, 1.0), (-10, 10, 1.0))
width = 400, height = 400
rmax: 20
------------------new text!!! AND INCREMENT = 1.0
width == height
**********************_____________________******************
0,0
([400, 400], False, False, False, 25, 4, [12.0, 20.0, 36.0, 32.0], (5, 20, 1.0), (-10, 10, 1.0))
width = 400, height = 400
rmax: 20
------------------new text!!! AND INCREMENT = 1.0
width == height
**********************_____________________******************
0,0
([400, 400], False, False, False, 25, 4, [12.0, 20.0, 36.0, 32.0], (5, 20, 1.0), (-10, 10, 1.0))
width = 400, height = 400
rmax: 20
------------------new text!!! AND INCREMENT = 1.0
width == height
**********************_____________________******************
0,0
([400, 400], False, False, False, 25, 4, [12.0, 20.0, 36.0, 32.0], (5, 20, 1.0), (-10, 10, 1.0))
width = 400, height = 400
rmax: 20
------------------new text!!! AND INCREMENT = 1.0
width == height
**********************_____________________******************
0,0
([400, 400], False, False, False, 25, 4, [12.0, 20.0, 36.0, 32.0], (5, 20, 1.0), (-10, 10, 1.0))
width = 400, height = 400
rmax: 20
------------------new text!!! AND INCREMENT = 1.0
width == height
**********************_____________________******************
0,0
([400, 400], False, False, False, 25, 4, [12.0, 20.0, 36.0, 32.0], (5, 20, 1.0), (-10, 10, 1.0))
width = 400, height = 400
rmax: 20
------------------new text!!! AND INCREMENT = 1.0
width == height
**********************_____________________******************
0,0
([400, 400], False, False, False, 25, 4, [12.0, 20.0, 36.0, 32.0], (5, 20, 1.0), (-10, 10, 1.0))
width = 400, height = 400
rmax: 20
------------------new text!!! AND INCREMENT = 1.0
width == height
**********************_____________________******************
0,0
([400, 400], False, False, False, 25, 4, [12.0, 20.0, 36.0, 32.0], (5, 20, 1.0), (-10, 10, 1.0))
nothin
self.params.grassOut = 
True
('A', 6, 180, (133, 4, 22), (336, 86, 11.0, -1.0))
____________________
0 -- A
1 -- 6
2 -- 180
skip
3 -- (133, 4, 22)
skip
4 -- (336, 86, 11.0, -1.0)
('C', 1, 454, (127, 215, 98), (115, 358, 15.0, -5.0))
____________________
0 -- C
1 -- 1
2 -- 454
skip
3 -- (127, 215, 98)
skip
4 -- (115, 358, 15.0, -5.0)
('C', 4, 796, (127, 215, 98), (199, 70, 5.0, -10.0))
____________________
0 -- C
1 -- 4
2 -- 796
skip
3 -- (127, 215, 98)
skip
4 -- (199, 70, 5.0, -10.0)
('A', 7, 840, (133, 4, 22), (334, 156, 9.0, -6.0))
____________________
0 -- A
1 -- 7
2 -- 840
skip
3 -- (133, 4, 22)
skip
4 -- (334, 156, 9.0, -6.0)
('D', 10, 1103, (237, 102, 96), (199, 1, 18.0, 3.0))
____________________
0 -- D
1 -- 10
2 -- 1103
skip
3 -- (237, 102, 96)
skip
4 -- (199, 1, 18.0, 3.0)
('D', 9, 1381, (237, 102, 96), (68, 395, 17.0, -9.0))
____________________
0 -- D
1 -- 9
2 -- 1381
skip
3 -- (237, 102, 96)
skip
4 -- (68, 395, 17.0, -9.0)
('D', 8, 1393, (237, 102, 96), (137, 164, 15.0, 7.0))
____________________
0 -- D
1 -- 8
2 -- 1393
skip
3 -- (237, 102, 96)
skip
4 -- (137, 164, 15.0, 7.0)
('C', 6, 1453, (127, 215, 98), (108, 336, 6.0, 1.0))
____________________
0 -- C
1 -- 6
2 -- 1453
skip
3 -- (127, 215, 98)
skip
4 -- (108, 336, 6.0, 1.0)
('C', 9, 1591, (127, 215, 98), (400, 14, 7.0, -5.0))
____________________
0 -- C
1 -- 9
2 -- 1591
skip
3 -- (127, 215, 98)
skip
4 -- (400, 14, 7.0, -5.0)
('D', 2, 1704, (237, 102, 96), (365, 315, 5.0, 9.0))
____________________
0 -- D
1 -- 2
2 -- 1704
skip
3 -- (237, 102, 96)
skip
4 -- (365, 315, 5.0, 9.0)
('C', 3, 1889, (127, 215, 98), (224, 293, 5.0, 0.0))
____________________
0 -- C
1 -- 3
2 -- 1889
skip
3 -- (127, 215, 98)
skip
4 -- (224, 293, 5.0, 0.0)
('D', 6, 1933, (237, 102, 96), (103, 244, 5.0, -1.0))
____________________
0 -- D
1 -- 6
2 -- 1933
skip
3 -- (237, 102, 96)
skip
4 -- (103, 244, 5.0, -1.0)
('A', 5, 1968, (133, 4, 22), (167, 182, 9.0, -10.0))
____________________
0 -- A
1 -- 5
2 -- 1968
skip
3 -- (133, 4, 22)
skip
4 -- (167, 182, 9.0, -10.0)
('C', 7, 2044, (127, 215, 98), (395, 389, 12.0, -6.0))
____________________
0 -- C
1 -- 7
2 -- 2044
skip
3 -- (127, 215, 98)
skip
4 -- (395, 389, 12.0, -6.0)
('D', 7, 3053, (237, 102, 96), (373, 296, 7.0, -8.0))
____________________
0 -- D
1 -- 7
2 -- 3053
skip
3 -- (237, 102, 96)
skip
4 -- (373, 296, 7.0, -8.0)
('D', 1, 3077, (237, 102, 96), (22, 328, 6.0, -10.0))
____________________
0 -- D
1 -- 1
2 -- 3077
skip
3 -- (237, 102, 96)
skip
4 -- (22, 328, 6.0, -10.0)
('A', 4, 3238, (133, 4, 22), (225, 395, 14.0, -1.0))
____________________
0 -- A
1 -- 4
2 -- 3238
skip
3 -- (133, 4, 22)
skip
4 -- (225, 395, 14.0, -1.0)
('D', 5, 3385, (237, 102, 96), (363, 118, 18.0, 8.0))
____________________
0 -- D
1 -- 5
2 -- 3385
skip
3 -- (237, 102, 96)
skip
4 -- (363, 118, 18.0, 8.0)
('B', 7, 3554, (11, 92, 130), (171, 335, 6.0, 6.0))
____________________
0 -- B
1 -- 7
2 -- 3554
skip
3 -- (11, 92, 130)
skip
4 -- (171, 335, 6.0, 6.0)
('B', 10, 3907, (11, 92, 130), (20, 128, 16.0, -3.0))
____________________
0 -- B
1 -- 10
2 -- 3907
skip
3 -- (11, 92, 130)
skip
4 -- (20, 128, 16.0, -3.0)
('A', 9, 4120, (133, 4, 22), (365, 275, 11.0, -10.0))
____________________
0 -- A
1 -- 9
2 -- 4120
skip
3 -- (133, 4, 22)
skip
4 -- (365, 275, 11.0, -10.0)
('A', 2, 4339, (133, 4, 22), (3, 154, 11.0, -2.0))
____________________
0 -- A
1 -- 2
2 -- 4339
skip
3 -- (133, 4, 22)
skip
4 -- (3, 154, 11.0, -2.0)
('C', 2, 4626, (127, 215, 98), (240, 256, 18.0, 4.0))
____________________
0 -- C
1 -- 2
2 -- 4626
skip
3 -- (127, 215, 98)
skip
4 -- (240, 256, 18.0, 4.0)
('D', 3, 4808, (237, 102, 96), (321, 255, 10.0, 3.0))
____________________
0 -- D
1 -- 3
2 -- 4808
skip
3 -- (237, 102, 96)
skip
4 -- (321, 255, 10.0, 3.0)
('B', 2, 5064, (11, 92, 130), (235, 147, 19.0, -9.0))
____________________
0 -- B
1 -- 2
2 -- 5064
skip
3 -- (11, 92, 130)
skip
4 -- (235, 147, 19.0, -9.0)
('B', 6, 5521, (11, 92, 130), (206, 200, 16.0, 9.0))
____________________
0 -- B
1 -- 6
2 -- 5521
skip
3 -- (11, 92, 130)
skip
4 -- (206, 200, 16.0, 9.0)
('A', 1, 5720, (133, 4, 22), (281, 319, 17.0, 8.0))
____________________
0 -- A
1 -- 1
2 -- 5720
skip
3 -- (133, 4, 22)
skip
4 -- (281, 319, 17.0, 8.0)
('D', 4, 5810, (237, 102, 96), (23, 22, 10.0, -8.0))
____________________
0 -- D
1 -- 4
2 -- 5810
skip
3 -- (237, 102, 96)
skip
4 -- (23, 22, 10.0, -8.0)
('B', 5, 5822, (11, 92, 130), (246, 348, 19.0, -1.0))
____________________
0 -- B
1 -- 5
2 -- 5822
skip
3 -- (11, 92, 130)
skip
4 -- (246, 348, 19.0, -1.0)
('B', 3, 5849, (11, 92, 130), (77, 147, 19.0, -1.0))
____________________
0 -- B
1 -- 3
2 -- 5849
skip
3 -- (11, 92, 130)
skip
4 -- (77, 147, 19.0, -1.0)
('A', 10, 6345, (133, 4, 22), (115, 96, 15.0, 2.0))
____________________
0 -- A
1 -- 10
2 -- 6345
skip
3 -- (133, 4, 22)
skip
4 -- (115, 96, 15.0, 2.0)
('B', 4, 6565, (11, 92, 130), (96, 9, 10.0, -2.0))
____________________
0 -- B
1 -- 4
2 -- 6565
skip
3 -- (11, 92, 130)
skip
4 -- (96, 9, 10.0, -2.0)
('B', 8, 6846, (11, 92, 130), (253, 47, 8.0, 4.0))
____________________
0 -- B
1 -- 8
2 -- 6846
skip
3 -- (11, 92, 130)
skip
4 -- (253, 47, 8.0, 4.0)
('C', 10, 6979, (127, 215, 98), (306, 95, 5.0, -10.0))
____________________
0 -- C
1 -- 10
2 -- 6979
skip
3 -- (127, 215, 98)
skip
4 -- (306, 95, 5.0, -10.0)
('B', 9, 7749, (11, 92, 130), (151, 312, 18.0, -4.0))
____________________
0 -- B
1 -- 9
2 -- 7749
skip
3 -- (11, 92, 130)
skip
4 -- (151, 312, 18.0, -4.0)
('B', 1, 8139, (11, 92, 130), (241, 6, 16.0, -6.0))
____________________
0 -- B
1 -- 1
2 -- 8139
skip
3 -- (11, 92, 130)
skip
4 -- (241, 6, 16.0, -6.0)
('A', 3, 8164, (133, 4, 22), (146, 259, 9.0, -8.0))
____________________
0 -- A
1 -- 3
2 -- 8164
skip
3 -- (133, 4, 22)
skip
4 -- (146, 259, 9.0, -8.0)
('C', 5, 8890, (127, 215, 98), (72, 286, 13.0, -5.0))
____________________
0 -- C
1 -- 5
2 -- 8890
skip
3 -- (127, 215, 98)
skip
4 -- (72, 286, 13.0, -5.0)
('C', 8, 9127, (127, 215, 98), (10, 304, 5.0, 6.0))
____________________
0 -- C
1 -- 8
2 -- 9127
skip
3 -- (127, 215, 98)
skip
4 -- (10, 304, 5.0, 6.0)
('A', 8, 9429, (133, 4, 22), (173, 277, 16.0, -3.0))
____________________
0 -- A
1 -- 8
2 -- 9429
skip
3 -- (133, 4, 22)
skip
4 -- (173, 277, 16.0, -3.0)
start creating volume arrays
done with 3-D array
done with 2-D array
done with 2-D array
width = 400, height = 400
rmax: 20
------------------new text!!! AND INCREMENT = 1.0
width == height
**********************_____________________******************
0,0
([400, 400], False, False, False, 25, 4, [12.0, 20.0, 36.0, 32.0], (5, 20, 1.0), (-10, 10, 1.0))
width = 400, height = 400
rmax: 20
------------------new text!!! AND INCREMENT = 1.0
width == height
**********************_____________________******************
0,0
([400, 400], False, False, False, 25, 4, [12.0, 20.0, 36.0, 32.0], (5, 20, 1.0), (-10, 10, 1.0))
width = 400, height = 400
rmax: 20
------------------new text!!! AND INCREMENT = 1.0
width == height
**********************_____________________******************
0,0
([400, 400], False, False, False, 25, 4, [12.0, 20.0, 36.0, 32.0], (5, 20, 1.0), (-10, 10, 1.0))
width = 400, height = 400
rmax: 20
------------------new text!!! AND INCREMENT = 1.0
width == height
**********************_____________________******************
0,0
([400, 400], False, False, False, 25, 4, [12.0, 20.0, 36.0, 32.0], (5, 20, 1.0), (-10, 10, 1.0))
width = 400, height = 400
rmax: 20
------------------new text!!! AND INCREMENT = 1.0
width == height
**********************_____________________******************
0,0
([400, 400], False, False, False, 25, 4, [12.0, 20.0, 36.0, 32.0], (5, 20, 1.0), (-10, 10, 1.0))
width = 400, height = 400
rmax: 20
------------------new text!!! AND INCREMENT = 1.0
width == height
**********************_____________________******************
0,0
([400, 400], False, False, False, 25, 4, [12.0, 20.0, 36.0, 32.0], (5, 20, 1.0), (-10, 10, 1.0))
width = 400, height = 400
rmax: 20
------------------new text!!! AND INCREMENT = 1.0
width == height
**********************_____________________******************
0,0
([400, 400], False, False, False, 25, 4, [12.0, 20.0, 36.0, 32.0], (5, 20, 1.0), (-10, 10, 1.0))
width = 400, height = 400
rmax: 20
------------------new text!!! AND INCREMENT = 1.0
width == height
**********************_____________________******************
0,0
([400, 400], False, False, False, 25, 4, [12.0, 20.0, 36.0, 32.0], (5, 20, 1.0), (-10, 10, 1.0))
width = 400, height = 400
rmax: 20
------------------new text!!! AND INCREMENT = 1.0
width == height
**********************_____________________******************
0,0
([400, 400], False, False, False, 25, 4, [12.0, 20.0, 36.0, 32.0], (5, 20, 1.0), (-10, 10, 1.0))
width = 400, height = 400
rmax: 20
------------------new text!!! AND INCREMENT = 1.0
width == height
**********************_____________________******************
0,0
([400, 400], False, False, False, 25, 4, [12.0, 20.0, 36.0, 32.0], (5, 20, 1.0), (-10, 10, 1.0))
width = 400, height = 400
rmax: 20
------------------new text!!! AND INCREMENT = 1.0
width == height
**********************_____________________******************
0,0
([400, 400], False, False, False, 25, 4, [12.0, 20.0, 36.0, 32.0], (5, 20, 1.0), (-10, 10, 1.0))
width = 400, height = 400
rmax: 20
------------------new text!!! AND INCREMENT = 1.0
width == height
**********************_____________________******************
0,0
([400, 400], False, False, False, 25, 4, [12.0, 20.0, 36.0, 32.0], (5, 20, 1.0), (-10, 10, 1.0))
width = 400, height = 400
rmax: 20
------------------new text!!! AND INCREMENT = 1.0
width == height
**********************_____________________******************
0,0
([400, 400], False, False, False, 25, 4, [12.0, 20.0, 36.0, 32.0], (5, 20, 1.0), (-10, 10, 1.0))
width = 400, height = 400
rmax: 20
------------------new text!!! AND INCREMENT = 1.0
width == height
**********************_____________________******************
0,0
([400, 400], False, False, False, 25, 4, [12.0, 20.0, 36.0, 32.0], (5, 20, 1.0), (-10, 10, 1.0))
width = 400, height = 400
rmax: 20
------------------new text!!! AND INCREMENT = 1.0
width == height
**********************_____________________******************
0,0
([400, 400], False, False, False, 25, 4, [12.0, 20.0, 36.0, 32.0], (5, 20, 1.0), (-10, 10, 1.0))
width = 400, height = 400
rmax: 20
------------------new text!!! AND INCREMENT = 1.0
width == height
**********************_____________________******************
0,0
([400, 400], False, False, False, 25, 4, [12.0, 20.0, 36.0, 32.0], (5, 20, 1.0), (-10, 10, 1.0))
width = 400, height = 400
rmax: 20
------------------new text!!! AND INCREMENT = 1.0
width == height
**********************_____________________******************
0,0
([400, 400], False, False, False, 25, 4, [12.0, 20.0, 36.0, 32.0], (5, 20, 1.0), (-10, 10, 1.0))
width = 400, height = 400
rmax: 20
------------------new text!!! AND INCREMENT = 1.0
width == height
**********************_____________________******************
0,0
([400, 400], False, False, False, 25, 4, [12.0, 20.0, 36.0, 32.0], (5, 20, 1.0), (-10, 10, 1.0))
width = 400, height = 400
rmax: 20
------------------new text!!! AND INCREMENT = 1.0
width == height
**********************_____________________******************
0,0
([400, 400], False, False, False, 25, 4, [12.0, 20.0, 36.0, 32.0], (5, 20, 1.0), (-10, 10, 1.0))
width = 400, height = 400
rmax: 20
------------------new text!!! AND INCREMENT = 1.0
width == height
**********************_____________________******************
0,0
([400, 400], False, False, False, 25, 4, [12.0, 20.0, 36.0, 32.0], (5, 20, 1.0), (-10, 10, 1.0))
width = 400, height = 400
rmax: 20
------------------new text!!! AND INCREMENT = 1.0
width == height
**********************_____________________******************
0,0
([400, 400], False, False, False, 25, 4, [12.0, 20.0, 36.0, 32.0], (5, 20, 1.0), (-10, 10, 1.0))
width = 400, height = 400
rmax: 20
------------------new text!!! AND INCREMENT = 1.0
width == height
**********************_____________________******************
0,0
([400, 400], False, False, False, 25, 4, [12.0, 20.0, 36.0, 32.0], (5, 20, 1.0), (-10, 10, 1.0))
width = 400, height = 400
rmax: 20
------------------new text!!! AND INCREMENT = 1.0
width == height
**********************_____________________******************
0,0
([400, 400], False, False, False, 25, 4, [12.0, 20.0, 36.0, 32.0], (5, 20, 1.0), (-10, 10, 1.0))
width = 400, height = 400
rmax: 20
------------------new text!!! AND INCREMENT = 1.0
width == height
**********************_____________________******************
0,0
([400, 400], False, False, False, 25, 4, [12.0, 20.0, 36.0, 32.0], (5, 20, 1.0), (-10, 10, 1.0))
width = 400, height = 400
rmax: 20
------------------new text!!! AND INCREMENT = 1.0
width == height
**********************_____________________******************
0,0
([400, 400], False, False, False, 25, 4, [12.0, 20.0, 36.0, 32.0], (5, 20, 1.0), (-10, 10, 1.0))
width = 400, height = 400
rmax: 20
------------------new text!!! AND INCREMENT = 1.0
width == height
**********************_____________________******************
0,0
([400, 400], False, False, False, 25, 4, [12.0, 20.0, 36.0, 32.0], (5, 20, 1.0), (-10, 10, 1.0))
width = 400, height = 400
rmax: 20
------------------new text!!! AND INCREMENT = 1.0
width == height
**********************_____________________******************
0,0
([400, 400], False, False, False, 25, 4, [12.0, 20.0, 36.0, 32.0], (5, 20, 1.0), (-10, 10, 1.0))
width = 400, height = 400
rmax: 20
------------------new text!!! AND INCREMENT = 1.0
width == height
**********************_____________________******************
0,0
([400, 400], False, False, False, 25, 4, [12.0, 20.0, 36.0, 32.0], (5, 20, 1.0), (-10, 10, 1.0))
width = 400, height = 400
rmax: 20
------------------new text!!! AND INCREMENT = 1.0
width == height
**********************_____________________******************
0,0
([400, 400], False, False, False, 25, 4, [12.0, 20.0, 36.0, 32.0], (5, 20, 1.0), (-10, 10, 1.0))
width = 400, height = 400
rmax: 20
------------------new text!!! AND INCREMENT = 1.0
width == height
**********************_____________________******************
0,0
([400, 400], False, False, False, 25, 4, [12.0, 20.0, 36.0, 32.0], (5, 20, 1.0), (-10, 10, 1.0))
width = 400, height = 400
rmax: 20
------------------new text!!! AND INCREMENT = 1.0
width == height
**********************_____________________******************
0,0
([400, 400], False, False, False, 25, 4, [12.0, 20.0, 36.0, 32.0], (5, 20, 1.0), (-10, 10, 1.0))
width = 400, height = 400
rmax: 20
------------------new text!!! AND INCREMENT = 1.0
width == height
**********************_____________________******************
0,0
([400, 400], False, False, False, 25, 4, [12.0, 20.0, 36.0, 32.0], (5, 20, 1.0), (-10, 10, 1.0))
width = 400, height = 400
rmax: 20
------------------new text!!! AND INCREMENT = 1.0
width == height
**********************_____________________******************
0,0
([400, 400], False, False, False, 25, 4, [12.0, 20.0, 36.0, 32.0], (5, 20, 1.0), (-10, 10, 1.0))
width = 400, height = 400
rmax: 20
------------------new text!!! AND INCREMENT = 1.0
width == height
**********************_____________________******************
0,0
([400, 400], False, False, False, 25, 4, [12.0, 20.0, 36.0, 32.0], (5, 20, 1.0), (-10, 10, 1.0))
width = 400, height = 400
rmax: 20
------------------new text!!! AND INCREMENT = 1.0
width == height
**********************_____________________******************
0,0
([400, 400], False, False, False, 25, 4, [12.0, 20.0, 36.0, 32.0], (5, 20, 1.0), (-10, 10, 1.0))
width = 400, height = 400
rmax: 20
------------------new text!!! AND INCREMENT = 1.0
width == height
**********************_____________________******************
0,0
([400, 400], False, False, False, 25, 4, [12.0, 20.0, 36.0, 32.0], (5, 20, 1.0), (-10, 10, 1.0))
width = 400, height = 400
rmax: 20
------------------new text!!! AND INCREMENT = 1.0
width == height
**********************_____________________******************
0,0
([400, 400], False, False, False, 25, 4, [12.0, 20.0, 36.0, 32.0], (5, 20, 1.0), (-10, 10, 1.0))
width = 400, height = 400
rmax: 20
------------------new text!!! AND INCREMENT = 1.0
width == height
**********************_____________________******************
0,0
([400, 400], False, False, False, 25, 4, [12.0, 20.0, 36.0, 32.0], (5, 20, 1.0), (-10, 10, 1.0))
width = 400, height = 400
rmax: 20
------------------new text!!! AND INCREMENT = 1.0
width == height
**********************_____________________******************
0,0
([400, 400], False, False, False, 25, 4, [12.0, 20.0, 36.0, 32.0], (5, 20, 1.0), (-10, 10, 1.0))
width = 400, height = 400
rmax: 20
------------------new text!!! AND INCREMENT = 1.0
width == height
**********************_____________________******************
0,0
([400, 400], False, False, False, 25, 4, [12.0, 20.0, 36.0, 32.0], (5, 20, 1.0), (-10, 10, 1.0))
width = 400, height = 400
rmax: 20
------------------new text!!! AND INCREMENT = 1.0
width == height
**********************_____________________******************
0,0
([400, 400], False, False, False, 25, 4, [12.0, 20.0, 36.0, 32.0], (5, 20, 1.0), (-10, 10, 1.0))
width = 400, height = 400
rmax: 20
------------------new text!!! AND INCREMENT = 1.0
width == height
**********************_____________________******************
0,0
([400, 400], False, False, False, 25, 4, [12.0, 20.0, 36.0, 32.0], (5, 20, 1.0), (-10, 10, 1.0))
width = 400, height = 400
rmax: 20
------------------new text!!! AND INCREMENT = 1.0
width == height
**********************_____________________******************
0,0
([400, 400], False, False, False, 25, 4, [12.0, 20.0, 36.0, 32.0], (5, 20, 1.0), (-10, 10, 1.0))
width = 400, height = 400
rmax: 20
------------------new text!!! AND INCREMENT = 1.0
width == height
**********************_____________________******************
0,0
([400, 400], False, False, False, 25, 4, [12.0, 20.0, 36.0, 32.0], (5, 20, 1.0), (-10, 10, 1.0))
width = 400, height = 400
rmax: 20
------------------new text!!! AND INCREMENT = 1.0
width == height
**********************_____________________******************
0,0
([400, 400], False, False, False, 25, 4, [12.0, 20.0, 36.0, 32.0], (5, 20, 1.0), (-10, 10, 1.0))
0000000000000000SHOULD SVAE HERE000000000000000000000000
width = 400, height = 400
rmax: 20
------------------new text!!! AND INCREMENT = 1.0
width == height
**********************_____________________******************
0,0
([400, 400], False, False, False, 25, 4, [12.0, 20.0, 36.0, 32.0], (5, 20, 1.0), (-10, 10, 1.0))
width = 400, height = 400
rmax: 20
------------------new text!!! AND INCREMENT = 1.0
width == height
**********************_____________________******************
0,0
([400, 400], False, False, False, 25, 4, [12.0, 20.0, 36.0, 32.0], (5, 20, 1.0), (-10, 10, 1.0))
[12.0, 20.0, 36.0, 32.0]
0.12
-2.1202635362
0.2
-1.60943791243
0.36
-1.02165124753
0.32
-1.13943428319
+++++++++++++++++++++++++++++++++++++++++++++++++++++++++++++++++++
1.30873262656
[12.0, 20.0, 36.0, 32.0]
YYYYYYYYYYYYYYYYYYYYYYYYYYYYYYYYYYYYY
jkl
[('A', 6, 180, (133, 4, 22), (336, 86, 11.0, -1.0)), ('C', 1, 454, (127, 215, 98), (115, 358, 15.0, -5.0)), ('C', 4, 796, (127, 215, 98), (199, 70, 5.0, -10.0)), ('A', 7, 840, (133, 4, 22), (334, 156, 9.0, -6.0)), ('D', 10, 1103, (237, 102, 96), (199, 1, 18.0, 3.0)), ('D', 9, 1381, (237, 102, 96), (68, 395, 17.0, -9.0)), ('D', 8, 1393, (237, 102, 96), (137, 164, 15.0, 7.0)), ('C', 6, 1453, (127, 215, 98), (108, 336, 6.0, 1.0)), ('C', 9, 1591, (127, 215, 98), (400, 14, 7.0, -5.0)), ('D', 2, 1704, (237, 102, 96), (365, 315, 5.0, 9.0)), ('C', 3, 1889, (127, 215, 98), (224, 293, 5.0, 0.0)), ('D', 6, 1933, (237, 102, 96), (103, 244, 5.0, -1.0)), ('A', 5, 1968, (133, 4, 22), (167, 182, 9.0, -10.0)), ('C', 7, 2044, (127, 215, 98), (395, 389, 12.0, -6.0)), ('D', 7, 3053, (237, 102, 96), (373, 296, 7.0, -8.0)), ('D', 1, 3077, (237, 102, 96), (22, 328, 6.0, -10.0)), ('A', 4, 3238, (133, 4, 22), (225, 395, 14.0, -1.0)), ('D', 5, 3385, (237, 102, 96), (363, 118, 18.0, 8.0)), ('B', 7, 3554, (11, 92, 130), (171, 335, 6.0, 6.0)), ('B', 10, 3907, (11, 92, 130), (20, 128, 16.0, -3.0)), ('A', 9, 4120, (133, 4, 22), (365, 275, 11.0, -10.0)), ('A', 2, 4339, (133, 4, 22), (3, 154, 11.0, -2.0)), ('C', 2, 4626, (127, 215, 98), (240, 256, 18.0, 4.0)), ('D', 3, 4808, (237, 102, 96), (321, 255, 10.0, 3.0)), ('B', 2, 5064, (11, 92, 130), (235, 147, 19.0, -9.0)), ('B', 6, 5521, (11, 92, 130), (206, 200, 16.0, 9.0)), ('A', 1, 5720, (133, 4, 22), (281, 319, 17.0, 8.0)), ('D', 4, 5810, (237, 102, 96), (23, 22, 10.0, -8.0)), ('B', 5, 5822, (11, 92, 130), (246, 348, 19.0, -1.0)), ('B', 3, 5849, (11, 92, 130), (77, 147, 19.0, -1.0)), ('A', 10, 6345, (133, 4, 22), (115, 96, 15.0, 2.0)), ('B', 4, 6565, (11, 92, 130), (96, 9, 10.0, -2.0)), ('B', 8, 6846, (11, 92, 130), (253, 47, 8.0, 4.0)), ('C', 10, 6979, (127, 215, 98), (306, 95, 5.0, -10.0)), ('B', 9, 7749, (11, 92, 130), (151, 312, 18.0, -4.0)), ('B', 1, 8139, (11, 92, 130), (241, 6, 16.0, -6.0)), ('A', 3, 8164, (133, 4, 22), (146, 259, 9.0, -8.0)), ('C', 5, 8890, (127, 215, 98), (72, 286, 13.0, -5.0)), ('C', 8, 9127, (127, 215, 98), (10, 304, 5.0, 6.0)), ('A', 8, 9429, (133, 4, 22), (173, 277, 16.0, -3.0))]
0
0
DON'T DRAW GREY BOXES
self.params.grassOut = 
False
('A', 6, 180, (133, 4, 22), (336, 86, 11.0, -1.0))
____________________
0 -- A
1 -- 6
2 -- 180
skip
3 -- (133, 4, 22)
skip
4 -- (336, 86, 11.0, -1.0)
('C', 1, 454, (127, 215, 98), (115, 358, 15.0, -5.0))
____________________
0 -- C
1 -- 1
2 -- 454
skip
3 -- (127, 215, 98)
skip
4 -- (115, 358, 15.0, -5.0)
('C', 4, 796, (127, 215, 98), (199, 70, 5.0, -10.0))
____________________
0 -- C
1 -- 4
2 -- 796
skip
3 -- (127, 215, 98)
skip
4 -- (199, 70, 5.0, -10.0)
('A', 7, 840, (133, 4, 22), (334, 156, 9.0, -6.0))
____________________
0 -- A
1 -- 7
2 -- 840
skip
3 -- (133, 4, 22)
skip
4 -- (334, 156, 9.0, -6.0)
('D', 10, 1103, (237, 102, 96), (199, 1, 18.0, 3.0))
____________________
0 -- D
1 -- 10
2 -- 1103
skip
3 -- (237, 102, 96)
skip
4 -- (199, 1, 18.0, 3.0)
('D', 9, 1381, (237, 102, 96), (68, 395, 17.0, -9.0))
____________________
0 -- D
1 -- 9
2 -- 1381
skip
3 -- (237, 102, 96)
skip
4 -- (68, 395, 17.0, -9.0)
('D', 8, 1393, (237, 102, 96), (137, 164, 15.0, 7.0))
____________________
0 -- D
1 -- 8
2 -- 1393
skip
3 -- (237, 102, 96)
skip
4 -- (137, 164, 15.0, 7.0)
('C', 6, 1453, (127, 215, 98), (108, 336, 6.0, 1.0))
____________________
0 -- C
1 -- 6
2 -- 1453
skip
3 -- (127, 215, 98)
skip
4 -- (108, 336, 6.0, 1.0)
('C', 9, 1591, (127, 215, 98), (400, 14, 7.0, -5.0))
____________________
0 -- C
1 -- 9
2 -- 1591
skip
3 -- (127, 215, 98)
skip
4 -- (400, 14, 7.0, -5.0)
('D', 2, 1704, (237, 102, 96), (365, 315, 5.0, 9.0))
____________________
0 -- D
1 -- 2
2 -- 1704
skip
3 -- (237, 102, 96)
skip
4 -- (365, 315, 5.0, 9.0)
('C', 3, 1889, (127, 215, 98), (224, 293, 5.0, 0.0))
____________________
0 -- C
1 -- 3
2 -- 1889
skip
3 -- (127, 215, 98)
skip
4 -- (224, 293, 5.0, 0.0)
('D', 6, 1933, (237, 102, 96), (103, 244, 5.0, -1.0))
____________________
0 -- D
1 -- 6
2 -- 1933
skip
3 -- (237, 102, 96)
skip
4 -- (103, 244, 5.0, -1.0)
('A', 5, 1968, (133, 4, 22), (167, 182, 9.0, -10.0))
____________________
0 -- A
1 -- 5
2 -- 1968
skip
3 -- (133, 4, 22)
skip
4 -- (167, 182, 9.0, -10.0)
('C', 7, 2044, (127, 215, 98), (395, 389, 12.0, -6.0))
____________________
0 -- C
1 -- 7
2 -- 2044
skip
3 -- (127, 215, 98)
skip
4 -- (395, 389, 12.0, -6.0)
('D', 7, 3053, (237, 102, 96), (373, 296, 7.0, -8.0))
____________________
0 -- D
1 -- 7
2 -- 3053
skip
3 -- (237, 102, 96)
skip
4 -- (373, 296, 7.0, -8.0)
('D', 1, 3077, (237, 102, 96), (22, 328, 6.0, -10.0))
____________________
0 -- D
1 -- 1
2 -- 3077
skip
3 -- (237, 102, 96)
skip
4 -- (22, 328, 6.0, -10.0)
('A', 4, 3238, (133, 4, 22), (225, 395, 14.0, -1.0))
____________________
0 -- A
1 -- 4
2 -- 3238
skip
3 -- (133, 4, 22)
skip
4 -- (225, 395, 14.0, -1.0)
('D', 5, 3385, (237, 102, 96), (363, 118, 18.0, 8.0))
____________________
0 -- D
1 -- 5
2 -- 3385
skip
3 -- (237, 102, 96)
skip
4 -- (363, 118, 18.0, 8.0)
('B', 7, 3554, (11, 92, 130), (171, 335, 6.0, 6.0))
____________________
0 -- B
1 -- 7
2 -- 3554
skip
3 -- (11, 92, 130)
skip
4 -- (171, 335, 6.0, 6.0)
('B', 10, 3907, (11, 92, 130), (20, 128, 16.0, -3.0))
____________________
0 -- B
1 -- 10
2 -- 3907
skip
3 -- (11, 92, 130)
skip
4 -- (20, 128, 16.0, -3.0)
('A', 9, 4120, (133, 4, 22), (365, 275, 11.0, -10.0))
____________________
0 -- A
1 -- 9
2 -- 4120
skip
3 -- (133, 4, 22)
skip
4 -- (365, 275, 11.0, -10.0)
('A', 2, 4339, (133, 4, 22), (3, 154, 11.0, -2.0))
____________________
0 -- A
1 -- 2
2 -- 4339
skip
3 -- (133, 4, 22)
skip
4 -- (3, 154, 11.0, -2.0)
('C', 2, 4626, (127, 215, 98), (240, 256, 18.0, 4.0))
____________________
0 -- C
1 -- 2
2 -- 4626
skip
3 -- (127, 215, 98)
skip
4 -- (240, 256, 18.0, 4.0)
('D', 3, 4808, (237, 102, 96), (321, 255, 10.0, 3.0))
____________________
0 -- D
1 -- 3
2 -- 4808
skip
3 -- (237, 102, 96)
skip
4 -- (321, 255, 10.0, 3.0)
('B', 2, 5064, (11, 92, 130), (235, 147, 19.0, -9.0))
____________________
0 -- B
1 -- 2
2 -- 5064
skip
3 -- (11, 92, 130)
skip
4 -- (235, 147, 19.0, -9.0)
('B', 6, 5521, (11, 92, 130), (206, 200, 16.0, 9.0))
____________________
0 -- B
1 -- 6
2 -- 5521
skip
3 -- (11, 92, 130)
skip
4 -- (206, 200, 16.0, 9.0)
('A', 1, 5720, (133, 4, 22), (281, 319, 17.0, 8.0))
____________________
0 -- A
1 -- 1
2 -- 5720
skip
3 -- (133, 4, 22)
skip
4 -- (281, 319, 17.0, 8.0)
('D', 4, 5810, (237, 102, 96), (23, 22, 10.0, -8.0))
____________________
0 -- D
1 -- 4
2 -- 5810
skip
3 -- (237, 102, 96)
skip
4 -- (23, 22, 10.0, -8.0)
('B', 5, 5822, (11, 92, 130), (246, 348, 19.0, -1.0))
____________________
0 -- B
1 -- 5
2 -- 5822
skip
3 -- (11, 92, 130)
skip
4 -- (246, 348, 19.0, -1.0)
('B', 3, 5849, (11, 92, 130), (77, 147, 19.0, -1.0))
____________________
0 -- B
1 -- 3
2 -- 5849
skip
3 -- (11, 92, 130)
skip
4 -- (77, 147, 19.0, -1.0)
('A', 10, 6345, (133, 4, 22), (115, 96, 15.0, 2.0))
____________________
0 -- A
1 -- 10
2 -- 6345
skip
3 -- (133, 4, 22)
skip
4 -- (115, 96, 15.0, 2.0)
('B', 4, 6565, (11, 92, 130), (96, 9, 10.0, -2.0))
____________________
0 -- B
1 -- 4
2 -- 6565
skip
3 -- (11, 92, 130)
skip
4 -- (96, 9, 10.0, -2.0)
('B', 8, 6846, (11, 92, 130), (253, 47, 8.0, 4.0))
____________________
0 -- B
1 -- 8
2 -- 6846
skip
3 -- (11, 92, 130)
skip
4 -- (253, 47, 8.0, 4.0)
('C', 10, 6979, (127, 215, 98), (306, 95, 5.0, -10.0))
____________________
0 -- C
1 -- 10
2 -- 6979
skip
3 -- (127, 215, 98)
skip
4 -- (306, 95, 5.0, -10.0)
('B', 9, 7749, (11, 92, 130), (151, 312, 18.0, -4.0))
____________________
0 -- B
1 -- 9
2 -- 7749
skip
3 -- (11, 92, 130)
skip
4 -- (151, 312, 18.0, -4.0)
('B', 1, 8139, (11, 92, 130), (241, 6, 16.0, -6.0))
____________________
0 -- B
1 -- 1
2 -- 8139
skip
3 -- (11, 92, 130)
skip
4 -- (241, 6, 16.0, -6.0)
('A', 3, 8164, (133, 4, 22), (146, 259, 9.0, -8.0))
____________________
0 -- A
1 -- 3
2 -- 8164
skip
3 -- (133, 4, 22)
skip
4 -- (146, 259, 9.0, -8.0)
('C', 5, 8890, (127, 215, 98), (72, 286, 13.0, -5.0))
____________________
0 -- C
1 -- 5
2 -- 8890
skip
3 -- (127, 215, 98)
skip
4 -- (72, 286, 13.0, -5.0)
('C', 8, 9127, (127, 215, 98), (10, 304, 5.0, 6.0))
____________________
0 -- C
1 -- 8
2 -- 9127
skip
3 -- (127, 215, 98)
skip
4 -- (10, 304, 5.0, 6.0)
('A', 8, 9429, (133, 4, 22), (173, 277, 16.0, -3.0))
____________________
0 -- A
1 -- 8
2 -- 9429
skip
3 -- (133, 4, 22)
skip
4 -- (173, 277, 16.0, -3.0)
same list, don't repeat
8622.44
^
0.0452495666756
-3.09556218511
11583.46
^
0.0607886567613
-2.80035207384
6144.98
^
0.0322481434757
-3.43429480404
9297.54
^
0.0487924133017
-3.02018044334
154904.565
^
0.812921219786
-0.207121074762
8622.44
^
0.0452495666756
-3.09556218511
11583.46
^
0.0607886567613
-2.80035207384
6144.98
^
0.0322481434757
-3.43429480404
9297.54
^
0.0487924133017
-3.02018044334
154904.565
^
0.812921219786
-0.207121074762
8622.44
^
0.0452495666756
-3.09556218511
11583.46
^
0.0607886567613
-2.80035207384
6144.98
^
0.0322481434757
-3.43429480404
9297.54
^
0.0487924133017
-3.02018044334
154904.565
^
0.812921219786
-0.207121074762
1234.02
0.242181482052
5095.435
1864.375
0.365891234016
5095.435
821.895
0.161300261901
5095.435
1175.145
0.230627022031
5095.435
8622.44
^
0.0452495666756
-3.09556218511
11583.46
^
0.0607886567613
-2.80035207384
6144.98
^
0.0322481434757
-3.43429480404
9297.54
^
0.0487924133017
-3.02018044334
154904.565
^
0.812921219786
-0.207121074762
8622.44
^
0.0452495666756
-3.09556218511
11583.46
^
0.0607886567613
-2.80035207384
6144.98
^
0.0322481434757
-3.43429480404
9297.54
^
0.0487924133017
-3.02018044334
154904.565
^
0.812921219786
-0.207121074762
8622.44
^
0.0452495666756
-3.09556218511
11583.46
^
0.0607886567613
-2.80035207384
6144.98
^
0.0322481434757
-3.43429480404
9297.54
^
0.0487924133017
-3.02018044334
154904.565
^
0.812921219786
-0.207121074762
width = 400, height = 400
rmax: 20
------------------new text!!! AND INCREMENT = 1.0
width == height
**********************_____________________******************
0,0
([400, 400], False, False, False, 25, 4, [12.0, 20.0, 36.0, 32.0], (5, 20, 1.0), (-10, 10, 1.0))
width = 400, height = 400
rmax: 20
------------------new text!!! AND INCREMENT = 1.0
width == height
**********************_____________________******************
0,0
([400, 400], False, False, False, 25, 4, [12.0, 20.0, 36.0, 32.0], (5, 20, 1.0), (-10, 10, 1.0))
0 ------------------------------------------------------------------------
0
1
2
3
supercalafragalistic
[12.0, 20.0, 36.0, 32.0]
0.12
-2.1202635362
0.2
-1.60943791243
0.36
-1.02165124753
0.32
-1.13943428319
+++++++++++++++++++++++++++++++++++++++++++++++++++++++++++++++++++
1.30873262656
width = 400, height = 400
rmax: 20
------------------new text!!! AND INCREMENT = 1.0
width == height
**********************_____________________******************
0,0
([400, 400], False, False, False, 25, 4, [12.0, 20.0, 36.0, 32.0], (5, 20, 1.0), (-10, 10, 1.0))
0
1
2
3
supercalafragalistic
[12.0, 20.0, 36.0, 32.0]
0.12
-2.1202635362
0.2
-1.60943791243
0.36
-1.02165124753
0.32
-1.13943428319
+++++++++++++++++++++++++++++++++++++++++++++++++++++++++++++++++++
1.30873262656
[12.0, 20.0, 36.0, 32.0]
YYYYYYYYYYYYYYYYYYYYYYYYYYYYYYYYYYYYY
0
1
2
3
supercalafragalistic
jkl
[('D', 3, 149, (237, 102, 96), (257, 8, 14.0, 0.0)), ('A', 2, 775, (133, 4, 22), (165, 23, 12.0, 5.0)), ('C', 7, 1226, (127, 215, 98), (31, 303, 10.0, 4.0)), ('C', 1, 1477, (127, 215, 98), (30, 131, 6.0, 2.0)), ('D', 6, 1607, (237, 102, 96), (77, 379, 10.0, -9.0)), ('C', 9, 1943, (127, 215, 98), (348, 58, 6.0, 1.0)), ('B', 7, 2527, (11, 92, 130), (209, 316, 15.0, -2.0)), ('C', 5, 2906, (127, 215, 98), (208, 269, 11.0, -5.0)), ('B', 8, 3201, (11, 92, 130), (132, 347, 17.0, 2.0)), ('C', 11, 3254, (127, 215, 98), (373, 80, 8.0, 2.0)), ('B', 4, 3262, (11, 92, 130), (191, 195, 13.0, 8.0)), ('A', 3, 3409, (133, 4, 22), (210, 162, 17.0, 7.0)), ('D', 4, 3650, (237, 102, 96), (263, 222, 8.0, 1.0)), ('C', 8, 3698, (127, 215, 98), (359, 315, 19.0, -4.0)), ('C', 4, 3748, (127, 215, 98), (108, 337, 5.0, -2.0)), ('B', 3, 4075, (11, 92, 130), (139, 16, 7.0, -10.0)), ('C', 12, 4093, (127, 215, 98), (89, 202, 8.0, 2.0)), ('D', 1, 4154, (237, 102, 96), (44, 145, 10.0, -9.0)), ('D', 7, 4261, (237, 102, 96), (179, 379, 9.0, 8.0)), ('D', 8, 4344, (237, 102, 96), (257, 389, 6.0, -4.0)), ('C', 3, 4626, (127, 215, 98), (324, 329, 5.0, -2.0)), ('D', 12, 4859, (237, 102, 96), (119, 83, 19.0, 2.0)), ('C', 2, 5269, (127, 215, 98), (143, 129, 12.0, 0.0)), ('D', 9, 5631, (237, 102, 96), (52, 213, 16.0, 2.0)), ('A', 1, 5799, (133, 4, 22), (348, 283, 5.0, -2.0)), ('B', 1, 5811, (11, 92, 130), (103, 118, 17.0, -1.0)), ('D', 11, 6186, (237, 102, 96), (346, 241, 15.0, -6.0)), ('D', 2, 6390, (237, 102, 96), (379, 157, 14.0, 7.0)), ('A', 5, 7297, (133, 4, 22), (64, 90, 8.0, -3.0)), ('B', 5, 7706, (11, 92, 130), (286, 376, 19.0, -2.0)), ('D', 5, 7709, (237, 102, 96), (285, 33, 17.0, -2.0)), ('C', 13, 7932, (127, 215, 98), (25, 108, 8.0, -2.0)), ('D', 13, 8182, (237, 102, 96), (324, 282, 8.0, -7.0)), ('B', 6, 8302, (11, 92, 130), (320, 200, 13.0, 0.0)), ('C', 6, 8469, (127, 215, 98), (385, 245, 13.0, -9.0)), ('A', 4, 8750, (133, 4, 22), (212, 53, 11.0, 5.0)), ('B', 2, 9015, (11, 92, 130), (227, 210, 17.0, -4.0)), ('D', 10, 9059, (237, 102, 96), (264, 122, 5.0, -9.0)), ('C', 10, 9133, (127, 215, 98), (64, 262, 17.0, 4.0))]
0
0
DON'T DRAW GREY BOXES
self.params.grassOut = 
False
('D', 3, 149, (237, 102, 96), (257, 8, 14.0, 0.0))
____________________
0 -- D
1 -- 3
2 -- 149
skip
3 -- (237, 102, 96)
skip
4 -- (257, 8, 14.0, 0.0)
('A', 2, 775, (133, 4, 22), (165, 23, 12.0, 5.0))
____________________
0 -- A
1 -- 2
2 -- 775
skip
3 -- (133, 4, 22)
skip
4 -- (165, 23, 12.0, 5.0)
('C', 7, 1226, (127, 215, 98), (31, 303, 10.0, 4.0))
____________________
0 -- C
1 -- 7
2 -- 1226
skip
3 -- (127, 215, 98)
skip
4 -- (31, 303, 10.0, 4.0)
('C', 1, 1477, (127, 215, 98), (30, 131, 6.0, 2.0))
____________________
0 -- C
1 -- 1
2 -- 1477
skip
3 -- (127, 215, 98)
skip
4 -- (30, 131, 6.0, 2.0)
('D', 6, 1607, (237, 102, 96), (77, 379, 10.0, -9.0))
____________________
0 -- D
1 -- 6
2 -- 1607
skip
3 -- (237, 102, 96)
skip
4 -- (77, 379, 10.0, -9.0)
('C', 9, 1943, (127, 215, 98), (348, 58, 6.0, 1.0))
____________________
0 -- C
1 -- 9
2 -- 1943
skip
3 -- (127, 215, 98)
skip
4 -- (348, 58, 6.0, 1.0)
('B', 7, 2527, (11, 92, 130), (209, 316, 15.0, -2.0))
____________________
0 -- B
1 -- 7
2 -- 2527
skip
3 -- (11, 92, 130)
skip
4 -- (209, 316, 15.0, -2.0)
('C', 5, 2906, (127, 215, 98), (208, 269, 11.0, -5.0))
____________________
0 -- C
1 -- 5
2 -- 2906
skip
3 -- (127, 215, 98)
skip
4 -- (208, 269, 11.0, -5.0)
('B', 8, 3201, (11, 92, 130), (132, 347, 17.0, 2.0))
____________________
0 -- B
1 -- 8
2 -- 3201
skip
3 -- (11, 92, 130)
skip
4 -- (132, 347, 17.0, 2.0)
('C', 11, 3254, (127, 215, 98), (373, 80, 8.0, 2.0))
____________________
0 -- C
1 -- 11
2 -- 3254
skip
3 -- (127, 215, 98)
skip
4 -- (373, 80, 8.0, 2.0)
('B', 4, 3262, (11, 92, 130), (191, 195, 13.0, 8.0))
____________________
0 -- B
1 -- 4
2 -- 3262
skip
3 -- (11, 92, 130)
skip
4 -- (191, 195, 13.0, 8.0)
('A', 3, 3409, (133, 4, 22), (210, 162, 17.0, 7.0))
____________________
0 -- A
1 -- 3
2 -- 3409
skip
3 -- (133, 4, 22)
skip
4 -- (210, 162, 17.0, 7.0)
('D', 4, 3650, (237, 102, 96), (263, 222, 8.0, 1.0))
____________________
0 -- D
1 -- 4
2 -- 3650
skip
3 -- (237, 102, 96)
skip
4 -- (263, 222, 8.0, 1.0)
('C', 8, 3698, (127, 215, 98), (359, 315, 19.0, -4.0))
____________________
0 -- C
1 -- 8
2 -- 3698
skip
3 -- (127, 215, 98)
skip
4 -- (359, 315, 19.0, -4.0)
('C', 4, 3748, (127, 215, 98), (108, 337, 5.0, -2.0))
____________________
0 -- C
1 -- 4
2 -- 3748
skip
3 -- (127, 215, 98)
skip
4 -- (108, 337, 5.0, -2.0)
('B', 3, 4075, (11, 92, 130), (139, 16, 7.0, -10.0))
____________________
0 -- B
1 -- 3
2 -- 4075
skip
3 -- (11, 92, 130)
skip
4 -- (139, 16, 7.0, -10.0)
('C', 12, 4093, (127, 215, 98), (89, 202, 8.0, 2.0))
____________________
0 -- C
1 -- 12
2 -- 4093
skip
3 -- (127, 215, 98)
skip
4 -- (89, 202, 8.0, 2.0)
('D', 1, 4154, (237, 102, 96), (44, 145, 10.0, -9.0))
____________________
0 -- D
1 -- 1
2 -- 4154
skip
3 -- (237, 102, 96)
skip
4 -- (44, 145, 10.0, -9.0)
('D', 7, 4261, (237, 102, 96), (179, 379, 9.0, 8.0))
____________________
0 -- D
1 -- 7
2 -- 4261
skip
3 -- (237, 102, 96)
skip
4 -- (179, 379, 9.0, 8.0)
('D', 8, 4344, (237, 102, 96), (257, 389, 6.0, -4.0))
____________________
0 -- D
1 -- 8
2 -- 4344
skip
3 -- (237, 102, 96)
skip
4 -- (257, 389, 6.0, -4.0)
('C', 3, 4626, (127, 215, 98), (324, 329, 5.0, -2.0))
____________________
0 -- C
1 -- 3
2 -- 4626
skip
3 -- (127, 215, 98)
skip
4 -- (324, 329, 5.0, -2.0)
('D', 12, 4859, (237, 102, 96), (119, 83, 19.0, 2.0))
____________________
0 -- D
1 -- 12
2 -- 4859
skip
3 -- (237, 102, 96)
skip
4 -- (119, 83, 19.0, 2.0)
('C', 2, 5269, (127, 215, 98), (143, 129, 12.0, 0.0))
____________________
0 -- C
1 -- 2
2 -- 5269
skip
3 -- (127, 215, 98)
skip
4 -- (143, 129, 12.0, 0.0)
('D', 9, 5631, (237, 102, 96), (52, 213, 16.0, 2.0))
____________________
0 -- D
1 -- 9
2 -- 5631
skip
3 -- (237, 102, 96)
skip
4 -- (52, 213, 16.0, 2.0)
('A', 1, 5799, (133, 4, 22), (348, 283, 5.0, -2.0))
____________________
0 -- A
1 -- 1
2 -- 5799
skip
3 -- (133, 4, 22)
skip
4 -- (348, 283, 5.0, -2.0)
('B', 1, 5811, (11, 92, 130), (103, 118, 17.0, -1.0))
____________________
0 -- B
1 -- 1
2 -- 5811
skip
3 -- (11, 92, 130)
skip
4 -- (103, 118, 17.0, -1.0)
('D', 11, 6186, (237, 102, 96), (346, 241, 15.0, -6.0))
____________________
0 -- D
1 -- 11
2 -- 6186
skip
3 -- (237, 102, 96)
skip
4 -- (346, 241, 15.0, -6.0)
('D', 2, 6390, (237, 102, 96), (379, 157, 14.0, 7.0))
____________________
0 -- D
1 -- 2
2 -- 6390
skip
3 -- (237, 102, 96)
skip
4 -- (379, 157, 14.0, 7.0)
('A', 5, 7297, (133, 4, 22), (64, 90, 8.0, -3.0))
____________________
0 -- A
1 -- 5
2 -- 7297
skip
3 -- (133, 4, 22)
skip
4 -- (64, 90, 8.0, -3.0)
('B', 5, 7706, (11, 92, 130), (286, 376, 19.0, -2.0))
____________________
0 -- B
1 -- 5
2 -- 7706
skip
3 -- (11, 92, 130)
skip
4 -- (286, 376, 19.0, -2.0)
('D', 5, 7709, (237, 102, 96), (285, 33, 17.0, -2.0))
____________________
0 -- D
1 -- 5
2 -- 7709
skip
3 -- (237, 102, 96)
skip
4 -- (285, 33, 17.0, -2.0)
('C', 13, 7932, (127, 215, 98), (25, 108, 8.0, -2.0))
____________________
0 -- C
1 -- 13
2 -- 7932
skip
3 -- (127, 215, 98)
skip
4 -- (25, 108, 8.0, -2.0)
('D', 13, 8182, (237, 102, 96), (324, 282, 8.0, -7.0))
____________________
0 -- D
1 -- 13
2 -- 8182
skip
3 -- (237, 102, 96)
skip
4 -- (324, 282, 8.0, -7.0)
('B', 6, 8302, (11, 92, 130), (320, 200, 13.0, 0.0))
____________________
0 -- B
1 -- 6
2 -- 8302
skip
3 -- (11, 92, 130)
skip
4 -- (320, 200, 13.0, 0.0)
('C', 6, 8469, (127, 215, 98), (385, 245, 13.0, -9.0))
____________________
0 -- C
1 -- 6
2 -- 8469
skip
3 -- (127, 215, 98)
skip
4 -- (385, 245, 13.0, -9.0)
('A', 4, 8750, (133, 4, 22), (212, 53, 11.0, 5.0))
____________________
0 -- A
1 -- 4
2 -- 8750
skip
3 -- (133, 4, 22)
skip
4 -- (212, 53, 11.0, 5.0)
('B', 2, 9015, (11, 92, 130), (227, 210, 17.0, -4.0))
____________________
0 -- B
1 -- 2
2 -- 9015
skip
3 -- (11, 92, 130)
skip
4 -- (227, 210, 17.0, -4.0)
('D', 10, 9059, (237, 102, 96), (264, 122, 5.0, -9.0))
____________________
0 -- D
1 -- 10
2 -- 9059
skip
3 -- (237, 102, 96)
skip
4 -- (264, 122, 5.0, -9.0)
('C', 10, 9133, (127, 215, 98), (64, 262, 17.0, 4.0))
____________________
0 -- C
1 -- 10
2 -- 9133
skip
3 -- (127, 215, 98)
skip
4 -- (64, 262, 17.0, 4.0)
8622.44
^
0.0452495666756
-3.09556218511
11583.46
^
0.0607886567613
-2.80035207384
6144.98
^
0.0322481434757
-3.43429480404
9297.54
^
0.0487924133017
-3.02018044334
154904.565
^
0.812921219786
-0.207121074762
8622.44
^
0.0452495666756
-3.09556218511
11583.46
^
0.0607886567613
-2.80035207384
6144.98
^
0.0322481434757
-3.43429480404
9297.54
^
0.0487924133017
-3.02018044334
154904.565
^
0.812921219786
-0.207121074762
8622.44
^
0.0452495666756
-3.09556218511
11583.46
^
0.0607886567613
-2.80035207384
6144.98
^
0.0322481434757
-3.43429480404
9297.54
^
0.0487924133017
-3.02018044334
154904.565
^
0.812921219786
-0.207121074762
504.755
0.107633076666
4689.59
1444.4
0.308001339136
4689.59
1175.93
0.250753264145
4689.59
1564.505
0.333612320054
4689.59
3702.06
^
0.0200061379263
-3.9117161562
8044.68
^
0.0434738976821
-3.13559457428
7479.48
^
0.0404195254796
-3.20844230682
10509.58
^
0.0567943542318
-2.86831835552
155310.41
^
0.83930608468
-0.175179818211
3702.06
^
0.0200061379263
-3.9117161562
8044.68
^
0.0434738976821
-3.13559457428
7479.48
^
0.0404195254796
-3.20844230682
10509.58
^
0.0567943542318
-2.86831835552
155310.41
^
0.83930608468
-0.175179818211
3702.06
^
0.0200061379263
-3.9117161562
8044.68
^
0.0434738976821
-3.13559457428
7479.48
^
0.0404195254796
-3.20844230682
10509.58
^
0.0567943542318
-2.86831835552
155310.41
^
0.83930608468
-0.175179818211
reset
DON'T DRAW GREY BOXES
DON'T DRAW GREY BOXES
width = 400, height = 400
rmax: 20
------------------new text!!! AND INCREMENT = 1.0
width == height
**********************_____________________******************
0,0
([400, 400], False, False, False, 25, 4, [12.0, 20.0, 36.0, 32.0], (5, 20, 1.0), (-10, 10, 1.0))
width = 400, height = 400
rmax: 20
------------------new text!!! AND INCREMENT = 1.0
width == height
**********************_____________________******************
0,0
([400, 400], False, False, False, 25, 4, [12.0, 20.0, 36.0, 32.0], (5, 20, 1.0), (-10, 10, 1.0))
width = 400, height = 400
rmax: 20
------------------new text!!! AND INCREMENT = 1.0
width == height
**********************_____________________******************
0,0
([400, 400], False, False, False, 25, 4, [12.0, 20.0, 36.0, 32.0], (5, 20, 1.0), (-10, 10, 1.0))
width = 400, height = 400
rmax: 20
------------------new text!!! AND INCREMENT = 1.0
width == height
**********************_____________________******************
0,0
([400, 400], False, False, False, 25, 4, [12.0, 20.0, 36.0, 32.0], (5, 20, 1.0), (-10, 10, 1.0))
width = 400, height = 400
rmax: 20
------------------new text!!! AND INCREMENT = 1.0
width == height
**********************_____________________******************
0,0
([400, 400], False, False, False, 25, 4, [12.0, 20.0, 36.0, 32.0], (5, 20, 1.0), (-10, 10, 1.0))
width = 400, height = 400
rmax: 20
------------------new text!!! AND INCREMENT = 1.0
width == height
**********************_____________________******************
0,0
([400, 400], False, False, False, 25, 4, [12.0, 20.0, 36.0, 32.0], (5, 20, 1.0), (-10, 10, 1.0))
width = 400, height = 400
rmax: 20
------------------new text!!! AND INCREMENT = 1.0
width == height
**********************_____________________******************
0,0
([400, 400], False, False, False, 25, 4, [12.0, 20.0, 36.0, 32.0], (5, 20, 1.0), (-10, 10, 1.0))
width = 400, height = 400
rmax: 20
------------------new text!!! AND INCREMENT = 1.0
width == height
**********************_____________________******************
0,0
([400, 400], False, False, False, 25, 4, [12.0, 20.0, 36.0, 32.0], (5, 20, 1.0), (-10, 10, 1.0))
width = 400, height = 400
rmax: 20
------------------new text!!! AND INCREMENT = 1.0
width == height
**********************_____________________******************
0,0
([400, 400], True, False, False, 25, 4, [12.0, 20.0, 36.0, 32.0], (5, 20, 1.0), (-10, 10, 1.0))
width = 400, height = 400
rmax: 20
------------------new text!!! AND INCREMENT = 1.0
width == height
**********************_____________________******************
0,0
([400, 400], True, False, False, 25, 4, [12.0, 20.0, 36.0, 32.0], (5, 20, 1.0), (-10, 10, 1.0))
width = 400, height = 400
rmax: 20
------------------new text!!! AND INCREMENT = 1.0
width == height
**********************_____________________******************
0,0
([400, 400], True, False, True, 25, 4, [12.0, 20.0, 36.0, 32.0], (5, 20, 1.0), (-10, 10, 1.0))
width = 400, height = 400
rmax: 20
------------------new text!!! AND INCREMENT = 1.0
width == height
**********************_____________________******************
0,0
([400, 400], True, False, True, 25, 4, [12.0, 20.0, 36.0, 32.0], (5, 20, 1.0), (-10, 10, 1.0))
(73, 18)
On top of marker 0
WINNER
width = 400, height = 400
rmax: 20
------------------new text!!! AND INCREMENT = 1.0
width == height
**********************_____________________******************
0,0
([400, 400], True, False, True, 25, 4, [12.0, 20.0, 36.0, 32.0], (5, 20, 1.0), (-10, 10, 1.0))
in event handler
You programmatically called your new event!
value of slider is: 77
width = 400, height = 400
rmax: 20
------------------new text!!! AND INCREMENT = 1.0
width == height
**********************_____________________******************
0,0
([400, 400], True, False, True, 77, 4, [12.0, 20.0, 36.0, 32.0], (5, 20, 1.0), (-10, 10, 1.0))
width = 400, height = 400
rmax: 20
------------------new text!!! AND INCREMENT = 1.0
width == height
**********************_____________________******************
0,0
([400, 400], True, False, True, 77, 4, [12.0, 20.0, 36.0, 32.0], (5, 20, 1.0), (-10, 10, 1.0))
width = 400, height = 400
rmax: 20
------------------new text!!! AND INCREMENT = 1.0
width == height
**********************_____________________******************
0,0
([400, 400], True, False, True, 77, 4, [12.0, 20.0, 36.0, 32.0], (5, 20, 1.0), (-10, 10, 1.0))
0 ------------------------------------------------------------------------
0
1
2
3
supercalafragalistic
[12.0, 20.0, 36.0, 32.0]
0.12
-2.1202635362
0.2
-1.60943791243
0.36
-1.02165124753
0.32
-1.13943428319
+++++++++++++++++++++++++++++++++++++++++++++++++++++++++++++++++++
1.30873262656
width = 400, height = 400
rmax: 20
------------------new text!!! AND INCREMENT = 1.0
width == height
**********************_____________________******************
0,0
([400, 400], True, False, True, 77, 4, [12.0, 20.0, 36.0, 32.0], (5, 20, 1.0), (-10, 10, 1.0))
0
1
2
3
supercalafragalistic
[12.0, 20.0, 36.0, 32.0]
0.12
-2.1202635362
0.2
-1.60943791243
0.36
-1.02165124753
0.32
-1.13943428319
+++++++++++++++++++++++++++++++++++++++++++++++++++++++++++++++++++
1.30873262656
[12.0, 20.0, 36.0, 32.0]
YYYYYYYYYYYYYYYYYYYYYYYYYYYYYYYYYYYYY
0
1
2
3
supercalafragalistic
jkl
[('D', 14, 11, (237, 102, 96), (376, 388, 5.5, 17.5)), ('C', 1, 67, (127, 215, 98), (205, 359, 21.5, -1.5)), ('B', 7, 200, (11, 92, 130), (27, 373, 12.5, 8.5)), ('C', 23, 204, (127, 215, 98), (220, 123, 17.5, 34.5)), ('B', 12, 599, (11, 92, 130), (237, 85, 10.5, 15.5)), ('D', 16, 629, (237, 102, 96), (367, 51, 9.5, 7.5)), ('A', 8, 668, (133, 4, 22), (42, 375, 23.5, 30.5)), ('D', 21, 908, (237, 102, 96), (245, 139, 17.5, 16.5)), ('D', 1, 935, (237, 102, 96), (305, 373, 8.5, 9.5)), ('A', 7, 1052, (133, 4, 22), (266, 81, 18.5, 7.5)), ('C', 5, 1570, (127, 215, 98), (194, 84, 14.5, 21.5)), ('D', 7, 1625, (237, 102, 96), (61, 99, 28.5, 16.5)), ('A', 5, 1635, (133, 4, 22), (347, 358, 22.5, 13.5)), ('D', 15, 1751, (237, 102, 96), (303, 136, 1.5, 11.5)), ('D', 13, 1776, (237, 102, 96), (206, 275, 12.5, 21.5)), ('C', 21, 2154, (127, 215, 98), (70, 110, 5.5, 14.5)), ('B', 4, 2251, (11, 92, 130), (150, 377, 13.5, 19.5)), ('C', 8, 2439, (127, 215, 98), (91, 357, 14.5, -0.5)), ('A', 2, 2668, (133, 4, 22), (177, 250, 7.5, 10.5)), ('D', 11, 2751, (237, 102, 96), (180, 138, 30.5, 18.5)), ('D', 17, 2970, (237, 102, 96), (193, 296, 12.5, 3.5)), ('C', 6, 3209, (127, 215, 98), (267, 247, 14.5, 4.5)), ('A', 4, 3410, (133, 4, 22), (204, 133, 8.5, 18.5)), ('C', 3, 3489, (127, 215, 98), (29, 352, 25.5, 24.5)), ('B', 3, 3602, (11, 92, 130), (259, 148, 10.5, 15.5)), ('C', 19, 3842, (127, 215, 98), (310, 349, 22.5, -1.5)), ('A', 9, 3916, (133, 4, 22), (84, 177, 24.5, -1.5)), ('D', 4, 3985, (237, 102, 96), (31, 359, 28.5, 10.5)), ('B', 14, 4071, (11, 92, 130), (139, 207, 3.5, 3.5)), ('C', 9, 4390, (127, 215, 98), (115, 266, 1.5, 4.5)), ('C', 24, 4444, (127, 215, 98), (132, 367, 17.5, 31.5)), ('C', 16, 4708, (127, 215, 98), (68, 273, 7.5, 16.5)), ('C', 25, 4711, (127, 215, 98), (233, 39, 4.5, 18.5)), ('A', 1, 4890, (133, 4, 22), (102, 269, 27.5, 15.5)), ('B', 6, 5118, (11, 92, 130), (340, 200, 5.5, 30.5)), ('B', 15, 5281, (11, 92, 130), (144, 368, 11.5, 2.5)), ('C', 12, 5307, (127, 215, 98), (141, 271, 19.5, 11.5)), ('B', 8, 5379, (11, 92, 130), (293, 179, 3.5, 5.5)), ('D', 23, 5423, (237, 102, 96), (298, 61, 12.5, -1.5)), ('D', 18, 5620, (237, 102, 96), (102, 218, 16.5, 20.5)), ('B', 13, 5715, (11, 92, 130), (330, 186, 5.5, 14.5)), ('D', 5, 5736, (237, 102, 96), (116, 326, 4.5, -4.5)), ('B', 11, 5809, (11, 92, 130), (103, 374, 13.5, 38.5)), ('D', 10, 5823, (237, 102, 96), (208, 196, 21.5, -1.5)), ('B', 10, 5990, (11, 92, 130), (224, 19, 3.5, 24.5)), ('C', 15, 6193, (127, 215, 98), (85, 27, 21.5, 16.5)), ('C', 4, 6241, (127, 215, 98), (247, 331, 8.5, 19.5)), ('C', 17, 6407, (127, 215, 98), (34, 178, 27.5, 22.5)), ('D', 22, 6462, (237, 102, 96), (49, 352, 7.5, 23.5)), ('D', 20, 6673, (237, 102, 96), (238, 200, 0.5, 23.5)), ('C', 10, 6763, (127, 215, 98), (136, 164, 11.5, 25.5)), ('D', 9, 6948, (237, 102, 96), (297, 389, 4.5, 9.5)), ('B', 9, 6950, (11, 92, 130), (258, 130, 12.5, 2.5)), ('D', 6, 7049, (237, 102, 96), (188, 265, 0.5, 6.5)), ('C', 18, 7064, (127, 215, 98), (30, 314, 11.5, 21.5)), ('C', 22, 7147, (127, 215, 98), (294, 238, 13.5, 14.5)), ('D', 3, 7292, (237, 102, 96), (213, 261, 3.5, 9.5)), ('D', 24, 7534, (237, 102, 96), (273, 346, 4.5, 22.5)), ('A', 3, 7577, (133, 4, 22), (251, 59, 8.5, 5.5)), ('A', 6, 7741, (133, 4, 22), (352, 197, 15.5, 0.5)), ('D', 2, 7778, (237, 102, 96), (363, 103, 14.5, 17.5)), ('C', 7, 8013, (127, 215, 98), (361, 213, 21.5, 20.5)), ('C', 14, 8315, (127, 215, 98), (30, 362, 11.5, 20.5)), ('B', 1, 8758, (11, 92, 130), (68, 205, 23.5, 13.5)), ('D', 19, 8772, (237, 102, 96), (115, 63, 0.5, 23.5)), ('C', 2, 8833, (127, 215, 98), (249, 197, 20.5, 1.5)), ('C', 11, 8926, (127, 215, 98), (220, 295, 2.5, -7.5)), ('C', 13, 9046, (127, 215, 98), (298, 23, 8.5, 17.5)), ('B', 2, 9051, (11, 92, 130), (124, 209, 11.5, 4.5)), ('B', 5, 9335, (11, 92, 130), (336, 44, 15.5, 7.5)), ('D', 8, 9520, (237, 102, 96), (105, 340, 4.5, 16.5)), ('D', 12, 9590, (237, 102, 96), (298, 162, 9.5, 7.5)), ('C', 20, 9739, (127, 215, 98), (341, 58, 26.5, 30.5))]
0
0
DON'T DRAW GREY BOXES
self.params.grassOut = 
False
('D', 14, 11, (237, 102, 96), (376, 388, 5.5, 17.5))
____________________
0 -- D
1 -- 14
2 -- 11
skip
3 -- (237, 102, 96)
skip
4 -- (376, 388, 5.5, 17.5)
('C', 1, 67, (127, 215, 98), (205, 359, 21.5, -1.5))
____________________
0 -- C
1 -- 1
2 -- 67
skip
3 -- (127, 215, 98)
skip
4 -- (205, 359, 21.5, -1.5)
('B', 7, 200, (11, 92, 130), (27, 373, 12.5, 8.5))
____________________
0 -- B
1 -- 7
2 -- 200
skip
3 -- (11, 92, 130)
skip
4 -- (27, 373, 12.5, 8.5)
('C', 23, 204, (127, 215, 98), (220, 123, 17.5, 34.5))
____________________
0 -- C
1 -- 23
2 -- 204
skip
3 -- (127, 215, 98)
skip
4 -- (220, 123, 17.5, 34.5)
('B', 12, 599, (11, 92, 130), (237, 85, 10.5, 15.5))
____________________
0 -- B
1 -- 12
2 -- 599
skip
3 -- (11, 92, 130)
skip
4 -- (237, 85, 10.5, 15.5)
('D', 16, 629, (237, 102, 96), (367, 51, 9.5, 7.5))
____________________
0 -- D
1 -- 16
2 -- 629
skip
3 -- (237, 102, 96)
skip
4 -- (367, 51, 9.5, 7.5)
('A', 8, 668, (133, 4, 22), (42, 375, 23.5, 30.5))
____________________
0 -- A
1 -- 8
2 -- 668
skip
3 -- (133, 4, 22)
skip
4 -- (42, 375, 23.5, 30.5)
('D', 21, 908, (237, 102, 96), (245, 139, 17.5, 16.5))
____________________
0 -- D
1 -- 21
2 -- 908
skip
3 -- (237, 102, 96)
skip
4 -- (245, 139, 17.5, 16.5)
('D', 1, 935, (237, 102, 96), (305, 373, 8.5, 9.5))
____________________
0 -- D
1 -- 1
2 -- 935
skip
3 -- (237, 102, 96)
skip
4 -- (305, 373, 8.5, 9.5)
('A', 7, 1052, (133, 4, 22), (266, 81, 18.5, 7.5))
____________________
0 -- A
1 -- 7
2 -- 1052
skip
3 -- (133, 4, 22)
skip
4 -- (266, 81, 18.5, 7.5)
('C', 5, 1570, (127, 215, 98), (194, 84, 14.5, 21.5))
____________________
0 -- C
1 -- 5
2 -- 1570
skip
3 -- (127, 215, 98)
skip
4 -- (194, 84, 14.5, 21.5)
('D', 7, 1625, (237, 102, 96), (61, 99, 28.5, 16.5))
____________________
0 -- D
1 -- 7
2 -- 1625
skip
3 -- (237, 102, 96)
skip
4 -- (61, 99, 28.5, 16.5)
('A', 5, 1635, (133, 4, 22), (347, 358, 22.5, 13.5))
____________________
0 -- A
1 -- 5
2 -- 1635
skip
3 -- (133, 4, 22)
skip
4 -- (347, 358, 22.5, 13.5)
('D', 15, 1751, (237, 102, 96), (303, 136, 1.5, 11.5))
____________________
0 -- D
1 -- 15
2 -- 1751
skip
3 -- (237, 102, 96)
skip
4 -- (303, 136, 1.5, 11.5)
('D', 13, 1776, (237, 102, 96), (206, 275, 12.5, 21.5))
____________________
0 -- D
1 -- 13
2 -- 1776
skip
3 -- (237, 102, 96)
skip
4 -- (206, 275, 12.5, 21.5)
('C', 21, 2154, (127, 215, 98), (70, 110, 5.5, 14.5))
____________________
0 -- C
1 -- 21
2 -- 2154
skip
3 -- (127, 215, 98)
skip
4 -- (70, 110, 5.5, 14.5)
('B', 4, 2251, (11, 92, 130), (150, 377, 13.5, 19.5))
____________________
0 -- B
1 -- 4
2 -- 2251
skip
3 -- (11, 92, 130)
skip
4 -- (150, 377, 13.5, 19.5)
('C', 8, 2439, (127, 215, 98), (91, 357, 14.5, -0.5))
____________________
0 -- C
1 -- 8
2 -- 2439
skip
3 -- (127, 215, 98)
skip
4 -- (91, 357, 14.5, -0.5)
('A', 2, 2668, (133, 4, 22), (177, 250, 7.5, 10.5))
____________________
0 -- A
1 -- 2
2 -- 2668
skip
3 -- (133, 4, 22)
skip
4 -- (177, 250, 7.5, 10.5)
('D', 11, 2751, (237, 102, 96), (180, 138, 30.5, 18.5))
____________________
0 -- D
1 -- 11
2 -- 2751
skip
3 -- (237, 102, 96)
skip
4 -- (180, 138, 30.5, 18.5)
('D', 17, 2970, (237, 102, 96), (193, 296, 12.5, 3.5))
____________________
0 -- D
1 -- 17
2 -- 2970
skip
3 -- (237, 102, 96)
skip
4 -- (193, 296, 12.5, 3.5)
('C', 6, 3209, (127, 215, 98), (267, 247, 14.5, 4.5))
____________________
0 -- C
1 -- 6
2 -- 3209
skip
3 -- (127, 215, 98)
skip
4 -- (267, 247, 14.5, 4.5)
('A', 4, 3410, (133, 4, 22), (204, 133, 8.5, 18.5))
____________________
0 -- A
1 -- 4
2 -- 3410
skip
3 -- (133, 4, 22)
skip
4 -- (204, 133, 8.5, 18.5)
('C', 3, 3489, (127, 215, 98), (29, 352, 25.5, 24.5))
____________________
0 -- C
1 -- 3
2 -- 3489
skip
3 -- (127, 215, 98)
skip
4 -- (29, 352, 25.5, 24.5)
('B', 3, 3602, (11, 92, 130), (259, 148, 10.5, 15.5))
____________________
0 -- B
1 -- 3
2 -- 3602
skip
3 -- (11, 92, 130)
skip
4 -- (259, 148, 10.5, 15.5)
('C', 19, 3842, (127, 215, 98), (310, 349, 22.5, -1.5))
____________________
0 -- C
1 -- 19
2 -- 3842
skip
3 -- (127, 215, 98)
skip
4 -- (310, 349, 22.5, -1.5)
('A', 9, 3916, (133, 4, 22), (84, 177, 24.5, -1.5))
____________________
0 -- A
1 -- 9
2 -- 3916
skip
3 -- (133, 4, 22)
skip
4 -- (84, 177, 24.5, -1.5)
('D', 4, 3985, (237, 102, 96), (31, 359, 28.5, 10.5))
____________________
0 -- D
1 -- 4
2 -- 3985
skip
3 -- (237, 102, 96)
skip
4 -- (31, 359, 28.5, 10.5)
('B', 14, 4071, (11, 92, 130), (139, 207, 3.5, 3.5))
____________________
0 -- B
1 -- 14
2 -- 4071
skip
3 -- (11, 92, 130)
skip
4 -- (139, 207, 3.5, 3.5)
('C', 9, 4390, (127, 215, 98), (115, 266, 1.5, 4.5))
____________________
0 -- C
1 -- 9
2 -- 4390
skip
3 -- (127, 215, 98)
skip
4 -- (115, 266, 1.5, 4.5)
('C', 24, 4444, (127, 215, 98), (132, 367, 17.5, 31.5))
____________________
0 -- C
1 -- 24
2 -- 4444
skip
3 -- (127, 215, 98)
skip
4 -- (132, 367, 17.5, 31.5)
('C', 16, 4708, (127, 215, 98), (68, 273, 7.5, 16.5))
____________________
0 -- C
1 -- 16
2 -- 4708
skip
3 -- (127, 215, 98)
skip
4 -- (68, 273, 7.5, 16.5)
('C', 25, 4711, (127, 215, 98), (233, 39, 4.5, 18.5))
____________________
0 -- C
1 -- 25
2 -- 4711
skip
3 -- (127, 215, 98)
skip
4 -- (233, 39, 4.5, 18.5)
('A', 1, 4890, (133, 4, 22), (102, 269, 27.5, 15.5))
____________________
0 -- A
1 -- 1
2 -- 4890
skip
3 -- (133, 4, 22)
skip
4 -- (102, 269, 27.5, 15.5)
('B', 6, 5118, (11, 92, 130), (340, 200, 5.5, 30.5))
____________________
0 -- B
1 -- 6
2 -- 5118
skip
3 -- (11, 92, 130)
skip
4 -- (340, 200, 5.5, 30.5)
('B', 15, 5281, (11, 92, 130), (144, 368, 11.5, 2.5))
____________________
0 -- B
1 -- 15
2 -- 5281
skip
3 -- (11, 92, 130)
skip
4 -- (144, 368, 11.5, 2.5)
('C', 12, 5307, (127, 215, 98), (141, 271, 19.5, 11.5))
____________________
0 -- C
1 -- 12
2 -- 5307
skip
3 -- (127, 215, 98)
skip
4 -- (141, 271, 19.5, 11.5)
('B', 8, 5379, (11, 92, 130), (293, 179, 3.5, 5.5))
____________________
0 -- B
1 -- 8
2 -- 5379
skip
3 -- (11, 92, 130)
skip
4 -- (293, 179, 3.5, 5.5)
('D', 23, 5423, (237, 102, 96), (298, 61, 12.5, -1.5))
____________________
0 -- D
1 -- 23
2 -- 5423
skip
3 -- (237, 102, 96)
skip
4 -- (298, 61, 12.5, -1.5)
('D', 18, 5620, (237, 102, 96), (102, 218, 16.5, 20.5))
____________________
0 -- D
1 -- 18
2 -- 5620
skip
3 -- (237, 102, 96)
skip
4 -- (102, 218, 16.5, 20.5)
('B', 13, 5715, (11, 92, 130), (330, 186, 5.5, 14.5))
____________________
0 -- B
1 -- 13
2 -- 5715
skip
3 -- (11, 92, 130)
skip
4 -- (330, 186, 5.5, 14.5)
('D', 5, 5736, (237, 102, 96), (116, 326, 4.5, -4.5))
____________________
0 -- D
1 -- 5
2 -- 5736
skip
3 -- (237, 102, 96)
skip
4 -- (116, 326, 4.5, -4.5)
('B', 11, 5809, (11, 92, 130), (103, 374, 13.5, 38.5))
____________________
0 -- B
1 -- 11
2 -- 5809
skip
3 -- (11, 92, 130)
skip
4 -- (103, 374, 13.5, 38.5)
('D', 10, 5823, (237, 102, 96), (208, 196, 21.5, -1.5))
____________________
0 -- D
1 -- 10
2 -- 5823
skip
3 -- (237, 102, 96)
skip
4 -- (208, 196, 21.5, -1.5)
('B', 10, 5990, (11, 92, 130), (224, 19, 3.5, 24.5))
____________________
0 -- B
1 -- 10
2 -- 5990
skip
3 -- (11, 92, 130)
skip
4 -- (224, 19, 3.5, 24.5)
('C', 15, 6193, (127, 215, 98), (85, 27, 21.5, 16.5))
____________________
0 -- C
1 -- 15
2 -- 6193
skip
3 -- (127, 215, 98)
skip
4 -- (85, 27, 21.5, 16.5)
('C', 4, 6241, (127, 215, 98), (247, 331, 8.5, 19.5))
____________________
0 -- C
1 -- 4
2 -- 6241
skip
3 -- (127, 215, 98)
skip
4 -- (247, 331, 8.5, 19.5)
('C', 17, 6407, (127, 215, 98), (34, 178, 27.5, 22.5))
____________________
0 -- C
1 -- 17
2 -- 6407
skip
3 -- (127, 215, 98)
skip
4 -- (34, 178, 27.5, 22.5)
('D', 22, 6462, (237, 102, 96), (49, 352, 7.5, 23.5))
____________________
0 -- D
1 -- 22
2 -- 6462
skip
3 -- (237, 102, 96)
skip
4 -- (49, 352, 7.5, 23.5)
('D', 20, 6673, (237, 102, 96), (238, 200, 0.5, 23.5))
____________________
0 -- D
1 -- 20
2 -- 6673
skip
3 -- (237, 102, 96)
skip
4 -- (238, 200, 0.5, 23.5)
('C', 10, 6763, (127, 215, 98), (136, 164, 11.5, 25.5))
____________________
0 -- C
1 -- 10
2 -- 6763
skip
3 -- (127, 215, 98)
skip
4 -- (136, 164, 11.5, 25.5)
('D', 9, 6948, (237, 102, 96), (297, 389, 4.5, 9.5))
____________________
0 -- D
1 -- 9
2 -- 6948
skip
3 -- (237, 102, 96)
skip
4 -- (297, 389, 4.5, 9.5)
('B', 9, 6950, (11, 92, 130), (258, 130, 12.5, 2.5))
____________________
0 -- B
1 -- 9
2 -- 6950
skip
3 -- (11, 92, 130)
skip
4 -- (258, 130, 12.5, 2.5)
('D', 6, 7049, (237, 102, 96), (188, 265, 0.5, 6.5))
____________________
0 -- D
1 -- 6
2 -- 7049
skip
3 -- (237, 102, 96)
skip
4 -- (188, 265, 0.5, 6.5)
('C', 18, 7064, (127, 215, 98), (30, 314, 11.5, 21.5))
____________________
0 -- C
1 -- 18
2 -- 7064
skip
3 -- (127, 215, 98)
skip
4 -- (30, 314, 11.5, 21.5)
('C', 22, 7147, (127, 215, 98), (294, 238, 13.5, 14.5))
____________________
0 -- C
1 -- 22
2 -- 7147
skip
3 -- (127, 215, 98)
skip
4 -- (294, 238, 13.5, 14.5)
('D', 3, 7292, (237, 102, 96), (213, 261, 3.5, 9.5))
____________________
0 -- D
1 -- 3
2 -- 7292
skip
3 -- (237, 102, 96)
skip
4 -- (213, 261, 3.5, 9.5)
('D', 24, 7534, (237, 102, 96), (273, 346, 4.5, 22.5))
____________________
0 -- D
1 -- 24
2 -- 7534
skip
3 -- (237, 102, 96)
skip
4 -- (273, 346, 4.5, 22.5)
('A', 3, 7577, (133, 4, 22), (251, 59, 8.5, 5.5))
____________________
0 -- A
1 -- 3
2 -- 7577
skip
3 -- (133, 4, 22)
skip
4 -- (251, 59, 8.5, 5.5)
('A', 6, 7741, (133, 4, 22), (352, 197, 15.5, 0.5))
____________________
0 -- A
1 -- 6
2 -- 7741
skip
3 -- (133, 4, 22)
skip
4 -- (352, 197, 15.5, 0.5)
('D', 2, 7778, (237, 102, 96), (363, 103, 14.5, 17.5))
____________________
0 -- D
1 -- 2
2 -- 7778
skip
3 -- (237, 102, 96)
skip
4 -- (363, 103, 14.5, 17.5)
('C', 7, 8013, (127, 215, 98), (361, 213, 21.5, 20.5))
____________________
0 -- C
1 -- 7
2 -- 8013
skip
3 -- (127, 215, 98)
skip
4 -- (361, 213, 21.5, 20.5)
('C', 14, 8315, (127, 215, 98), (30, 362, 11.5, 20.5))
____________________
0 -- C
1 -- 14
2 -- 8315
skip
3 -- (127, 215, 98)
skip
4 -- (30, 362, 11.5, 20.5)
('B', 1, 8758, (11, 92, 130), (68, 205, 23.5, 13.5))
____________________
0 -- B
1 -- 1
2 -- 8758
skip
3 -- (11, 92, 130)
skip
4 -- (68, 205, 23.5, 13.5)
('D', 19, 8772, (237, 102, 96), (115, 63, 0.5, 23.5))
____________________
0 -- D
1 -- 19
2 -- 8772
skip
3 -- (237, 102, 96)
skip
4 -- (115, 63, 0.5, 23.5)
('C', 2, 8833, (127, 215, 98), (249, 197, 20.5, 1.5))
____________________
0 -- C
1 -- 2
2 -- 8833
skip
3 -- (127, 215, 98)
skip
4 -- (249, 197, 20.5, 1.5)
('C', 11, 8926, (127, 215, 98), (220, 295, 2.5, -7.5))
____________________
0 -- C
1 -- 11
2 -- 8926
skip
3 -- (127, 215, 98)
skip
4 -- (220, 295, 2.5, -7.5)
('C', 13, 9046, (127, 215, 98), (298, 23, 8.5, 17.5))
____________________
0 -- C
1 -- 13
2 -- 9046
skip
3 -- (127, 215, 98)
skip
4 -- (298, 23, 8.5, 17.5)
('B', 2, 9051, (11, 92, 130), (124, 209, 11.5, 4.5))
____________________
0 -- B
1 -- 2
2 -- 9051
skip
3 -- (11, 92, 130)
skip
4 -- (124, 209, 11.5, 4.5)
('B', 5, 9335, (11, 92, 130), (336, 44, 15.5, 7.5))
____________________
0 -- B
1 -- 5
2 -- 9335
skip
3 -- (11, 92, 130)
skip
4 -- (336, 44, 15.5, 7.5)
('D', 8, 9520, (237, 102, 96), (105, 340, 4.5, 16.5))
____________________
0 -- D
1 -- 8
2 -- 9520
skip
3 -- (237, 102, 96)
skip
4 -- (105, 340, 4.5, 16.5)
('D', 12, 9590, (237, 102, 96), (298, 162, 9.5, 7.5))
____________________
0 -- D
1 -- 12
2 -- 9590
skip
3 -- (237, 102, 96)
skip
4 -- (298, 162, 9.5, 7.5)
('C', 20, 9739, (127, 215, 98), (341, 58, 26.5, 30.5))
____________________
0 -- C
1 -- 20
2 -- 9739
skip
3 -- (127, 215, 98)
skip
4 -- (341, 58, 26.5, 30.5)
3702.06
^
0.0200061379263
-3.9117161562
8044.68
^
0.0434738976821
-3.13559457428
7479.48
^
0.0404195254796
-3.20844230682
10509.58
^
0.0567943542318
-2.86831835552
155310.41
^
0.83930608468
-0.175179818211
3702.06
^
0.0200061379263
-3.9117161562
8044.68
^
0.0434738976821
-3.13559457428
7479.48
^
0.0404195254796
-3.20844230682
10509.58
^
0.0567943542318
-2.86831835552
155310.41
^
0.83930608468
-0.175179818211
3702.06
^
0.0200061379263
-3.9117161562
8044.68
^
0.0434738976821
-3.13559457428
7479.48
^
0.0404195254796
-3.20844230682
10509.58
^
0.0567943542318
-2.86831835552
155310.41
^
0.83930608468
-0.175179818211
2510.62625
0.189871914748
13222.73625
1610.62375
0.121807144871
13222.73625
5404.13625
0.408700298321
13222.73625
3697.35
0.279620642059
13222.73625
22054.575
^
0.0771373584051
-2.56216757095
19785.925
^
0.0692026025485
-2.67071680798
61219.795
^
0.214120347746
-1.54121704939
36075.46
^
0.126176346071
-2.07007477853
146777.26375
^
0.513363345229
-0.66677140922
22054.575
^
0.0771373584051
-2.56216757095
19785.925
^
0.0692026025485
-2.67071680798
61219.795
^
0.214120347746
-1.54121704939
36075.46
^
0.126176346071
-2.07007477853
146777.26375
^
0.513363345229
-0.66677140922
22054.575
^
0.0771373584051
-2.56216757095
19785.925
^
0.0692026025485
-2.67071680798
61219.795
^
0.214120347746
-1.54121704939
36075.46
^
0.126176346071
-2.07007477853
146777.26375
^
0.513363345229
-0.66677140922
reset
DON'T DRAW GREY BOXES
DON'T DRAW GREY BOXES
width = 400, height = 400
rmax: 20
------------------new text!!! AND INCREMENT = 1.0
width == height
**********************_____________________******************
0,0
([400, 400], True, False, True, 77, 4, [12.0, 20.0, 36.0, 32.0], (5, 20, 1.0), (-10, 10, 1.0))
width = 400, height = 400
rmax: 20
------------------new text!!! AND INCREMENT = 1.0
width == height
**********************_____________________******************
0,0
([400, 400], True, False, True, 77, 4, [12.0, 20.0, 36.0, 32.0], (5, 20, 1.0), (-10, 10, 1.0))
width = 400, height = 400
rmax: 20
------------------new text!!! AND INCREMENT = 1.0
width == height
**********************_____________________******************
0,0
([400, 400], True, False, True, 77, 4, [12.0, 20.0, 36.0, 32.0], (5, 20, 1.0), (-10, 10, 1.0))
False
False
False
False
False
False
False
False
width = 400, height = 400
rmax: 20
------------------new text!!! AND INCREMENT = 1.0
width == height
**********************_____________________******************
0,0
([400, 400], True, False, True, 77, 4, [12.0, 20.0, 36.0, 32.0], (5, 20, 1.0), (-10, 10, 1.0))
False
False
False
False
False
False
False
False
False
False
False
False
False
False
False
False
False
False
False
False
False
False
width = 400, height = 400
rmax: 20
------------------new text!!! AND INCREMENT = 1.0
width == height
**********************_____________________******************
0,0
([400, 400], True, False, True, 77, 4, [12.0, 20.0, 36.0, 32.0], (5, 20, 1.0), (-10, 10, 1.0))
width = 400, height = 400
rmax: 20
------------------new text!!! AND INCREMENT = 1.0
width == height
**********************_____________________******************
0,0
([400, 400], True, False, True, 77, 4, [12.0, 20.0, 36.0, 32.0], (5, 20, 1.0), (-10, 10, 1.0))
width = 400, height = 400
rmax: 20
------------------new text!!! AND INCREMENT = 1.0
width == height
**********************_____________________******************
0,0
([400, 400], True, False, True, 77, 4, [12.0, 20.0, 36.0, 32.0], (5, 20, 1.0), (-10, 10, 1.0))
0 ------------------------------------------------------------------------
0
1
2
3
supercalafragalistic
[12.0, 20.0, 36.0, 32.0]
0.12
-2.1202635362
0.2
-1.60943791243
0.36
-1.02165124753
0.32
-1.13943428319
+++++++++++++++++++++++++++++++++++++++++++++++++++++++++++++++++++
1.30873262656
width = 400, height = 400
rmax: 20
------------------new text!!! AND INCREMENT = 1.0
width == height
**********************_____________________******************
0,0
([400, 400], True, False, True, 77, 4, [12.0, 20.0, 36.0, 32.0], (5, 20, 1.0), (-10, 10, 1.0))
0
1
2
3
supercalafragalistic
[12.0, 20.0, 36.0, 32.0]
0.12
-2.1202635362
0.2
-1.60943791243
0.36
-1.02165124753
0.32
-1.13943428319
+++++++++++++++++++++++++++++++++++++++++++++++++++++++++++++++++++
1.30873262656
[12.0, 20.0, 36.0, 32.0]
YYYYYYYYYYYYYYYYYYYYYYYYYYYYYYYYYYYYY
0
1
2
3
supercalafragalistic
jkl
[('B', 1, 111, (11, 92, 130), (99, 304, 13.5, 15.5)), ('C', 17, 111, (127, 215, 98), (160, 299, 15.5, 10.5)), ('C', 22, 121, (127, 215, 98), (335, 209, 23.5, 21.5)), ('A', 1, 239, (133, 4, 22), (339, 264, 14.5, -6.5)), ('B', 6, 408, (11, 92, 130), (12, 327, 10.5, 29.5)), ('D', 20, 968, (237, 102, 96), (120, 389, 7.5, 5.5)), ('C', 25, 1008, (127, 215, 98), (367, 266, 14.5, 6.5)), ('A', 3, 1029, (133, 4, 22), (344, 368, 7.5, 14.5)), ('A', 5, 1107, (133, 4, 22), (22, 59, 12.5, 4.5)), ('C', 12, 1116, (127, 215, 98), (212, 46, 10.5, 9.5)), ('C', 7, 1433, (127, 215, 98), (250, 122, 8.5, 22.5)), ('C', 1, 1492, (127, 215, 98), (193, 44, 16.5, 21.5)), ('A', 7, 1526, (133, 4, 22), (209, 99, 20.5, 8.5)), ('C', 2, 2007, (127, 215, 98), (99, 196, 14.5, 15.5)), ('D', 5, 2197, (237, 102, 96), (241, 323, 6.5, -6.5)), ('D', 9, 2374, (237, 102, 96), (300, 105, 1.5, 15.5)), ('D', 17, 2880, (237, 102, 96), (123, 125, 19.5, 1.5)), ('D', 18, 2888, (237, 102, 96), (246, 304, 7.5, 18.5)), ('B', 15, 2898, (11, 92, 130), (35, 216, 19.5, -2.5)), ('B', 7, 2903, (11, 92, 130), (258, 129, 5.5, -0.5)), ('C', 14, 2960, (127, 215, 98), (41, 382, 7.5, 27.5)), ('C', 8, 3045, (127, 215, 98), (355, 116, 2.5, -0.5)), ('C', 23, 3103, (127, 215, 98), (176, 199, 14.5, 14.5)), ('B', 2, 3185, (11, 92, 130), (262, 146, 19.5, -3.5)), ('C', 16, 3303, (127, 215, 98), (324, 380, 5.5, 1.5)), ('D', 3, 3436, (237, 102, 96), (98, 98, 11.5, 6.5)), ('D', 1, 3478, (237, 102, 96), (305, 75, 7.5, 17.5)), ('C', 10, 3686, (127, 215, 98), (180, 218, 6.5, -5.5)), ('B', 12, 4055, (11, 92, 130), (87, 313, 3.5, 26.5)), ('D', 4, 4080, (237, 102, 96), (55, 349, 11.5, 10.5)), ('D', 14, 4091, (237, 102, 96), (175, 67, 7.5, 11.5)), ('C', 3, 4093, (127, 215, 98), (143, 272, 16.5, 16.5)), ('B', 10, 4205, (11, 92, 130), (275, 327, 1.5, 14.5)), ('B', 11, 4354, (11, 92, 130), (24, 177, 1.5, 9.5)), ('B', 8, 4583, (11, 92, 130), (22, 289, 21.5, 9.5)), ('D', 15, 4583, (237, 102, 96), (136, 195, 16.5, 19.5)), ('A', 4, 4645, (133, 4, 22), (53, 367, 14.5, 10.5)), ('C', 5, 4779, (127, 215, 98), (67, 282, 4.5, 6.5)), ('C', 18, 5102, (127, 215, 98), (333, 115, 14.5, 9.5)), ('D', 2, 5116, (237, 102, 96), (190, 211, 13.5, 3.5)), ('D', 7, 5143, (237, 102, 96), (329, 234, 13.5, 18.5)), ('C', 19, 5155, (127, 215, 98), (273, 138, 21.5, 15.5)), ('C', 20, 5757, (127, 215, 98), (25, 345, 0.5, 6.5)), ('B', 3, 5897, (11, 92, 130), (117, 332, 18.5, 22.5)), ('B', 4, 6073, (11, 92, 130), (59, 130, 15.5, 22.5)), ('D', 23, 6352, (237, 102, 96), (34, 345, 15.5, 20.5)), ('D', 11, 6438, (237, 102, 96), (379, 219, 9.5, 19.5)), ('C', 21, 6481, (127, 215, 98), (194, 253, 4.5, 19.5)), ('C', 15, 6563, (127, 215, 98), (228, 191, 6.5, 18.5)), ('C', 24, 6842, (127, 215, 98), (288, 173, 12.5, 16.5)), ('C', 11, 6979, (127, 215, 98), (162, 248, 23.5, 12.5)), ('C', 13, 6994, (127, 215, 98), (192, 239, 16.5, 9.5)), ('D', 13, 7145, (237, 102, 96), (285, 255, 7.5, 28.5)), ('A', 8, 7173, (133, 4, 22), (311, 143, 4.5, -2.5)), ('B', 14, 7186, (11, 92, 130), (238, 24, 14.5, 18.5)), ('A', 9, 7483, (133, 4, 22), (147, 136, 0.5, 35.5)), ('D', 21, 7965, (237, 102, 96), (262, 376, 2.5, 18.5)), ('B', 9, 8468, (11, 92, 130), (338, 170, 25.5, 14.5)), ('D', 19, 8471, (237, 102, 96), (160, 160, 7.5, 6.5)), ('D', 10, 8553, (237, 102, 96), (273, 349, 20.5, -17.5)), ('B', 13, 8580, (11, 92, 130), (325, 368, 7.5, 12.5)), ('D', 24, 8716, (237, 102, 96), (90, 357, 3.5, 10.5)), ('D', 16, 8821, (237, 102, 96), (261, 296, 19.5, 21.5)), ('C', 9, 8883, (127, 215, 98), (65, 222, 7.5, -4.5)), ('C', 4, 9023, (127, 215, 98), (209, 180, 12.5, -2.5)), ('A', 2, 9083, (133, 4, 22), (76, 249, 10.5, 0.5)), ('D', 12, 9240, (237, 102, 96), (198, 235, 17.5, 8.5)), ('D', 8, 9397, (237, 102, 96), (359, 37, 13.5, 7.5)), ('D', 22, 9502, (237, 102, 96), (230, 356, 16.5, 24.5)), ('B', 5, 9532, (11, 92, 130), (217, 120, 27.5, 6.5)), ('C', 6, 9600, (127, 215, 98), (271, 219, 19.5, 16.5)), ('D', 6, 9857, (237, 102, 96), (233, 94, 27.5, -3.5)), ('A', 6, 9885, (133, 4, 22), (312, 288, 15.5, 17.5))]
0
0
DON'T DRAW GREY BOXES
self.params.grassOut = 
False
('B', 1, 111, (11, 92, 130), (99, 304, 13.5, 15.5))
____________________
0 -- B
1 -- 1
2 -- 111
skip
3 -- (11, 92, 130)
skip
4 -- (99, 304, 13.5, 15.5)
('C', 17, 111, (127, 215, 98), (160, 299, 15.5, 10.5))
____________________
0 -- C
1 -- 17
2 -- 111
skip
3 -- (127, 215, 98)
skip
4 -- (160, 299, 15.5, 10.5)
('C', 22, 121, (127, 215, 98), (335, 209, 23.5, 21.5))
____________________
0 -- C
1 -- 22
2 -- 121
skip
3 -- (127, 215, 98)
skip
4 -- (335, 209, 23.5, 21.5)
('A', 1, 239, (133, 4, 22), (339, 264, 14.5, -6.5))
____________________
0 -- A
1 -- 1
2 -- 239
skip
3 -- (133, 4, 22)
skip
4 -- (339, 264, 14.5, -6.5)
('B', 6, 408, (11, 92, 130), (12, 327, 10.5, 29.5))
____________________
0 -- B
1 -- 6
2 -- 408
skip
3 -- (11, 92, 130)
skip
4 -- (12, 327, 10.5, 29.5)
('D', 20, 968, (237, 102, 96), (120, 389, 7.5, 5.5))
____________________
0 -- D
1 -- 20
2 -- 968
skip
3 -- (237, 102, 96)
skip
4 -- (120, 389, 7.5, 5.5)
('C', 25, 1008, (127, 215, 98), (367, 266, 14.5, 6.5))
____________________
0 -- C
1 -- 25
2 -- 1008
skip
3 -- (127, 215, 98)
skip
4 -- (367, 266, 14.5, 6.5)
('A', 3, 1029, (133, 4, 22), (344, 368, 7.5, 14.5))
____________________
0 -- A
1 -- 3
2 -- 1029
skip
3 -- (133, 4, 22)
skip
4 -- (344, 368, 7.5, 14.5)
('A', 5, 1107, (133, 4, 22), (22, 59, 12.5, 4.5))
____________________
0 -- A
1 -- 5
2 -- 1107
skip
3 -- (133, 4, 22)
skip
4 -- (22, 59, 12.5, 4.5)
('C', 12, 1116, (127, 215, 98), (212, 46, 10.5, 9.5))
____________________
0 -- C
1 -- 12
2 -- 1116
skip
3 -- (127, 215, 98)
skip
4 -- (212, 46, 10.5, 9.5)
('C', 7, 1433, (127, 215, 98), (250, 122, 8.5, 22.5))
____________________
0 -- C
1 -- 7
2 -- 1433
skip
3 -- (127, 215, 98)
skip
4 -- (250, 122, 8.5, 22.5)
('C', 1, 1492, (127, 215, 98), (193, 44, 16.5, 21.5))
____________________
0 -- C
1 -- 1
2 -- 1492
skip
3 -- (127, 215, 98)
skip
4 -- (193, 44, 16.5, 21.5)
('A', 7, 1526, (133, 4, 22), (209, 99, 20.5, 8.5))
____________________
0 -- A
1 -- 7
2 -- 1526
skip
3 -- (133, 4, 22)
skip
4 -- (209, 99, 20.5, 8.5)
('C', 2, 2007, (127, 215, 98), (99, 196, 14.5, 15.5))
____________________
0 -- C
1 -- 2
2 -- 2007
skip
3 -- (127, 215, 98)
skip
4 -- (99, 196, 14.5, 15.5)
('D', 5, 2197, (237, 102, 96), (241, 323, 6.5, -6.5))
____________________
0 -- D
1 -- 5
2 -- 2197
skip
3 -- (237, 102, 96)
skip
4 -- (241, 323, 6.5, -6.5)
('D', 9, 2374, (237, 102, 96), (300, 105, 1.5, 15.5))
____________________
0 -- D
1 -- 9
2 -- 2374
skip
3 -- (237, 102, 96)
skip
4 -- (300, 105, 1.5, 15.5)
('D', 17, 2880, (237, 102, 96), (123, 125, 19.5, 1.5))
____________________
0 -- D
1 -- 17
2 -- 2880
skip
3 -- (237, 102, 96)
skip
4 -- (123, 125, 19.5, 1.5)
('D', 18, 2888, (237, 102, 96), (246, 304, 7.5, 18.5))
____________________
0 -- D
1 -- 18
2 -- 2888
skip
3 -- (237, 102, 96)
skip
4 -- (246, 304, 7.5, 18.5)
('B', 15, 2898, (11, 92, 130), (35, 216, 19.5, -2.5))
____________________
0 -- B
1 -- 15
2 -- 2898
skip
3 -- (11, 92, 130)
skip
4 -- (35, 216, 19.5, -2.5)
('B', 7, 2903, (11, 92, 130), (258, 129, 5.5, -0.5))
____________________
0 -- B
1 -- 7
2 -- 2903
skip
3 -- (11, 92, 130)
skip
4 -- (258, 129, 5.5, -0.5)
('C', 14, 2960, (127, 215, 98), (41, 382, 7.5, 27.5))
____________________
0 -- C
1 -- 14
2 -- 2960
skip
3 -- (127, 215, 98)
skip
4 -- (41, 382, 7.5, 27.5)
('C', 8, 3045, (127, 215, 98), (355, 116, 2.5, -0.5))
____________________
0 -- C
1 -- 8
2 -- 3045
skip
3 -- (127, 215, 98)
skip
4 -- (355, 116, 2.5, -0.5)
('C', 23, 3103, (127, 215, 98), (176, 199, 14.5, 14.5))
____________________
0 -- C
1 -- 23
2 -- 3103
skip
3 -- (127, 215, 98)
skip
4 -- (176, 199, 14.5, 14.5)
('B', 2, 3185, (11, 92, 130), (262, 146, 19.5, -3.5))
____________________
0 -- B
1 -- 2
2 -- 3185
skip
3 -- (11, 92, 130)
skip
4 -- (262, 146, 19.5, -3.5)
('C', 16, 3303, (127, 215, 98), (324, 380, 5.5, 1.5))
____________________
0 -- C
1 -- 16
2 -- 3303
skip
3 -- (127, 215, 98)
skip
4 -- (324, 380, 5.5, 1.5)
('D', 3, 3436, (237, 102, 96), (98, 98, 11.5, 6.5))
____________________
0 -- D
1 -- 3
2 -- 3436
skip
3 -- (237, 102, 96)
skip
4 -- (98, 98, 11.5, 6.5)
('D', 1, 3478, (237, 102, 96), (305, 75, 7.5, 17.5))
____________________
0 -- D
1 -- 1
2 -- 3478
skip
3 -- (237, 102, 96)
skip
4 -- (305, 75, 7.5, 17.5)
('C', 10, 3686, (127, 215, 98), (180, 218, 6.5, -5.5))
____________________
0 -- C
1 -- 10
2 -- 3686
skip
3 -- (127, 215, 98)
skip
4 -- (180, 218, 6.5, -5.5)
('B', 12, 4055, (11, 92, 130), (87, 313, 3.5, 26.5))
____________________
0 -- B
1 -- 12
2 -- 4055
skip
3 -- (11, 92, 130)
skip
4 -- (87, 313, 3.5, 26.5)
('D', 4, 4080, (237, 102, 96), (55, 349, 11.5, 10.5))
____________________
0 -- D
1 -- 4
2 -- 4080
skip
3 -- (237, 102, 96)
skip
4 -- (55, 349, 11.5, 10.5)
('D', 14, 4091, (237, 102, 96), (175, 67, 7.5, 11.5))
____________________
0 -- D
1 -- 14
2 -- 4091
skip
3 -- (237, 102, 96)
skip
4 -- (175, 67, 7.5, 11.5)
('C', 3, 4093, (127, 215, 98), (143, 272, 16.5, 16.5))
____________________
0 -- C
1 -- 3
2 -- 4093
skip
3 -- (127, 215, 98)
skip
4 -- (143, 272, 16.5, 16.5)
('B', 10, 4205, (11, 92, 130), (275, 327, 1.5, 14.5))
____________________
0 -- B
1 -- 10
2 -- 4205
skip
3 -- (11, 92, 130)
skip
4 -- (275, 327, 1.5, 14.5)
('B', 11, 4354, (11, 92, 130), (24, 177, 1.5, 9.5))
____________________
0 -- B
1 -- 11
2 -- 4354
skip
3 -- (11, 92, 130)
skip
4 -- (24, 177, 1.5, 9.5)
('B', 8, 4583, (11, 92, 130), (22, 289, 21.5, 9.5))
____________________
0 -- B
1 -- 8
2 -- 4583
skip
3 -- (11, 92, 130)
skip
4 -- (22, 289, 21.5, 9.5)
('D', 15, 4583, (237, 102, 96), (136, 195, 16.5, 19.5))
____________________
0 -- D
1 -- 15
2 -- 4583
skip
3 -- (237, 102, 96)
skip
4 -- (136, 195, 16.5, 19.5)
('A', 4, 4645, (133, 4, 22), (53, 367, 14.5, 10.5))
____________________
0 -- A
1 -- 4
2 -- 4645
skip
3 -- (133, 4, 22)
skip
4 -- (53, 367, 14.5, 10.5)
('C', 5, 4779, (127, 215, 98), (67, 282, 4.5, 6.5))
____________________
0 -- C
1 -- 5
2 -- 4779
skip
3 -- (127, 215, 98)
skip
4 -- (67, 282, 4.5, 6.5)
('C', 18, 5102, (127, 215, 98), (333, 115, 14.5, 9.5))
____________________
0 -- C
1 -- 18
2 -- 5102
skip
3 -- (127, 215, 98)
skip
4 -- (333, 115, 14.5, 9.5)
('D', 2, 5116, (237, 102, 96), (190, 211, 13.5, 3.5))
____________________
0 -- D
1 -- 2
2 -- 5116
skip
3 -- (237, 102, 96)
skip
4 -- (190, 211, 13.5, 3.5)
('D', 7, 5143, (237, 102, 96), (329, 234, 13.5, 18.5))
____________________
0 -- D
1 -- 7
2 -- 5143
skip
3 -- (237, 102, 96)
skip
4 -- (329, 234, 13.5, 18.5)
('C', 19, 5155, (127, 215, 98), (273, 138, 21.5, 15.5))
____________________
0 -- C
1 -- 19
2 -- 5155
skip
3 -- (127, 215, 98)
skip
4 -- (273, 138, 21.5, 15.5)
('C', 20, 5757, (127, 215, 98), (25, 345, 0.5, 6.5))
____________________
0 -- C
1 -- 20
2 -- 5757
skip
3 -- (127, 215, 98)
skip
4 -- (25, 345, 0.5, 6.5)
('B', 3, 5897, (11, 92, 130), (117, 332, 18.5, 22.5))
____________________
0 -- B
1 -- 3
2 -- 5897
skip
3 -- (11, 92, 130)
skip
4 -- (117, 332, 18.5, 22.5)
('B', 4, 6073, (11, 92, 130), (59, 130, 15.5, 22.5))
____________________
0 -- B
1 -- 4
2 -- 6073
skip
3 -- (11, 92, 130)
skip
4 -- (59, 130, 15.5, 22.5)
('D', 23, 6352, (237, 102, 96), (34, 345, 15.5, 20.5))
____________________
0 -- D
1 -- 23
2 -- 6352
skip
3 -- (237, 102, 96)
skip
4 -- (34, 345, 15.5, 20.5)
('D', 11, 6438, (237, 102, 96), (379, 219, 9.5, 19.5))
____________________
0 -- D
1 -- 11
2 -- 6438
skip
3 -- (237, 102, 96)
skip
4 -- (379, 219, 9.5, 19.5)
('C', 21, 6481, (127, 215, 98), (194, 253, 4.5, 19.5))
____________________
0 -- C
1 -- 21
2 -- 6481
skip
3 -- (127, 215, 98)
skip
4 -- (194, 253, 4.5, 19.5)
('C', 15, 6563, (127, 215, 98), (228, 191, 6.5, 18.5))
____________________
0 -- C
1 -- 15
2 -- 6563
skip
3 -- (127, 215, 98)
skip
4 -- (228, 191, 6.5, 18.5)
('C', 24, 6842, (127, 215, 98), (288, 173, 12.5, 16.5))
____________________
0 -- C
1 -- 24
2 -- 6842
skip
3 -- (127, 215, 98)
skip
4 -- (288, 173, 12.5, 16.5)
('C', 11, 6979, (127, 215, 98), (162, 248, 23.5, 12.5))
____________________
0 -- C
1 -- 11
2 -- 6979
skip
3 -- (127, 215, 98)
skip
4 -- (162, 248, 23.5, 12.5)
('C', 13, 6994, (127, 215, 98), (192, 239, 16.5, 9.5))
____________________
0 -- C
1 -- 13
2 -- 6994
skip
3 -- (127, 215, 98)
skip
4 -- (192, 239, 16.5, 9.5)
('D', 13, 7145, (237, 102, 96), (285, 255, 7.5, 28.5))
____________________
0 -- D
1 -- 13
2 -- 7145
skip
3 -- (237, 102, 96)
skip
4 -- (285, 255, 7.5, 28.5)
('A', 8, 7173, (133, 4, 22), (311, 143, 4.5, -2.5))
____________________
0 -- A
1 -- 8
2 -- 7173
skip
3 -- (133, 4, 22)
skip
4 -- (311, 143, 4.5, -2.5)
('B', 14, 7186, (11, 92, 130), (238, 24, 14.5, 18.5))
____________________
0 -- B
1 -- 14
2 -- 7186
skip
3 -- (11, 92, 130)
skip
4 -- (238, 24, 14.5, 18.5)
('A', 9, 7483, (133, 4, 22), (147, 136, 0.5, 35.5))
____________________
0 -- A
1 -- 9
2 -- 7483
skip
3 -- (133, 4, 22)
skip
4 -- (147, 136, 0.5, 35.5)
('D', 21, 7965, (237, 102, 96), (262, 376, 2.5, 18.5))
____________________
0 -- D
1 -- 21
2 -- 7965
skip
3 -- (237, 102, 96)
skip
4 -- (262, 376, 2.5, 18.5)
('B', 9, 8468, (11, 92, 130), (338, 170, 25.5, 14.5))
____________________
0 -- B
1 -- 9
2 -- 8468
skip
3 -- (11, 92, 130)
skip
4 -- (338, 170, 25.5, 14.5)
('D', 19, 8471, (237, 102, 96), (160, 160, 7.5, 6.5))
____________________
0 -- D
1 -- 19
2 -- 8471
skip
3 -- (237, 102, 96)
skip
4 -- (160, 160, 7.5, 6.5)
('D', 10, 8553, (237, 102, 96), (273, 349, 20.5, -17.5))
____________________
0 -- D
1 -- 10
2 -- 8553
skip
3 -- (237, 102, 96)
skip
4 -- (273, 349, 20.5, -17.5)
('B', 13, 8580, (11, 92, 130), (325, 368, 7.5, 12.5))
____________________
0 -- B
1 -- 13
2 -- 8580
skip
3 -- (11, 92, 130)
skip
4 -- (325, 368, 7.5, 12.5)
('D', 24, 8716, (237, 102, 96), (90, 357, 3.5, 10.5))
____________________
0 -- D
1 -- 24
2 -- 8716
skip
3 -- (237, 102, 96)
skip
4 -- (90, 357, 3.5, 10.5)
('D', 16, 8821, (237, 102, 96), (261, 296, 19.5, 21.5))
____________________
0 -- D
1 -- 16
2 -- 8821
skip
3 -- (237, 102, 96)
skip
4 -- (261, 296, 19.5, 21.5)
('C', 9, 8883, (127, 215, 98), (65, 222, 7.5, -4.5))
____________________
0 -- C
1 -- 9
2 -- 8883
skip
3 -- (127, 215, 98)
skip
4 -- (65, 222, 7.5, -4.5)
('C', 4, 9023, (127, 215, 98), (209, 180, 12.5, -2.5))
____________________
0 -- C
1 -- 4
2 -- 9023
skip
3 -- (127, 215, 98)
skip
4 -- (209, 180, 12.5, -2.5)
('A', 2, 9083, (133, 4, 22), (76, 249, 10.5, 0.5))
____________________
0 -- A
1 -- 2
2 -- 9083
skip
3 -- (133, 4, 22)
skip
4 -- (76, 249, 10.5, 0.5)
('D', 12, 9240, (237, 102, 96), (198, 235, 17.5, 8.5))
____________________
0 -- D
1 -- 12
2 -- 9240
skip
3 -- (237, 102, 96)
skip
4 -- (198, 235, 17.5, 8.5)
('D', 8, 9397, (237, 102, 96), (359, 37, 13.5, 7.5))
____________________
0 -- D
1 -- 8
2 -- 9397
skip
3 -- (237, 102, 96)
skip
4 -- (359, 37, 13.5, 7.5)
('D', 22, 9502, (237, 102, 96), (230, 356, 16.5, 24.5))
____________________
0 -- D
1 -- 22
2 -- 9502
skip
3 -- (237, 102, 96)
skip
4 -- (230, 356, 16.5, 24.5)
('B', 5, 9532, (11, 92, 130), (217, 120, 27.5, 6.5))
____________________
0 -- B
1 -- 5
2 -- 9532
skip
3 -- (11, 92, 130)
skip
4 -- (217, 120, 27.5, 6.5)
('C', 6, 9600, (127, 215, 98), (271, 219, 19.5, 16.5))
____________________
0 -- C
1 -- 6
2 -- 9600
skip
3 -- (127, 215, 98)
skip
4 -- (271, 219, 19.5, 16.5)
('D', 6, 9857, (237, 102, 96), (233, 94, 27.5, -3.5))
____________________
0 -- D
1 -- 6
2 -- 9857
skip
3 -- (237, 102, 96)
skip
4 -- (233, 94, 27.5, -3.5)
('A', 6, 9885, (133, 4, 22), (312, 288, 15.5, 17.5))
____________________
0 -- A
1 -- 6
2 -- 9885
skip
3 -- (133, 4, 22)
skip
4 -- (312, 288, 15.5, 17.5)
22054.575
^
0.0771373584051
-2.56216757095
19785.925
^
0.0692026025485
-2.67071680798
61219.795
^
0.214120347746
-1.54121704939
36075.46
^
0.126176346071
-2.07007477853
146777.26375
^
0.513363345229
-0.66677140922
22054.575
^
0.0771373584051
-2.56216757095
19785.925
^
0.0692026025485
-2.67071680798
61219.795
^
0.214120347746
-1.54121704939
36075.46
^
0.126176346071
-2.07007477853
146777.26375
^
0.513363345229
-0.66677140922
22054.575
^
0.0771373584051
-2.56216757095
19785.925
^
0.0692026025485
-2.67071680798
61219.795
^
0.214120347746
-1.54121704939
36075.46
^
0.126176346071
-2.07007477853
146777.26375
^
0.513363345229
-0.66677140922
1118.03625
0.100396510706
11136.20625
2996.93375
0.269116221694
11136.20625
3622.18625
0.325262137633
11136.20625
3399.05
0.305225129967
11136.20625
10069.195
^
0.0380475915841
-3.26891749276
28612.465
^
0.108115433511
-2.22455579384
40373.335
^
0.152555210319
-1.88022871358
36728.58
^
0.138783091528
-1.97484305729
148863.79375
^
0.562498673057
-0.575366503915
10069.195
^
0.0380475915841
-3.26891749276
28612.465
^
0.108115433511
-2.22455579384
40373.335
^
0.152555210319
-1.88022871358
36728.58
^
0.138783091528
-1.97484305729
148863.79375
^
0.562498673057
-0.575366503915
10069.195
^
0.0380475915841
-3.26891749276
28612.465
^
0.108115433511
-2.22455579384
40373.335
^
0.152555210319
-1.88022871358
36728.58
^
0.138783091528
-1.97484305729
148863.79375
^
0.562498673057
-0.575366503915
reset
DON'T DRAW GREY BOXES
DON'T DRAW GREY BOXES
width = 400, height = 400
rmax: 20
------------------new text!!! AND INCREMENT = 1.0
width == height
**********************_____________________******************
0,0
([400, 400], True, False, True, 77, 4, [12.0, 20.0, 36.0, 32.0], (5, 20, 1.0), (-10, 10, 1.0))
0 ------------------------------------------------------------------------
0
1
2
3
supercalafragalistic
[12.0, 20.0, 36.0, 32.0]
0.12
-2.1202635362
0.2
-1.60943791243
0.36
-1.02165124753
0.32
-1.13943428319
+++++++++++++++++++++++++++++++++++++++++++++++++++++++++++++++++++
1.30873262656
width = 400, height = 400
rmax: 20
------------------new text!!! AND INCREMENT = 1.0
width == height
**********************_____________________******************
0,0
([400, 400], True, False, True, 77, 4, [12.0, 20.0, 36.0, 32.0], (5, 20, 1.0), (-10, 10, 1.0))
0
1
2
3
supercalafragalistic
[12.0, 20.0, 36.0, 32.0]
0.12
-2.1202635362
0.2
-1.60943791243
0.36
-1.02165124753
0.32
-1.13943428319
+++++++++++++++++++++++++++++++++++++++++++++++++++++++++++++++++++
1.30873262656
[12.0, 20.0, 36.0, 32.0]
YYYYYYYYYYYYYYYYYYYYYYYYYYYYYYYYYYYYY
0
1
2
3
supercalafragalistic
jkl
[('A', 9, 245, (133, 4, 22), (104, 183, 11.5, 14.5)), ('B', 11, 264, (11, 92, 130), (273, 232, 6.5, 5.5)), ('C', 12, 493, (127, 215, 98), (355, 359, 11.5, 21.5)), ('D', 22, 630, (237, 102, 96), (369, 305, 24.5, 34.5)), ('C', 15, 687, (127, 215, 98), (161, 81, 12.5, 8.5)), ('B', 6, 728, (11, 92, 130), (61, 17, 8.5, 1.5)), ('D', 23, 1057, (237, 102, 96), (38, 332, 11.5, 16.5)), ('C', 11, 1252, (127, 215, 98), (299, 355, 27.5, -4.5)), ('C', 9, 1335, (127, 215, 98), (155, 197, 16.5, 7.5)), ('D', 11, 1508, (237, 102, 96), (310, 274, 33.5, 14.5)), ('D', 13, 1606, (237, 102, 96), (220, 50, 4.5, -1.5)), ('D', 17, 1731, (237, 102, 96), (148, 75, 9.5, 1.5)), ('C', 18, 1750, (127, 215, 98), (29, 200, 17.5, -9.5)), ('C', 25, 1851, (127, 215, 98), (194, 371, 12.5, -2.5)), ('D', 24, 1935, (237, 102, 96), (322, 186, 15.5, 21.5)), ('C', 19, 2173, (127, 215, 98), (102, 221, 19.5, 11.5)), ('C', 23, 2824, (127, 215, 98), (106, 340, 22.5, 18.5)), ('D', 19, 3389, (237, 102, 96), (113, 48, 14.5, 10.5)), ('B', 1, 3492, (11, 92, 130), (381, 57, 17.5, 14.5)), ('D', 9, 3664, (237, 102, 96), (227, 305, 21.5, 14.5)), ('D', 7, 3686, (237, 102, 96), (386, 126, 3.5, 13.5)), ('A', 3, 3892, (133, 4, 22), (358, 362, 9.5, 37.5)), ('B', 9, 3965, (11, 92, 130), (100, 259, 17.5, -0.5)), ('C', 24, 4073, (127, 215, 98), (204, 207, 25.5, 10.5)), ('C', 2, 4077, (127, 215, 98), (171, 343, 17.5, 2.5)), ('C', 5, 4148, (127, 215, 98), (174, 88, 17.5, 26.5)), ('C', 3, 4183, (127, 215, 98), (52, 146, 16.5, 14.5)), ('A', 6, 4207, (133, 4, 22), (197, 204, 24.5, 16.5)), ('B', 8, 4345, (11, 92, 130), (173, 204, 8.5, 0.5)), ('D', 6, 4531, (237, 102, 96), (243, 358, 16.5, 11.5)), ('B', 10, 4727, (11, 92, 130), (232, 49, 3.5, 1.5)), ('B', 12, 4772, (11, 92, 130), (26, 364, 16.5, -15.5)), ('B', 2, 4891, (11, 92, 130), (359, 208, 20.5, 2.5)), ('D', 16, 5540, (237, 102, 96), (280, 333, 12.5, 14.5)), ('C', 1, 5559, (127, 215, 98), (78, 322, 21.5, 8.5)), ('D', 3, 6240, (237, 102, 96), (195, 36, 0.5, 21.5)), ('C', 8, 6512, (127, 215, 98), (360, 258, 8.5, 21.5)), ('C', 6, 6513, (127, 215, 98), (112, 180, 10.5, 30.5)), ('B', 14, 6527, (11, 92, 130), (77, 393, 0.5, 12.5)), ('A', 2, 6535, (133, 4, 22), (65, 156, 13.5, 9.5)), ('A', 5, 6945, (133, 4, 22), (266, 212, 4.5, 27.5)), ('D', 12, 7024, (237, 102, 96), (352, 134, 7.5, -14.5)), ('D', 10, 7075, (237, 102, 96), (238, 185, 4.5, 4.5)), ('C', 4, 7186, (127, 215, 98), (368, 278, 3.5, 3.5)), ('D', 2, 7249, (237, 102, 96), (378, 248, 1.5, 17.5)), ('C', 13, 7253, (127, 215, 98), (394, 37, 3.5, -7.5)), ('A', 4, 7349, (133, 4, 22), (118, 187, 9.5, 10.5)), ('B', 13, 7435, (11, 92, 130), (92, 34, 18.5, -3.5)), ('A', 8, 7487, (133, 4, 22), (260, 259, 25.5, 32.5)), ('B', 15, 7493, (11, 92, 130), (239, 100, 4.5, 20.5)), ('D', 20, 7495, (237, 102, 96), (200, 314, 19.5, 19.5)), ('B', 3, 7551, (11, 92, 130), (168, 201, 10.5, 3.5)), ('D', 8, 7775, (237, 102, 96), (277, 286, 17.5, 12.5)), ('C', 21, 7889, (127, 215, 98), (62, 66, 7.5, 1.5)), ('D', 4, 7921, (237, 102, 96), (48, 225, 25.5, 6.5)), ('B', 5, 7953, (11, 92, 130), (255, 319, 5.5, 31.5)), ('D', 14, 7957, (237, 102, 96), (79, 210, 12.5, 13.5)), ('D', 5, 7969, (237, 102, 96), (230, 154, 9.5, 7.5)), ('C', 14, 8147, (127, 215, 98), (270, 54, 22.5, 5.5)), ('B', 4, 8471, (11, 92, 130), (253, 292, 9.5, 40.5)), ('B', 7, 8528, (11, 92, 130), (336, 211, 19.5, 20.5)), ('C', 22, 8658, (127, 215, 98), (384, 208, 11.5, 12.5)), ('C', 10, 8749, (127, 215, 98), (39, 181, 6.5, 5.5)), ('C', 20, 8915, (127, 215, 98), (283, 35, 23.5, 21.5)), ('A', 7, 8919, (133, 4, 22), (29, 268, 12.5, 22.5)), ('C', 17, 9089, (127, 215, 98), (44, 105, 7.5, 10.5)), ('D', 18, 9116, (237, 102, 96), (376, 154, 22.5, 8.5)), ('C', 16, 9334, (127, 215, 98), (77, 353, 1.5, 22.5)), ('D', 1, 9528, (237, 102, 96), (347, 372, 10.5, -1.5)), ('D', 21, 9572, (237, 102, 96), (336, 44, 24.5, 22.5)), ('D', 15, 9696, (237, 102, 96), (209, 86, 11.5, 22.5)), ('A', 1, 9767, (133, 4, 22), (281, 122, 8.5, 10.5)), ('C', 7, 9973, (127, 215, 98), (247, 55, 25.5, 1.5))]
0
0
DON'T DRAW GREY BOXES
self.params.grassOut = 
False
('A', 9, 245, (133, 4, 22), (104, 183, 11.5, 14.5))
____________________
0 -- A
1 -- 9
2 -- 245
skip
3 -- (133, 4, 22)
skip
4 -- (104, 183, 11.5, 14.5)
('B', 11, 264, (11, 92, 130), (273, 232, 6.5, 5.5))
____________________
0 -- B
1 -- 11
2 -- 264
skip
3 -- (11, 92, 130)
skip
4 -- (273, 232, 6.5, 5.5)
('C', 12, 493, (127, 215, 98), (355, 359, 11.5, 21.5))
____________________
0 -- C
1 -- 12
2 -- 493
skip
3 -- (127, 215, 98)
skip
4 -- (355, 359, 11.5, 21.5)
('D', 22, 630, (237, 102, 96), (369, 305, 24.5, 34.5))
____________________
0 -- D
1 -- 22
2 -- 630
skip
3 -- (237, 102, 96)
skip
4 -- (369, 305, 24.5, 34.5)
('C', 15, 687, (127, 215, 98), (161, 81, 12.5, 8.5))
____________________
0 -- C
1 -- 15
2 -- 687
skip
3 -- (127, 215, 98)
skip
4 -- (161, 81, 12.5, 8.5)
('B', 6, 728, (11, 92, 130), (61, 17, 8.5, 1.5))
____________________
0 -- B
1 -- 6
2 -- 728
skip
3 -- (11, 92, 130)
skip
4 -- (61, 17, 8.5, 1.5)
('D', 23, 1057, (237, 102, 96), (38, 332, 11.5, 16.5))
____________________
0 -- D
1 -- 23
2 -- 1057
skip
3 -- (237, 102, 96)
skip
4 -- (38, 332, 11.5, 16.5)
('C', 11, 1252, (127, 215, 98), (299, 355, 27.5, -4.5))
____________________
0 -- C
1 -- 11
2 -- 1252
skip
3 -- (127, 215, 98)
skip
4 -- (299, 355, 27.5, -4.5)
('C', 9, 1335, (127, 215, 98), (155, 197, 16.5, 7.5))
____________________
0 -- C
1 -- 9
2 -- 1335
skip
3 -- (127, 215, 98)
skip
4 -- (155, 197, 16.5, 7.5)
('D', 11, 1508, (237, 102, 96), (310, 274, 33.5, 14.5))
____________________
0 -- D
1 -- 11
2 -- 1508
skip
3 -- (237, 102, 96)
skip
4 -- (310, 274, 33.5, 14.5)
('D', 13, 1606, (237, 102, 96), (220, 50, 4.5, -1.5))
____________________
0 -- D
1 -- 13
2 -- 1606
skip
3 -- (237, 102, 96)
skip
4 -- (220, 50, 4.5, -1.5)
('D', 17, 1731, (237, 102, 96), (148, 75, 9.5, 1.5))
____________________
0 -- D
1 -- 17
2 -- 1731
skip
3 -- (237, 102, 96)
skip
4 -- (148, 75, 9.5, 1.5)
('C', 18, 1750, (127, 215, 98), (29, 200, 17.5, -9.5))
____________________
0 -- C
1 -- 18
2 -- 1750
skip
3 -- (127, 215, 98)
skip
4 -- (29, 200, 17.5, -9.5)
('C', 25, 1851, (127, 215, 98), (194, 371, 12.5, -2.5))
____________________
0 -- C
1 -- 25
2 -- 1851
skip
3 -- (127, 215, 98)
skip
4 -- (194, 371, 12.5, -2.5)
('D', 24, 1935, (237, 102, 96), (322, 186, 15.5, 21.5))
____________________
0 -- D
1 -- 24
2 -- 1935
skip
3 -- (237, 102, 96)
skip
4 -- (322, 186, 15.5, 21.5)
('C', 19, 2173, (127, 215, 98), (102, 221, 19.5, 11.5))
____________________
0 -- C
1 -- 19
2 -- 2173
skip
3 -- (127, 215, 98)
skip
4 -- (102, 221, 19.5, 11.5)
('C', 23, 2824, (127, 215, 98), (106, 340, 22.5, 18.5))
____________________
0 -- C
1 -- 23
2 -- 2824
skip
3 -- (127, 215, 98)
skip
4 -- (106, 340, 22.5, 18.5)
('D', 19, 3389, (237, 102, 96), (113, 48, 14.5, 10.5))
____________________
0 -- D
1 -- 19
2 -- 3389
skip
3 -- (237, 102, 96)
skip
4 -- (113, 48, 14.5, 10.5)
('B', 1, 3492, (11, 92, 130), (381, 57, 17.5, 14.5))
____________________
0 -- B
1 -- 1
2 -- 3492
skip
3 -- (11, 92, 130)
skip
4 -- (381, 57, 17.5, 14.5)
('D', 9, 3664, (237, 102, 96), (227, 305, 21.5, 14.5))
____________________
0 -- D
1 -- 9
2 -- 3664
skip
3 -- (237, 102, 96)
skip
4 -- (227, 305, 21.5, 14.5)
('D', 7, 3686, (237, 102, 96), (386, 126, 3.5, 13.5))
____________________
0 -- D
1 -- 7
2 -- 3686
skip
3 -- (237, 102, 96)
skip
4 -- (386, 126, 3.5, 13.5)
('A', 3, 3892, (133, 4, 22), (358, 362, 9.5, 37.5))
____________________
0 -- A
1 -- 3
2 -- 3892
skip
3 -- (133, 4, 22)
skip
4 -- (358, 362, 9.5, 37.5)
('B', 9, 3965, (11, 92, 130), (100, 259, 17.5, -0.5))
____________________
0 -- B
1 -- 9
2 -- 3965
skip
3 -- (11, 92, 130)
skip
4 -- (100, 259, 17.5, -0.5)
('C', 24, 4073, (127, 215, 98), (204, 207, 25.5, 10.5))
____________________
0 -- C
1 -- 24
2 -- 4073
skip
3 -- (127, 215, 98)
skip
4 -- (204, 207, 25.5, 10.5)
('C', 2, 4077, (127, 215, 98), (171, 343, 17.5, 2.5))
____________________
0 -- C
1 -- 2
2 -- 4077
skip
3 -- (127, 215, 98)
skip
4 -- (171, 343, 17.5, 2.5)
('C', 5, 4148, (127, 215, 98), (174, 88, 17.5, 26.5))
____________________
0 -- C
1 -- 5
2 -- 4148
skip
3 -- (127, 215, 98)
skip
4 -- (174, 88, 17.5, 26.5)
('C', 3, 4183, (127, 215, 98), (52, 146, 16.5, 14.5))
____________________
0 -- C
1 -- 3
2 -- 4183
skip
3 -- (127, 215, 98)
skip
4 -- (52, 146, 16.5, 14.5)
('A', 6, 4207, (133, 4, 22), (197, 204, 24.5, 16.5))
____________________
0 -- A
1 -- 6
2 -- 4207
skip
3 -- (133, 4, 22)
skip
4 -- (197, 204, 24.5, 16.5)
('B', 8, 4345, (11, 92, 130), (173, 204, 8.5, 0.5))
____________________
0 -- B
1 -- 8
2 -- 4345
skip
3 -- (11, 92, 130)
skip
4 -- (173, 204, 8.5, 0.5)
('D', 6, 4531, (237, 102, 96), (243, 358, 16.5, 11.5))
____________________
0 -- D
1 -- 6
2 -- 4531
skip
3 -- (237, 102, 96)
skip
4 -- (243, 358, 16.5, 11.5)
('B', 10, 4727, (11, 92, 130), (232, 49, 3.5, 1.5))
____________________
0 -- B
1 -- 10
2 -- 4727
skip
3 -- (11, 92, 130)
skip
4 -- (232, 49, 3.5, 1.5)
('B', 12, 4772, (11, 92, 130), (26, 364, 16.5, -15.5))
____________________
0 -- B
1 -- 12
2 -- 4772
skip
3 -- (11, 92, 130)
skip
4 -- (26, 364, 16.5, -15.5)
('B', 2, 4891, (11, 92, 130), (359, 208, 20.5, 2.5))
____________________
0 -- B
1 -- 2
2 -- 4891
skip
3 -- (11, 92, 130)
skip
4 -- (359, 208, 20.5, 2.5)
('D', 16, 5540, (237, 102, 96), (280, 333, 12.5, 14.5))
____________________
0 -- D
1 -- 16
2 -- 5540
skip
3 -- (237, 102, 96)
skip
4 -- (280, 333, 12.5, 14.5)
('C', 1, 5559, (127, 215, 98), (78, 322, 21.5, 8.5))
____________________
0 -- C
1 -- 1
2 -- 5559
skip
3 -- (127, 215, 98)
skip
4 -- (78, 322, 21.5, 8.5)
('D', 3, 6240, (237, 102, 96), (195, 36, 0.5, 21.5))
____________________
0 -- D
1 -- 3
2 -- 6240
skip
3 -- (237, 102, 96)
skip
4 -- (195, 36, 0.5, 21.5)
('C', 8, 6512, (127, 215, 98), (360, 258, 8.5, 21.5))
____________________
0 -- C
1 -- 8
2 -- 6512
skip
3 -- (127, 215, 98)
skip
4 -- (360, 258, 8.5, 21.5)
('C', 6, 6513, (127, 215, 98), (112, 180, 10.5, 30.5))
____________________
0 -- C
1 -- 6
2 -- 6513
skip
3 -- (127, 215, 98)
skip
4 -- (112, 180, 10.5, 30.5)
('B', 14, 6527, (11, 92, 130), (77, 393, 0.5, 12.5))
____________________
0 -- B
1 -- 14
2 -- 6527
skip
3 -- (11, 92, 130)
skip
4 -- (77, 393, 0.5, 12.5)
('A', 2, 6535, (133, 4, 22), (65, 156, 13.5, 9.5))
____________________
0 -- A
1 -- 2
2 -- 6535
skip
3 -- (133, 4, 22)
skip
4 -- (65, 156, 13.5, 9.5)
('A', 5, 6945, (133, 4, 22), (266, 212, 4.5, 27.5))
____________________
0 -- A
1 -- 5
2 -- 6945
skip
3 -- (133, 4, 22)
skip
4 -- (266, 212, 4.5, 27.5)
('D', 12, 7024, (237, 102, 96), (352, 134, 7.5, -14.5))
____________________
0 -- D
1 -- 12
2 -- 7024
skip
3 -- (237, 102, 96)
skip
4 -- (352, 134, 7.5, -14.5)
('D', 10, 7075, (237, 102, 96), (238, 185, 4.5, 4.5))
____________________
0 -- D
1 -- 10
2 -- 7075
skip
3 -- (237, 102, 96)
skip
4 -- (238, 185, 4.5, 4.5)
('C', 4, 7186, (127, 215, 98), (368, 278, 3.5, 3.5))
____________________
0 -- C
1 -- 4
2 -- 7186
skip
3 -- (127, 215, 98)
skip
4 -- (368, 278, 3.5, 3.5)
('D', 2, 7249, (237, 102, 96), (378, 248, 1.5, 17.5))
____________________
0 -- D
1 -- 2
2 -- 7249
skip
3 -- (237, 102, 96)
skip
4 -- (378, 248, 1.5, 17.5)
('C', 13, 7253, (127, 215, 98), (394, 37, 3.5, -7.5))
____________________
0 -- C
1 -- 13
2 -- 7253
skip
3 -- (127, 215, 98)
skip
4 -- (394, 37, 3.5, -7.5)
('A', 4, 7349, (133, 4, 22), (118, 187, 9.5, 10.5))
____________________
0 -- A
1 -- 4
2 -- 7349
skip
3 -- (133, 4, 22)
skip
4 -- (118, 187, 9.5, 10.5)
('B', 13, 7435, (11, 92, 130), (92, 34, 18.5, -3.5))
____________________
0 -- B
1 -- 13
2 -- 7435
skip
3 -- (11, 92, 130)
skip
4 -- (92, 34, 18.5, -3.5)
('A', 8, 7487, (133, 4, 22), (260, 259, 25.5, 32.5))
____________________
0 -- A
1 -- 8
2 -- 7487
skip
3 -- (133, 4, 22)
skip
4 -- (260, 259, 25.5, 32.5)
('B', 15, 7493, (11, 92, 130), (239, 100, 4.5, 20.5))
____________________
0 -- B
1 -- 15
2 -- 7493
skip
3 -- (11, 92, 130)
skip
4 -- (239, 100, 4.5, 20.5)
('D', 20, 7495, (237, 102, 96), (200, 314, 19.5, 19.5))
____________________
0 -- D
1 -- 20
2 -- 7495
skip
3 -- (237, 102, 96)
skip
4 -- (200, 314, 19.5, 19.5)
('B', 3, 7551, (11, 92, 130), (168, 201, 10.5, 3.5))
____________________
0 -- B
1 -- 3
2 -- 7551
skip
3 -- (11, 92, 130)
skip
4 -- (168, 201, 10.5, 3.5)
('D', 8, 7775, (237, 102, 96), (277, 286, 17.5, 12.5))
____________________
0 -- D
1 -- 8
2 -- 7775
skip
3 -- (237, 102, 96)
skip
4 -- (277, 286, 17.5, 12.5)
('C', 21, 7889, (127, 215, 98), (62, 66, 7.5, 1.5))
____________________
0 -- C
1 -- 21
2 -- 7889
skip
3 -- (127, 215, 98)
skip
4 -- (62, 66, 7.5, 1.5)
('D', 4, 7921, (237, 102, 96), (48, 225, 25.5, 6.5))
____________________
0 -- D
1 -- 4
2 -- 7921
skip
3 -- (237, 102, 96)
skip
4 -- (48, 225, 25.5, 6.5)
('B', 5, 7953, (11, 92, 130), (255, 319, 5.5, 31.5))
____________________
0 -- B
1 -- 5
2 -- 7953
skip
3 -- (11, 92, 130)
skip
4 -- (255, 319, 5.5, 31.5)
('D', 14, 7957, (237, 102, 96), (79, 210, 12.5, 13.5))
____________________
0 -- D
1 -- 14
2 -- 7957
skip
3 -- (237, 102, 96)
skip
4 -- (79, 210, 12.5, 13.5)
('D', 5, 7969, (237, 102, 96), (230, 154, 9.5, 7.5))
____________________
0 -- D
1 -- 5
2 -- 7969
skip
3 -- (237, 102, 96)
skip
4 -- (230, 154, 9.5, 7.5)
('C', 14, 8147, (127, 215, 98), (270, 54, 22.5, 5.5))
____________________
0 -- C
1 -- 14
2 -- 8147
skip
3 -- (127, 215, 98)
skip
4 -- (270, 54, 22.5, 5.5)
('B', 4, 8471, (11, 92, 130), (253, 292, 9.5, 40.5))
____________________
0 -- B
1 -- 4
2 -- 8471
skip
3 -- (11, 92, 130)
skip
4 -- (253, 292, 9.5, 40.5)
('B', 7, 8528, (11, 92, 130), (336, 211, 19.5, 20.5))
____________________
0 -- B
1 -- 7
2 -- 8528
skip
3 -- (11, 92, 130)
skip
4 -- (336, 211, 19.5, 20.5)
('C', 22, 8658, (127, 215, 98), (384, 208, 11.5, 12.5))
____________________
0 -- C
1 -- 22
2 -- 8658
skip
3 -- (127, 215, 98)
skip
4 -- (384, 208, 11.5, 12.5)
('C', 10, 8749, (127, 215, 98), (39, 181, 6.5, 5.5))
____________________
0 -- C
1 -- 10
2 -- 8749
skip
3 -- (127, 215, 98)
skip
4 -- (39, 181, 6.5, 5.5)
('C', 20, 8915, (127, 215, 98), (283, 35, 23.5, 21.5))
____________________
0 -- C
1 -- 20
2 -- 8915
skip
3 -- (127, 215, 98)
skip
4 -- (283, 35, 23.5, 21.5)
('A', 7, 8919, (133, 4, 22), (29, 268, 12.5, 22.5))
____________________
0 -- A
1 -- 7
2 -- 8919
skip
3 -- (133, 4, 22)
skip
4 -- (29, 268, 12.5, 22.5)
('C', 17, 9089, (127, 215, 98), (44, 105, 7.5, 10.5))
____________________
0 -- C
1 -- 17
2 -- 9089
skip
3 -- (127, 215, 98)
skip
4 -- (44, 105, 7.5, 10.5)
('D', 18, 9116, (237, 102, 96), (376, 154, 22.5, 8.5))
____________________
0 -- D
1 -- 18
2 -- 9116
skip
3 -- (237, 102, 96)
skip
4 -- (376, 154, 22.5, 8.5)
('C', 16, 9334, (127, 215, 98), (77, 353, 1.5, 22.5))
____________________
0 -- C
1 -- 16
2 -- 9334
skip
3 -- (127, 215, 98)
skip
4 -- (77, 353, 1.5, 22.5)
('D', 1, 9528, (237, 102, 96), (347, 372, 10.5, -1.5))
____________________
0 -- D
1 -- 1
2 -- 9528
skip
3 -- (237, 102, 96)
skip
4 -- (347, 372, 10.5, -1.5)
('D', 21, 9572, (237, 102, 96), (336, 44, 24.5, 22.5))
____________________
0 -- D
1 -- 21
2 -- 9572
skip
3 -- (237, 102, 96)
skip
4 -- (336, 44, 24.5, 22.5)
('D', 15, 9696, (237, 102, 96), (209, 86, 11.5, 22.5))
____________________
0 -- D
1 -- 15
2 -- 9696
skip
3 -- (237, 102, 96)
skip
4 -- (209, 86, 11.5, 22.5)
('A', 1, 9767, (133, 4, 22), (281, 122, 8.5, 10.5))
____________________
0 -- A
1 -- 1
2 -- 9767
skip
3 -- (133, 4, 22)
skip
4 -- (281, 122, 8.5, 10.5)
('C', 7, 9973, (127, 215, 98), (247, 55, 25.5, 1.5))
____________________
0 -- C
1 -- 7
2 -- 9973
skip
3 -- (127, 215, 98)
skip
4 -- (247, 55, 25.5, 1.5)
10069.195
^
0.0380475915841
-3.26891749276
28612.465
^
0.108115433511
-2.22455579384
40373.335
^
0.152555210319
-1.88022871358
36728.58
^
0.138783091528
-1.97484305729
148863.79375
^
0.562498673057
-0.575366503915
10069.195
^
0.0380475915841
-3.26891749276
28612.465
^
0.108115433511
-2.22455579384
40373.335
^
0.152555210319
-1.88022871358
36728.58
^
0.138783091528
-1.97484305729
148863.79375
^
0.562498673057
-0.575366503915
10069.195
^
0.0380475915841
-3.26891749276
28612.465
^
0.108115433511
-2.22455579384
40373.335
^
0.152555210319
-1.88022871358
36728.58
^
0.138783091528
-1.97484305729
148863.79375
^
0.562498673057
-0.575366503915
1565.48625
0.112859184222
13871.14625
1945.03375
0.140221558835
13871.14625
5391.57625
0.388690029852
13871.14625
4969.05
0.358229227091
13871.14625
21825.355
^
0.0764477295203
-2.57114804593
18991.505
^
0.0665215955215
-2.71022863935
47617.315
^
0.166789297017
-1.79102395768
50930.8
^
0.178395449818
-1.72375256467
146128.85375
^
0.511845928123
-0.669731620863
21825.355
^
0.0764477295203
-2.57114804593
18991.505
^
0.0665215955215
-2.71022863935
47617.315
^
0.166789297017
-1.79102395768
50930.8
^
0.178395449818
-1.72375256467
146128.85375
^
0.511845928123
-0.669731620863
21825.355
^
0.0764477295203
-2.57114804593
18991.505
^
0.0665215955215
-2.71022863935
47617.315
^
0.166789297017
-1.79102395768
50930.8
^
0.178395449818
-1.72375256467
146128.85375
^
0.511845928123
-0.669731620863
reset
DON'T DRAW GREY BOXES
DON'T DRAW GREY BOXES
width = 400, height = 400
rmax: 20
------------------new text!!! AND INCREMENT = 1.0
width == height
**********************_____________________******************
0,0
([400, 400], True, False, True, 77, 4, [12.0, 20.0, 36.0, 32.0], (5, 20, 1.0), (-10, 10, 1.0))
width = 400, height = 400
rmax: 20
------------------new text!!! AND INCREMENT = 1.0
width == height
**********************_____________________******************
0,0
([400, 400], True, False, True, 77, 4, [12.0, 20.0, 36.0, 32.0], (5, 20, 1.0), (-10, 10, 1.0))
width = 400, height = 400
rmax: 20
------------------new text!!! AND INCREMENT = 1.0
width == height
**********************_____________________******************
0,0
([400, 400], True, False, True, 77, 4, [12.0, 20.0, 36.0, 32.0], (5, 20, 1.0), (-10, 10, 1.0))
width = 400, height = 400
rmax: 20
------------------new text!!! AND INCREMENT = 1.0
width == height
**********************_____________________******************
0,0
([400, 400], True, False, True, 77, 4, [12.0, 20.0, 36.0, 32.0], (5, 20, 1.0), (-10, 10, 1.0))
width = 400, height = 400
rmax: 20
------------------new text!!! AND INCREMENT = 1.0
width == height
**********************_____________________******************
0,0
([400, 400], True, False, True, 77, 4, [12.0, 20.0, 36.0, 32.0], (5, 20, 1.0), (-10, 10, 1.0))
width = 400, height = 400
rmax: 20
------------------new text!!! AND INCREMENT = 1.0
width == height
**********************_____________________******************
0,0
([400, 400], True, False, True, 77, 4, [12.0, 20.0, 36.0, 32.0], (5, 20, 1.0), (-10, 10, 1.0))
width = 400, height = 400
rmax: 20
------------------new text!!! AND INCREMENT = 1.0
width == height
**********************_____________________******************
0,0
([400, 400], True, False, True, 77, 4, [12.0, 20.0, 36.0, 32.0], (5, 20, 1.0), (-10, 10, 1.0))
width = 400, height = 400
rmax: 20
------------------new text!!! AND INCREMENT = 1.0
width == height
**********************_____________________******************
0,0
([400, 400], True, False, True, 77, 4, [12.0, 20.0, 36.0, 32.0], (5, 20, 1.0), (-10, 10, 1.0))
(237, 26)
On top of marker 0
WINNER
in event handler
You programmatically called your new event!
value of slider is: 89
width = 400, height = 400
rmax: 20
------------------new text!!! AND INCREMENT = 1.0
width == height
**********************_____________________******************
0,0
([400, 400], True, False, True, 89, 4, [12.0, 20.0, 36.0, 32.0], (5, 20, 1.0), (-10, 10, 1.0))
width = 400, height = 400
rmax: 20
------------------new text!!! AND INCREMENT = 1.0
width == height
**********************_____________________******************
0,0
([400, 400], True, False, True, 89, 4, [12.0, 20.0, 36.0, 32.0], (5, 20, 1.0), (-10, 10, 1.0))
width = 400, height = 400
rmax: 20
------------------new text!!! AND INCREMENT = 1.0
width == height
**********************_____________________******************
0,0
([400, 400], True, False, True, 89, 4, [12.0, 20.0, 36.0, 32.0], (5, 20, 1.0), (-10, 10, 1.0))
width = 400, height = 400
rmax: 20
------------------new text!!! AND INCREMENT = 1.0
width == height
**********************_____________________******************
0,0
([400, 400], True, False, True, 89, 4, [12.0, 20.0, 36.0, 32.0], (5, 20, 1.0), (-10, 10, 1.0))
width = 400, height = 400
rmax: 20
------------------new text!!! AND INCREMENT = 1.0
width == height
**********************_____________________******************
0,0
([400, 400], True, False, True, 89, 4, [12.0, 20.0, 36.0, 32.0], (5, 20, 1.0), (-10, 10, 1.0))
width = 400, height = 400
rmax: 20
------------------new text!!! AND INCREMENT = 1.0
width == height
**********************_____________________******************
0,0
([400, 400], True, False, True, 89, 4, [12.0, 20.0, 36.0, 32.0], (5, 20, 1.0), (-10, 10, 1.0))
width = 400, height = 400
rmax: 20
------------------new text!!! AND INCREMENT = 1.0
width == height
**********************_____________________******************
0,0
([400, 400], True, False, True, 89, 4, [12.0, 20.0, 36.0, 32.0], (5, 20, 1.0), (-10, 10, 1.0))
width = 400, height = 400
rmax: 20
------------------new text!!! AND INCREMENT = 1.0
width == height
**********************_____________________******************
0,0
([400, 400], True, False, True, 89, 4, [12.0, 20.0, 36.0, 32.0], (5, 20, 1.0), (-10, 10, 1.0))
width = 400, height = 400
rmax: 20
------------------new text!!! AND INCREMENT = 1.0
width == height
**********************_____________________******************
0,0
([400, 400], True, False, True, 89, 4, [12.0, 20.0, 36.0, 32.0], (5, 20, 1.0), (-10, 10, 1.0))
width = 400, height = 400
rmax: 20
------------------new text!!! AND INCREMENT = 1.0
width == height
**********************_____________________******************
0,0
([400, 400], True, False, True, 89, 4, [12.0, 20.0, 36.0, 32.0], (5, 20, 1.0), (-10, 10, 1.0))
width = 400, height = 400
rmax: 20
------------------new text!!! AND INCREMENT = 1.0
width == height
**********************_____________________******************
0,0
([400, 400], True, False, True, 89, 4, [12.0, 20.0, 36.0, 32.0], (5, 20, 1.0), (-10, 10, 1.0))
0 ------------------------------------------------------------------------
0
1
2
3
supercalafragalistic
[12.0, 20.0, 36.0, 32.0]
0.12
-2.1202635362
0.2
-1.60943791243
0.36
-1.02165124753
0.32
-1.13943428319
+++++++++++++++++++++++++++++++++++++++++++++++++++++++++++++++++++
1.30873262656
width = 400, height = 400
rmax: 20
------------------new text!!! AND INCREMENT = 1.0
width == height
**********************_____________________******************
0,0
([400, 400], True, False, True, 89, 4, [12.0, 20.0, 36.0, 32.0], (5, 20, 1.0), (-10, 10, 1.0))
0
1
2
3
supercalafragalistic
[12.0, 20.0, 36.0, 32.0]
0.12
-2.1202635362
0.2
-1.60943791243
0.36
-1.02165124753
0.32
-1.13943428319
+++++++++++++++++++++++++++++++++++++++++++++++++++++++++++++++++++
1.30873262656
[12.0, 20.0, 36.0, 32.0]
YYYYYYYYYYYYYYYYYYYYYYYYYYYYYYYYYYYYY
0
1
2
3
supercalafragalistic
jkl
[('B', 3, 63, (11, 92, 130), (192, 153, 0.5, 12.5)), ('B', 7, 398, (11, 92, 130), (288, 137, 16.5, 1.5)), ('C', 18, 498, (127, 215, 98), (130, 327, 14.5, 17.5)), ('C', 13, 617, (127, 215, 98), (67, 229, 17.5, 7.5)), ('B', 18, 718, (11, 92, 130), (289, 239, 11.5, 12.5)), ('D', 24, 765, (237, 102, 96), (60, 162, 16.5, 14.5)), ('B', 14, 796, (11, 92, 130), (22, 318, 16.5, 0.5)), ('A', 11, 911, (133, 4, 22), (160, 353, 17.5, 18.5)), ('D', 10, 922, (237, 102, 96), (325, 279, 9.5, 36.5)), ('D', 4, 990, (237, 102, 96), (235, 167, 8.5, 24.5)), ('D', 2, 1020, (237, 102, 96), (136, 161, 22.5, 7.5)), ('D', 16, 1192, (237, 102, 96), (195, 141, 7.5, 8.5)), ('D', 7, 1285, (237, 102, 96), (264, 315, 14.5, 8.5)), ('D', 17, 1427, (237, 102, 96), (357, 338, 22.5, 27.5)), ('C', 11, 1554, (127, 215, 98), (385, 181, 2.5, -2.5)), ('C', 17, 1757, (127, 215, 98), (62, 81, 1.5, 3.5)), ('B', 2, 1808, (11, 92, 130), (209, 350, 7.5, -3.5)), ('B', 17, 1909, (11, 92, 130), (296, 197, 18.5, 36.5)), ('D', 21, 2027, (237, 102, 96), (262, 273, 11.5, 5.5)), ('C', 1, 2187, (127, 215, 98), (271, 100, 4.5, 3.5)), ('B', 15, 2209, (11, 92, 130), (156, 69, 0.5, 3.5)), ('A', 3, 2283, (133, 4, 22), (304, 238, 25.5, 5.5)), ('C', 23, 2399, (127, 215, 98), (232, 376, 7.5, 11.5)), ('C', 26, 2490, (127, 215, 98), (120, 271, 15.5, 0.5)), ('B', 11, 2610, (11, 92, 130), (110, 97, 11.5, 14.5)), ('C', 5, 2643, (127, 215, 98), (274, 79, 7.5, 36.5)), ('B', 16, 2747, (11, 92, 130), (161, 270, 3.5, 29.5)), ('A', 1, 2918, (133, 4, 22), (27, 301, 18.5, 22.5)), ('D', 1, 2927, (237, 102, 96), (375, 232, 4.5, 18.5)), ('C', 16, 3043, (127, 215, 98), (215, 151, 5.5, 34.5)), ('B', 9, 3070, (11, 92, 130), (381, 213, 14.5, -1.5)), ('D', 28, 3158, (237, 102, 96), (199, 88, 6.5, 18.5)), ('D', 20, 3171, (237, 102, 96), (166, 224, 4.5, 10.5)), ('D', 22, 3235, (237, 102, 96), (113, 321, 26.5, -0.5)), ('C', 2, 3443, (127, 215, 98), (54, 170, 21.5, 12.5)), ('D', 8, 3531, (237, 102, 96), (249, 28, 19.5, 6.5)), ('A', 5, 3578, (133, 4, 22), (317, 41, 20.5, 1.5)), ('D', 11, 4058, (237, 102, 96), (290, 53, 16.5, 25.5)), ('B', 8, 4276, (11, 92, 130), (312, 18, 17.5, 7.5)), ('B', 4, 4338, (11, 92, 130), (272, 225, 18.5, 17.5)), ('C', 22, 4415, (127, 215, 98), (234, 145, 17.5, -1.5)), ('B', 13, 4597, (11, 92, 130), (355, 392, 5.5, 15.5)), ('C', 10, 4945, (127, 215, 98), (329, 198, 14.5, 4.5)), ('C', 15, 4967, (127, 215, 98), (180, 236, 20.5, 29.5)), ('D', 18, 5183, (237, 102, 96), (26, 298, 14.5, 7.5)), ('C', 7, 5322, (127, 215, 98), (155, 208, 15.5, 8.5)), ('D', 19, 5448, (237, 102, 96), (155, 128, 24.5, 13.5)), ('C', 21, 5784, (127, 215, 98), (363, 266, 5.5, 15.5)), ('B', 12, 5843, (11, 92, 130), (44, 330, 7.5, 5.5)), ('D', 6, 5913, (237, 102, 96), (284, 71, 22.5, 23.5)), ('A', 10, 6132, (133, 4, 22), (124, 22, 2.5, 23.5)), ('C', 28, 6139, (127, 215, 98), (91, 129, 19.5, 4.5)), ('A', 4, 6184, (133, 4, 22), (91, 327, 19.5, 9.5)), ('C', 8, 6258, (127, 215, 98), (326, 185, 19.5, 21.5)), ('A', 8, 6300, (133, 4, 22), (180, 253, 12.5, 3.5)), ('D', 13, 6439, (237, 102, 96), (150, 141, 17.5, 4.5)), ('D', 27, 6602, (237, 102, 96), (119, 212, 13.5, 23.5)), ('D', 14, 6614, (237, 102, 96), (131, 260, 7.5, 9.5)), ('D', 25, 6858, (237, 102, 96), (28, 341, 5.5, -2.5)), ('C', 24, 7115, (127, 215, 98), (171, 270, 30.5, -3.5)), ('C', 14, 7141, (127, 215, 98), (308, 57, 34.5, -4.5)), ('D', 15, 7209, (237, 102, 96), (361, 156, 24.5, 7.5)), ('D', 12, 7500, (237, 102, 96), (154, 301, 3.5, -4.5)), ('C', 3, 7641, (127, 215, 98), (27, 160, 19.5, 9.5)), ('C', 20, 7737, (127, 215, 98), (49, 30, 15.5, 23.5)), ('D', 3, 7759, (237, 102, 96), (202, 264, 19.5, 20.5)), ('B', 10, 7772, (11, 92, 130), (163, 236, 16.5, 15.5)), ('C', 27, 7888, (127, 215, 98), (148, 149, 18.5, 14.5)), ('C', 25, 8014, (127, 215, 98), (205, 126, 16.5, 4.5)), ('A', 6, 8061, (133, 4, 22), (316, 320, 22.5, -9.5)), ('D', 23, 8178, (237, 102, 96), (48, 117, 14.5, 28.5)), ('A', 7, 8198, (133, 4, 22), (94, 143, 27.5, 25.5)), ('D', 5, 8315, (237, 102, 96), (244, 352, 22.5, 2.5)), ('B', 6, 8318, (11, 92, 130), (204, 259, 16.5, 2.5)), ('D', 26, 8382, (237, 102, 96), (217, 193, 19.5, 7.5)), ('C', 6, 9002, (127, 215, 98), (4, 118, 0.5, 31.5)), ('D', 9, 9307, (237, 102, 96), (338, 246, 16.5, 10.5)), ('B', 5, 9385, (11, 92, 130), (102, 208, 9.5, 12.5)), ('A', 9, 9430, (133, 4, 22), (179, 349, 10.5, 3.5)), ('C', 19, 9559, (127, 215, 98), (225, 117, 16.5, 21.5)), ('A', 2, 9671, (133, 4, 22), (110, 242, 12.5, -13.5)), ('C', 12, 9723, (127, 215, 98), (96, 208, 20.5, 3.5)), ('C', 9, 9856, (127, 215, 98), (377, 368, 14.5, 6.5)), ('C', 4, 9875, (127, 215, 98), (208, 278, 14.5, 20.5)), ('B', 1, 9895, (11, 92, 130), (313, 185, 6.5, 12.5))]
0
0
DON'T DRAW GREY BOXES
self.params.grassOut = 
False
('B', 3, 63, (11, 92, 130), (192, 153, 0.5, 12.5))
____________________
0 -- B
1 -- 3
2 -- 63
skip
3 -- (11, 92, 130)
skip
4 -- (192, 153, 0.5, 12.5)
('B', 7, 398, (11, 92, 130), (288, 137, 16.5, 1.5))
____________________
0 -- B
1 -- 7
2 -- 398
skip
3 -- (11, 92, 130)
skip
4 -- (288, 137, 16.5, 1.5)
('C', 18, 498, (127, 215, 98), (130, 327, 14.5, 17.5))
____________________
0 -- C
1 -- 18
2 -- 498
skip
3 -- (127, 215, 98)
skip
4 -- (130, 327, 14.5, 17.5)
('C', 13, 617, (127, 215, 98), (67, 229, 17.5, 7.5))
____________________
0 -- C
1 -- 13
2 -- 617
skip
3 -- (127, 215, 98)
skip
4 -- (67, 229, 17.5, 7.5)
('B', 18, 718, (11, 92, 130), (289, 239, 11.5, 12.5))
____________________
0 -- B
1 -- 18
2 -- 718
skip
3 -- (11, 92, 130)
skip
4 -- (289, 239, 11.5, 12.5)
('D', 24, 765, (237, 102, 96), (60, 162, 16.5, 14.5))
____________________
0 -- D
1 -- 24
2 -- 765
skip
3 -- (237, 102, 96)
skip
4 -- (60, 162, 16.5, 14.5)
('B', 14, 796, (11, 92, 130), (22, 318, 16.5, 0.5))
____________________
0 -- B
1 -- 14
2 -- 796
skip
3 -- (11, 92, 130)
skip
4 -- (22, 318, 16.5, 0.5)
('A', 11, 911, (133, 4, 22), (160, 353, 17.5, 18.5))
____________________
0 -- A
1 -- 11
2 -- 911
skip
3 -- (133, 4, 22)
skip
4 -- (160, 353, 17.5, 18.5)
('D', 10, 922, (237, 102, 96), (325, 279, 9.5, 36.5))
____________________
0 -- D
1 -- 10
2 -- 922
skip
3 -- (237, 102, 96)
skip
4 -- (325, 279, 9.5, 36.5)
('D', 4, 990, (237, 102, 96), (235, 167, 8.5, 24.5))
____________________
0 -- D
1 -- 4
2 -- 990
skip
3 -- (237, 102, 96)
skip
4 -- (235, 167, 8.5, 24.5)
('D', 2, 1020, (237, 102, 96), (136, 161, 22.5, 7.5))
____________________
0 -- D
1 -- 2
2 -- 1020
skip
3 -- (237, 102, 96)
skip
4 -- (136, 161, 22.5, 7.5)
('D', 16, 1192, (237, 102, 96), (195, 141, 7.5, 8.5))
____________________
0 -- D
1 -- 16
2 -- 1192
skip
3 -- (237, 102, 96)
skip
4 -- (195, 141, 7.5, 8.5)
('D', 7, 1285, (237, 102, 96), (264, 315, 14.5, 8.5))
____________________
0 -- D
1 -- 7
2 -- 1285
skip
3 -- (237, 102, 96)
skip
4 -- (264, 315, 14.5, 8.5)
('D', 17, 1427, (237, 102, 96), (357, 338, 22.5, 27.5))
____________________
0 -- D
1 -- 17
2 -- 1427
skip
3 -- (237, 102, 96)
skip
4 -- (357, 338, 22.5, 27.5)
('C', 11, 1554, (127, 215, 98), (385, 181, 2.5, -2.5))
____________________
0 -- C
1 -- 11
2 -- 1554
skip
3 -- (127, 215, 98)
skip
4 -- (385, 181, 2.5, -2.5)
('C', 17, 1757, (127, 215, 98), (62, 81, 1.5, 3.5))
____________________
0 -- C
1 -- 17
2 -- 1757
skip
3 -- (127, 215, 98)
skip
4 -- (62, 81, 1.5, 3.5)
('B', 2, 1808, (11, 92, 130), (209, 350, 7.5, -3.5))
____________________
0 -- B
1 -- 2
2 -- 1808
skip
3 -- (11, 92, 130)
skip
4 -- (209, 350, 7.5, -3.5)
('B', 17, 1909, (11, 92, 130), (296, 197, 18.5, 36.5))
____________________
0 -- B
1 -- 17
2 -- 1909
skip
3 -- (11, 92, 130)
skip
4 -- (296, 197, 18.5, 36.5)
('D', 21, 2027, (237, 102, 96), (262, 273, 11.5, 5.5))
____________________
0 -- D
1 -- 21
2 -- 2027
skip
3 -- (237, 102, 96)
skip
4 -- (262, 273, 11.5, 5.5)
('C', 1, 2187, (127, 215, 98), (271, 100, 4.5, 3.5))
____________________
0 -- C
1 -- 1
2 -- 2187
skip
3 -- (127, 215, 98)
skip
4 -- (271, 100, 4.5, 3.5)
('B', 15, 2209, (11, 92, 130), (156, 69, 0.5, 3.5))
____________________
0 -- B
1 -- 15
2 -- 2209
skip
3 -- (11, 92, 130)
skip
4 -- (156, 69, 0.5, 3.5)
('A', 3, 2283, (133, 4, 22), (304, 238, 25.5, 5.5))
____________________
0 -- A
1 -- 3
2 -- 2283
skip
3 -- (133, 4, 22)
skip
4 -- (304, 238, 25.5, 5.5)
('C', 23, 2399, (127, 215, 98), (232, 376, 7.5, 11.5))
____________________
0 -- C
1 -- 23
2 -- 2399
skip
3 -- (127, 215, 98)
skip
4 -- (232, 376, 7.5, 11.5)
('C', 26, 2490, (127, 215, 98), (120, 271, 15.5, 0.5))
____________________
0 -- C
1 -- 26
2 -- 2490
skip
3 -- (127, 215, 98)
skip
4 -- (120, 271, 15.5, 0.5)
('B', 11, 2610, (11, 92, 130), (110, 97, 11.5, 14.5))
____________________
0 -- B
1 -- 11
2 -- 2610
skip
3 -- (11, 92, 130)
skip
4 -- (110, 97, 11.5, 14.5)
('C', 5, 2643, (127, 215, 98), (274, 79, 7.5, 36.5))
____________________
0 -- C
1 -- 5
2 -- 2643
skip
3 -- (127, 215, 98)
skip
4 -- (274, 79, 7.5, 36.5)
('B', 16, 2747, (11, 92, 130), (161, 270, 3.5, 29.5))
____________________
0 -- B
1 -- 16
2 -- 2747
skip
3 -- (11, 92, 130)
skip
4 -- (161, 270, 3.5, 29.5)
('A', 1, 2918, (133, 4, 22), (27, 301, 18.5, 22.5))
____________________
0 -- A
1 -- 1
2 -- 2918
skip
3 -- (133, 4, 22)
skip
4 -- (27, 301, 18.5, 22.5)
('D', 1, 2927, (237, 102, 96), (375, 232, 4.5, 18.5))
____________________
0 -- D
1 -- 1
2 -- 2927
skip
3 -- (237, 102, 96)
skip
4 -- (375, 232, 4.5, 18.5)
('C', 16, 3043, (127, 215, 98), (215, 151, 5.5, 34.5))
____________________
0 -- C
1 -- 16
2 -- 3043
skip
3 -- (127, 215, 98)
skip
4 -- (215, 151, 5.5, 34.5)
('B', 9, 3070, (11, 92, 130), (381, 213, 14.5, -1.5))
____________________
0 -- B
1 -- 9
2 -- 3070
skip
3 -- (11, 92, 130)
skip
4 -- (381, 213, 14.5, -1.5)
('D', 28, 3158, (237, 102, 96), (199, 88, 6.5, 18.5))
____________________
0 -- D
1 -- 28
2 -- 3158
skip
3 -- (237, 102, 96)
skip
4 -- (199, 88, 6.5, 18.5)
('D', 20, 3171, (237, 102, 96), (166, 224, 4.5, 10.5))
____________________
0 -- D
1 -- 20
2 -- 3171
skip
3 -- (237, 102, 96)
skip
4 -- (166, 224, 4.5, 10.5)
('D', 22, 3235, (237, 102, 96), (113, 321, 26.5, -0.5))
____________________
0 -- D
1 -- 22
2 -- 3235
skip
3 -- (237, 102, 96)
skip
4 -- (113, 321, 26.5, -0.5)
('C', 2, 3443, (127, 215, 98), (54, 170, 21.5, 12.5))
____________________
0 -- C
1 -- 2
2 -- 3443
skip
3 -- (127, 215, 98)
skip
4 -- (54, 170, 21.5, 12.5)
('D', 8, 3531, (237, 102, 96), (249, 28, 19.5, 6.5))
____________________
0 -- D
1 -- 8
2 -- 3531
skip
3 -- (237, 102, 96)
skip
4 -- (249, 28, 19.5, 6.5)
('A', 5, 3578, (133, 4, 22), (317, 41, 20.5, 1.5))
____________________
0 -- A
1 -- 5
2 -- 3578
skip
3 -- (133, 4, 22)
skip
4 -- (317, 41, 20.5, 1.5)
('D', 11, 4058, (237, 102, 96), (290, 53, 16.5, 25.5))
____________________
0 -- D
1 -- 11
2 -- 4058
skip
3 -- (237, 102, 96)
skip
4 -- (290, 53, 16.5, 25.5)
('B', 8, 4276, (11, 92, 130), (312, 18, 17.5, 7.5))
____________________
0 -- B
1 -- 8
2 -- 4276
skip
3 -- (11, 92, 130)
skip
4 -- (312, 18, 17.5, 7.5)
('B', 4, 4338, (11, 92, 130), (272, 225, 18.5, 17.5))
____________________
0 -- B
1 -- 4
2 -- 4338
skip
3 -- (11, 92, 130)
skip
4 -- (272, 225, 18.5, 17.5)
('C', 22, 4415, (127, 215, 98), (234, 145, 17.5, -1.5))
____________________
0 -- C
1 -- 22
2 -- 4415
skip
3 -- (127, 215, 98)
skip
4 -- (234, 145, 17.5, -1.5)
('B', 13, 4597, (11, 92, 130), (355, 392, 5.5, 15.5))
____________________
0 -- B
1 -- 13
2 -- 4597
skip
3 -- (11, 92, 130)
skip
4 -- (355, 392, 5.5, 15.5)
('C', 10, 4945, (127, 215, 98), (329, 198, 14.5, 4.5))
____________________
0 -- C
1 -- 10
2 -- 4945
skip
3 -- (127, 215, 98)
skip
4 -- (329, 198, 14.5, 4.5)
('C', 15, 4967, (127, 215, 98), (180, 236, 20.5, 29.5))
____________________
0 -- C
1 -- 15
2 -- 4967
skip
3 -- (127, 215, 98)
skip
4 -- (180, 236, 20.5, 29.5)
('D', 18, 5183, (237, 102, 96), (26, 298, 14.5, 7.5))
____________________
0 -- D
1 -- 18
2 -- 5183
skip
3 -- (237, 102, 96)
skip
4 -- (26, 298, 14.5, 7.5)
('C', 7, 5322, (127, 215, 98), (155, 208, 15.5, 8.5))
____________________
0 -- C
1 -- 7
2 -- 5322
skip
3 -- (127, 215, 98)
skip
4 -- (155, 208, 15.5, 8.5)
('D', 19, 5448, (237, 102, 96), (155, 128, 24.5, 13.5))
____________________
0 -- D
1 -- 19
2 -- 5448
skip
3 -- (237, 102, 96)
skip
4 -- (155, 128, 24.5, 13.5)
('C', 21, 5784, (127, 215, 98), (363, 266, 5.5, 15.5))
____________________
0 -- C
1 -- 21
2 -- 5784
skip
3 -- (127, 215, 98)
skip
4 -- (363, 266, 5.5, 15.5)
('B', 12, 5843, (11, 92, 130), (44, 330, 7.5, 5.5))
____________________
0 -- B
1 -- 12
2 -- 5843
skip
3 -- (11, 92, 130)
skip
4 -- (44, 330, 7.5, 5.5)
('D', 6, 5913, (237, 102, 96), (284, 71, 22.5, 23.5))
____________________
0 -- D
1 -- 6
2 -- 5913
skip
3 -- (237, 102, 96)
skip
4 -- (284, 71, 22.5, 23.5)
('A', 10, 6132, (133, 4, 22), (124, 22, 2.5, 23.5))
____________________
0 -- A
1 -- 10
2 -- 6132
skip
3 -- (133, 4, 22)
skip
4 -- (124, 22, 2.5, 23.5)
('C', 28, 6139, (127, 215, 98), (91, 129, 19.5, 4.5))
____________________
0 -- C
1 -- 28
2 -- 6139
skip
3 -- (127, 215, 98)
skip
4 -- (91, 129, 19.5, 4.5)
('A', 4, 6184, (133, 4, 22), (91, 327, 19.5, 9.5))
____________________
0 -- A
1 -- 4
2 -- 6184
skip
3 -- (133, 4, 22)
skip
4 -- (91, 327, 19.5, 9.5)
('C', 8, 6258, (127, 215, 98), (326, 185, 19.5, 21.5))
____________________
0 -- C
1 -- 8
2 -- 6258
skip
3 -- (127, 215, 98)
skip
4 -- (326, 185, 19.5, 21.5)
('A', 8, 6300, (133, 4, 22), (180, 253, 12.5, 3.5))
____________________
0 -- A
1 -- 8
2 -- 6300
skip
3 -- (133, 4, 22)
skip
4 -- (180, 253, 12.5, 3.5)
('D', 13, 6439, (237, 102, 96), (150, 141, 17.5, 4.5))
____________________
0 -- D
1 -- 13
2 -- 6439
skip
3 -- (237, 102, 96)
skip
4 -- (150, 141, 17.5, 4.5)
('D', 27, 6602, (237, 102, 96), (119, 212, 13.5, 23.5))
____________________
0 -- D
1 -- 27
2 -- 6602
skip
3 -- (237, 102, 96)
skip
4 -- (119, 212, 13.5, 23.5)
('D', 14, 6614, (237, 102, 96), (131, 260, 7.5, 9.5))
____________________
0 -- D
1 -- 14
2 -- 6614
skip
3 -- (237, 102, 96)
skip
4 -- (131, 260, 7.5, 9.5)
('D', 25, 6858, (237, 102, 96), (28, 341, 5.5, -2.5))
____________________
0 -- D
1 -- 25
2 -- 6858
skip
3 -- (237, 102, 96)
skip
4 -- (28, 341, 5.5, -2.5)
('C', 24, 7115, (127, 215, 98), (171, 270, 30.5, -3.5))
____________________
0 -- C
1 -- 24
2 -- 7115
skip
3 -- (127, 215, 98)
skip
4 -- (171, 270, 30.5, -3.5)
('C', 14, 7141, (127, 215, 98), (308, 57, 34.5, -4.5))
____________________
0 -- C
1 -- 14
2 -- 7141
skip
3 -- (127, 215, 98)
skip
4 -- (308, 57, 34.5, -4.5)
('D', 15, 7209, (237, 102, 96), (361, 156, 24.5, 7.5))
____________________
0 -- D
1 -- 15
2 -- 7209
skip
3 -- (237, 102, 96)
skip
4 -- (361, 156, 24.5, 7.5)
('D', 12, 7500, (237, 102, 96), (154, 301, 3.5, -4.5))
____________________
0 -- D
1 -- 12
2 -- 7500
skip
3 -- (237, 102, 96)
skip
4 -- (154, 301, 3.5, -4.5)
('C', 3, 7641, (127, 215, 98), (27, 160, 19.5, 9.5))
____________________
0 -- C
1 -- 3
2 -- 7641
skip
3 -- (127, 215, 98)
skip
4 -- (27, 160, 19.5, 9.5)
('C', 20, 7737, (127, 215, 98), (49, 30, 15.5, 23.5))
____________________
0 -- C
1 -- 20
2 -- 7737
skip
3 -- (127, 215, 98)
skip
4 -- (49, 30, 15.5, 23.5)
('D', 3, 7759, (237, 102, 96), (202, 264, 19.5, 20.5))
____________________
0 -- D
1 -- 3
2 -- 7759
skip
3 -- (237, 102, 96)
skip
4 -- (202, 264, 19.5, 20.5)
('B', 10, 7772, (11, 92, 130), (163, 236, 16.5, 15.5))
____________________
0 -- B
1 -- 10
2 -- 7772
skip
3 -- (11, 92, 130)
skip
4 -- (163, 236, 16.5, 15.5)
('C', 27, 7888, (127, 215, 98), (148, 149, 18.5, 14.5))
____________________
0 -- C
1 -- 27
2 -- 7888
skip
3 -- (127, 215, 98)
skip
4 -- (148, 149, 18.5, 14.5)
('C', 25, 8014, (127, 215, 98), (205, 126, 16.5, 4.5))
____________________
0 -- C
1 -- 25
2 -- 8014
skip
3 -- (127, 215, 98)
skip
4 -- (205, 126, 16.5, 4.5)
('A', 6, 8061, (133, 4, 22), (316, 320, 22.5, -9.5))
____________________
0 -- A
1 -- 6
2 -- 8061
skip
3 -- (133, 4, 22)
skip
4 -- (316, 320, 22.5, -9.5)
('D', 23, 8178, (237, 102, 96), (48, 117, 14.5, 28.5))
____________________
0 -- D
1 -- 23
2 -- 8178
skip
3 -- (237, 102, 96)
skip
4 -- (48, 117, 14.5, 28.5)
('A', 7, 8198, (133, 4, 22), (94, 143, 27.5, 25.5))
____________________
0 -- A
1 -- 7
2 -- 8198
skip
3 -- (133, 4, 22)
skip
4 -- (94, 143, 27.5, 25.5)
('D', 5, 8315, (237, 102, 96), (244, 352, 22.5, 2.5))
____________________
0 -- D
1 -- 5
2 -- 8315
skip
3 -- (237, 102, 96)
skip
4 -- (244, 352, 22.5, 2.5)
('B', 6, 8318, (11, 92, 130), (204, 259, 16.5, 2.5))
____________________
0 -- B
1 -- 6
2 -- 8318
skip
3 -- (11, 92, 130)
skip
4 -- (204, 259, 16.5, 2.5)
('D', 26, 8382, (237, 102, 96), (217, 193, 19.5, 7.5))
____________________
0 -- D
1 -- 26
2 -- 8382
skip
3 -- (237, 102, 96)
skip
4 -- (217, 193, 19.5, 7.5)
('C', 6, 9002, (127, 215, 98), (4, 118, 0.5, 31.5))
____________________
0 -- C
1 -- 6
2 -- 9002
skip
3 -- (127, 215, 98)
skip
4 -- (4, 118, 0.5, 31.5)
('D', 9, 9307, (237, 102, 96), (338, 246, 16.5, 10.5))
____________________
0 -- D
1 -- 9
2 -- 9307
skip
3 -- (237, 102, 96)
skip
4 -- (338, 246, 16.5, 10.5)
('B', 5, 9385, (11, 92, 130), (102, 208, 9.5, 12.5))
____________________
0 -- B
1 -- 5
2 -- 9385
skip
3 -- (11, 92, 130)
skip
4 -- (102, 208, 9.5, 12.5)
('A', 9, 9430, (133, 4, 22), (179, 349, 10.5, 3.5))
____________________
0 -- A
1 -- 9
2 -- 9430
skip
3 -- (133, 4, 22)
skip
4 -- (179, 349, 10.5, 3.5)
('C', 19, 9559, (127, 215, 98), (225, 117, 16.5, 21.5))
____________________
0 -- C
1 -- 19
2 -- 9559
skip
3 -- (127, 215, 98)
skip
4 -- (225, 117, 16.5, 21.5)
('A', 2, 9671, (133, 4, 22), (110, 242, 12.5, -13.5))
____________________
0 -- A
1 -- 2
2 -- 9671
skip
3 -- (133, 4, 22)
skip
4 -- (110, 242, 12.5, -13.5)
('C', 12, 9723, (127, 215, 98), (96, 208, 20.5, 3.5))
____________________
0 -- C
1 -- 12
2 -- 9723
skip
3 -- (127, 215, 98)
skip
4 -- (96, 208, 20.5, 3.5)
('C', 9, 9856, (127, 215, 98), (377, 368, 14.5, 6.5))
____________________
0 -- C
1 -- 9
2 -- 9856
skip
3 -- (127, 215, 98)
skip
4 -- (377, 368, 14.5, 6.5)
('C', 4, 9875, (127, 215, 98), (208, 278, 14.5, 20.5))
____________________
0 -- C
1 -- 4
2 -- 9875
skip
3 -- (127, 215, 98)
skip
4 -- (208, 278, 14.5, 20.5)
('B', 1, 9895, (11, 92, 130), (313, 185, 6.5, 12.5))
____________________
0 -- B
1 -- 1
2 -- 9895
skip
3 -- (11, 92, 130)
skip
4 -- (313, 185, 6.5, 12.5)
21825.355
^
0.0764477295203
-2.57114804593
18991.505
^
0.0665215955215
-2.71022863935
47617.315
^
0.166789297017
-1.79102395768
50930.8
^
0.178395449818
-1.72375256467
146128.85375
^
0.511845928123
-0.669731620863
21825.355
^
0.0764477295203
-2.57114804593
18991.505
^
0.0665215955215
-2.71022863935
47617.315
^
0.166789297017
-1.79102395768
50930.8
^
0.178395449818
-1.72375256467
146128.85375
^
0.511845928123
-0.669731620863
21825.355
^
0.0764477295203
-2.57114804593
18991.505
^
0.0665215955215
-2.71022863935
47617.315
^
0.166789297017
-1.79102395768
50930.8
^
0.178395449818
-1.72375256467
146128.85375
^
0.511845928123
-0.669731620863
2975.73875
0.172328359227
17267.84125
2231.3625
0.129220698042
17267.84125
6144.195
0.355817204423
17267.84125
5916.545
0.342633738308
17267.84125
26467.845
^
0.087025221166
-2.44155730388
23096.27
^
0.0759396167258
-2.57781677126
53756.8
^
0.176750219339
-1.73301773325
58086.86
^
0.190987284319
-1.6555484274
142732.15875
^
0.46929765845
-0.756518045647
26467.845
^
0.087025221166
-2.44155730388
23096.27
^
0.0759396167258
-2.57781677126
53756.8
^
0.176750219339
-1.73301773325
58086.86
^
0.190987284319
-1.6555484274
142732.15875
^
0.46929765845
-0.756518045647
26467.845
^
0.087025221166
-2.44155730388
23096.27
^
0.0759396167258
-2.57781677126
53756.8
^
0.176750219339
-1.73301773325
58086.86
^
0.190987284319
-1.6555484274
142732.15875
^
0.46929765845
-0.756518045647
reset
DON'T DRAW GREY BOXES
DON'T DRAW GREY BOXES
width = 400, height = 400
rmax: 20
------------------new text!!! AND INCREMENT = 1.0
width == height
**********************_____________________******************
0,0
([400, 400], True, False, True, 89, 4, [12.0, 20.0, 36.0, 32.0], (5, 20, 1.0), (-10, 10, 1.0))
width = 400, height = 400
rmax: 20
------------------new text!!! AND INCREMENT = 1.0
width == height
**********************_____________________******************
0,0
([400, 400], True, False, True, 89, 4, [12.0, 20.0, 36.0, 32.0], (5, 20, 1.0), (-10, 10, 1.0))
width = 400, height = 400
rmax: 20
------------------new text!!! AND INCREMENT = 1.0
width == height
**********************_____________________******************
0,0
([400, 400], True, False, True, 89, 4, [12.0, 20.0, 36.0, 32.0], (5, 20, 1.0), (-10, 10, 1.0))
width = 400, height = 400
rmax: 20
------------------new text!!! AND INCREMENT = 1.0
width == height
**********************_____________________******************
0,0
([400, 400], True, False, True, 89, 4, [12.0, 20.0, 36.0, 32.0], (5, 20, 1.0), (-10, 10, 1.0))
width = 400, height = 400
rmax: 20
------------------new text!!! AND INCREMENT = 1.0
width == height
**********************_____________________******************
0,0
([400, 400], True, False, True, 89, 4, [12.0, 20.0, 36.0, 32.0], (5, 20, 1.0), (-10, 10, 1.0))
width = 400, height = 400
rmax: 20
------------------new text!!! AND INCREMENT = 1.0
width == height
**********************_____________________******************
0,0
([400, 400], True, False, True, 89, 4, [12.0, 20.0, 36.0, 32.0], (5, 20, 1.0), (-10, 10, 1.0))
(92, 25)
On top of marker 0
WINNER
80
234.0
81
234.0
82
234.0
85
234.0
88
234.0
91
234.0
95
234.0
99
234.0
105
234.0
110
234.0
117
234.0
124
234.0
130
234.0
135
234.0
139
234.0
144
234.0
148
234.0
150
234.0
151
234.0
width = 400, height = 400
rmax: 20
------------------new text!!! AND INCREMENT = 1.0
width == height
**********************_____________________******************
0,0
([400, 400], True, False, True, 89, 4, [12.0, 20.0, 36.0, 32.0], (5, 20, 1.0), (-10, 10, 1.0))
width = 400, height = 400
rmax: 20
------------------new text!!! AND INCREMENT = 1.0
width == height
**********************_____________________******************
0,0
([400, 400], True, False, True, 89, 4, [12.0, 20.0, 36.0, 32.0], (5, 20, 1.0), (-10, 10, 1.0))
152
234.0
153
234.0
153
234.0
154
234.0
width = 400, height = 400
rmax: 20
------------------new text!!! AND INCREMENT = 1.0
width == height
**********************_____________________******************
0,0
([400, 400], True, False, True, 89, 4, [12.0, 20.0, 36.0, 32.0], (5, 20, 1.0), (-10, 10, 1.0))
156
234.0
158
234.0
width = 400, height = 400
rmax: 20
------------------new text!!! AND INCREMENT = 1.0
width == height
**********************_____________________******************
0,0
([400, 400], True, False, True, 89, 4, [12.0, 20.0, 36.0, 32.0], (5, 20, 1.0), (-10, 10, 1.0))
in event handler
width = 400, height = 400
rmax: 20
------------------new text!!! AND INCREMENT = 1.0
width == height
**********************_____________________******************
0,0
([400, 400], True, False, True, 89, 4, [12.0, 20.0, 36.0, 32.0], (5, 20, 1.0), (-10, 10, 1.0))
width = 400, height = 400
rmax: 20
------------------new text!!! AND INCREMENT = 1.0
width == height
**********************_____________________******************
0,0
([400, 400], True, False, True, 89, 4, [12.0, 20.0, 36.0, 32.0], (5, 20, 1.0), (-10, 10, 1.0))
width = 400, height = 400
rmax: 20
------------------new text!!! AND INCREMENT = 1.0
width == height
**********************_____________________******************
0,0
([400, 400], True, False, True, 89, 4, [12.0, 20.0, 36.0, 32.0], (5, 20, 1.0), (-10, 10, 1.0))
width = 400, height = 400
rmax: 20
------------------new text!!! AND INCREMENT = 1.0
width == height
**********************_____________________******************
0,0
([400, 400], True, False, True, 89, 4, [12.0, 20.0, 36.0, 32.0], (5, 20, 1.0), (2, 10, 1.0))
width = 400, height = 400
rmax: 20
------------------new text!!! AND INCREMENT = 1.0
width == height
**********************_____________________******************
0,0
([400, 400], True, False, True, 89, 4, [12.0, 20.0, 36.0, 32.0], (5, 20, 1.0), (2, 10, 1.0))
width = 400, height = 400
rmax: 20
------------------new text!!! AND INCREMENT = 1.0
width == height
**********************_____________________******************
0,0
([400, 400], True, False, True, 89, 4, [12.0, 20.0, 36.0, 32.0], (5, 20, 1.0), (2, 10, 1.0))
width = 400, height = 400
rmax: 20
------------------new text!!! AND INCREMENT = 1.0
width == height
**********************_____________________******************
0,0
([400, 400], True, False, True, 89, 4, [12.0, 20.0, 36.0, 32.0], (5, 20, 1.0), (2, 10, 1.0))
width = 400, height = 400
rmax: 20
------------------new text!!! AND INCREMENT = 1.0
width == height
**********************_____________________******************
0,0
([400, 400], True, False, True, 89, 4, [12.0, 20.0, 36.0, 32.0], (5, 20, 1.0), (2, 10, 1.0))
width = 400, height = 400
rmax: 20
------------------new text!!! AND INCREMENT = 1.0
width == height
**********************_____________________******************
0,0
([400, 400], True, False, True, 89, 4, [12.0, 20.0, 36.0, 32.0], (5, 20, 1.0), (2, 10, 1.0))
width = 400, height = 400
rmax: 20
------------------new text!!! AND INCREMENT = 1.0
width == height
**********************_____________________******************
0,0
([400, 400], True, False, True, 89, 4, [12.0, 20.0, 36.0, 32.0], (5, 20, 1.0), (2, 10, 1.0))
0 ------------------------------------------------------------------------
0
1
2
3
supercalafragalistic
[12.0, 20.0, 36.0, 32.0]
0.12
-2.1202635362
0.2
-1.60943791243
0.36
-1.02165124753
0.32
-1.13943428319
+++++++++++++++++++++++++++++++++++++++++++++++++++++++++++++++++++
1.30873262656
width = 400, height = 400
rmax: 20
------------------new text!!! AND INCREMENT = 1.0
width == height
**********************_____________________******************
0,0
([400, 400], True, False, True, 89, 4, [12.0, 20.0, 36.0, 32.0], (5, 20, 1.0), (2, 10, 1.0))
0
1
2
3
supercalafragalistic
[12.0, 20.0, 36.0, 32.0]
0.12
-2.1202635362
0.2
-1.60943791243
0.36
-1.02165124753
0.32
-1.13943428319
+++++++++++++++++++++++++++++++++++++++++++++++++++++++++++++++++++
1.30873262656
[12.0, 20.0, 36.0, 32.0]
YYYYYYYYYYYYYYYYYYYYYYYYYYYYYYYYYYYYY
0
1
2
3
supercalafragalistic
jkl
[('C', 26, 147, (127, 215, 98), (296, 265, 12.5, 13.5)), ('C', 3, 496, (127, 215, 98), (318, 167, 19.5, 16.5)), ('B', 15, 653, (11, 92, 130), (238, 253, 17.5, 18.5)), ('A', 3, 697, (133, 4, 22), (381, 113, 16.5, 16.5)), ('D', 23, 884, (237, 102, 96), (132, 70, 15.5, 8.5)), ('A', 10, 1014, (133, 4, 22), (125, 158, 18.5, 17.5)), ('C', 12, 1056, (127, 215, 98), (125, 264, 10.5, 13.5)), ('B', 12, 1323, (11, 92, 130), (56, 174, 7.5, 14.5)), ('B', 11, 1329, (11, 92, 130), (178, 273, 14.5, 23.5)), ('B', 6, 1343, (11, 92, 130), (226, 208, 12.5, 15.5)), ('D', 21, 1442, (237, 102, 96), (313, 234, 7.5, 5.5)), ('D', 12, 1447, (237, 102, 96), (211, 274, 10.5, 16.5)), ('D', 6, 1486, (237, 102, 96), (120, 157, 10.5, 6.5)), ('B', 7, 1766, (11, 92, 130), (184, 82, 9.5, 9.5)), ('D', 25, 1922, (237, 102, 96), (370, 143, 15.5, 16.5)), ('D', 19, 2005, (237, 102, 96), (323, 241, 7.5, 13.5)), ('C', 22, 2195, (127, 215, 98), (84, 224, 25.5, 12.5)), ('C', 27, 2223, (127, 215, 98), (183, 289, 5.5, 9.5)), ('D', 5, 2395, (237, 102, 96), (383, 48, 9.5, 9.5)), ('A', 8, 2474, (133, 4, 22), (137, 209, 11.5, 14.5)), ('A', 11, 2492, (133, 4, 22), (56, 53, 15.5, 13.5)), ('C', 25, 2504, (127, 215, 98), (108, 25, 7.5, 13.5)), ('C', 18, 2972, (127, 215, 98), (306, 324, 21.5, 11.5)), ('C', 1, 3031, (127, 215, 98), (337, 224, 22.5, 3.5)), ('B', 10, 3103, (11, 92, 130), (199, 119, 8.5, 8.5)), ('D', 26, 3140, (237, 102, 96), (142, 33, 5.5, 13.5)), ('C', 13, 3328, (127, 215, 98), (128, 304, 2.5, 11.5)), ('C', 11, 3583, (127, 215, 98), (22, 307, 13.5, 19.5)), ('C', 16, 3829, (127, 215, 98), (95, 91, 18.5, 11.5)), ('C', 5, 3878, (127, 215, 98), (269, 62, 2.5, 14.5)), ('C', 21, 4120, (127, 215, 98), (89, 263, 4.5, 10.5)), ('C', 17, 4135, (127, 215, 98), (282, 384, 12.5, 15.5)), ('D', 4, 4232, (237, 102, 96), (302, 193, 11.5, 12.5)), ('A', 6, 4634, (133, 4, 22), (165, 146, 18.5, 13.5)), ('D', 2, 4644, (237, 102, 96), (296, 239, 22.5, 11.5)), ('A', 4, 4923, (133, 4, 22), (202, 129, 17.5, 16.5)), ('D', 22, 5702, (237, 102, 96), (270, 246, 21.5, 21.5)), ('D', 7, 5785, (237, 102, 96), (96, 357, 4.5, 11.5)), ('D', 14, 5868, (237, 102, 96), (338, 208, 8.5, 15.5)), ('C', 10, 5919, (127, 215, 98), (313, 347, 22.5, 5.5)), ('A', 7, 6058, (133, 4, 22), (70, 264, 8.5, 16.5)), ('B', 3, 6095, (11, 92, 130), (179, 286, 13.5, 10.5)), ('C', 15, 6259, (127, 215, 98), (99, 316, 10.5, 20.5)), ('B', 1, 6617, (11, 92, 130), (218, 192, 6.5, 15.5)), ('D', 10, 6762, (237, 102, 96), (61, 347, 15.5, 15.5)), ('A', 9, 6921, (133, 4, 22), (284, 103, 6.5, 8.5)), ('D', 20, 6959, (237, 102, 96), (187, 319, 14.5, 7.5)), ('C', 9, 7046, (127, 215, 98), (143, 56, 18.5, 15.5)), ('B', 4, 7197, (11, 92, 130), (157, 228, 22.5, 9.5)), ('C', 6, 7263, (127, 215, 98), (248, 87, 12.5, 13.5)), ('B', 13, 7266, (11, 92, 130), (230, 299, 14.5, 7.5)), ('B', 9, 7283, (11, 92, 130), (256, 95, 14.5, 14.5)), ('D', 1, 7348, (237, 102, 96), (113, 234, 16.5, 9.5)), ('D', 27, 7349, (237, 102, 96), (9, 387, 5.5, 11.5)), ('B', 5, 7395, (11, 92, 130), (128, 241, 19.5, 5.5)), ('B', 14, 7417, (11, 92, 130), (61, 15, 12.5, 7.5)), ('D', 11, 7439, (237, 102, 96), (116, 177, 19.5, 13.5)), ('B', 8, 7657, (11, 92, 130), (52, 11, 9.5, 13.5)), ('D', 18, 7674, (237, 102, 96), (156, 364, 8.5, 16.5)), ('C', 4, 7698, (127, 215, 98), (124, 42, 18.5, 8.5)), ('D', 15, 7714, (237, 102, 96), (343, 282, 1.5, 13.5)), ('C', 19, 7776, (127, 215, 98), (84, 238, 7.5, 10.5)), ('C', 7, 7922, (127, 215, 98), (187, 138, 14.5, 11.5)), ('D', 3, 7987, (237, 102, 96), (190, 305, 1.5, 14.5)), ('C', 28, 7990, (127, 215, 98), (268, 315, 14.5, 16.5)), ('B', 18, 8135, (11, 92, 130), (194, 237, 8.5, 10.5)), ('C', 8, 8161, (127, 215, 98), (21, 346, 11.5, 15.5)), ('D', 8, 8183, (237, 102, 96), (37, 24, 8.5, 14.5)), ('C', 14, 8285, (127, 215, 98), (208, 142, 0.5, 12.5)), ('B', 17, 8318, (11, 92, 130), (345, 260, 18.5, 19.5)), ('B', 16, 8336, (11, 92, 130), (66, 47, 21.5, 11.5)), ('D', 24, 8478, (237, 102, 96), (228, 207, 14.5, 19.5)), ('C', 20, 8492, (127, 215, 98), (354, 48, 10.5, 17.5)), ('D', 16, 8534, (237, 102, 96), (176, 121, 20.5, 10.5)), ('C', 24, 8561, (127, 215, 98), (165, 191, 17.5, 11.5)), ('C', 23, 8981, (127, 215, 98), (246, 205, 9.5, 8.5)), ('C', 2, 8998, (127, 215, 98), (209, 291, 17.5, 8.5)), ('D', 13, 9169, (237, 102, 96), (290, 181, 20.5, 11.5)), ('B', 2, 9303, (11, 92, 130), (99, 318, 23.5, 17.5)), ('A', 5, 9325, (133, 4, 22), (321, 308, 14.5, 11.5)), ('A', 1, 9393, (133, 4, 22), (29, 135, 12.5, 13.5)), ('D', 17, 9416, (237, 102, 96), (140, 156, 22.5, 15.5)), ('A', 2, 9712, (133, 4, 22), (211, 337, 13.5, 12.5)), ('D', 28, 9796, (237, 102, 96), (318, 323, 17.5, 8.5)), ('D', 9, 9883, (237, 102, 96), (223, 194, 24.5, 16.5))]
0
0
DON'T DRAW GREY BOXES
self.params.grassOut = 
False
('C', 26, 147, (127, 215, 98), (296, 265, 12.5, 13.5))
____________________
0 -- C
1 -- 26
2 -- 147
skip
3 -- (127, 215, 98)
skip
4 -- (296, 265, 12.5, 13.5)
('C', 3, 496, (127, 215, 98), (318, 167, 19.5, 16.5))
____________________
0 -- C
1 -- 3
2 -- 496
skip
3 -- (127, 215, 98)
skip
4 -- (318, 167, 19.5, 16.5)
('B', 15, 653, (11, 92, 130), (238, 253, 17.5, 18.5))
____________________
0 -- B
1 -- 15
2 -- 653
skip
3 -- (11, 92, 130)
skip
4 -- (238, 253, 17.5, 18.5)
('A', 3, 697, (133, 4, 22), (381, 113, 16.5, 16.5))
____________________
0 -- A
1 -- 3
2 -- 697
skip
3 -- (133, 4, 22)
skip
4 -- (381, 113, 16.5, 16.5)
('D', 23, 884, (237, 102, 96), (132, 70, 15.5, 8.5))
____________________
0 -- D
1 -- 23
2 -- 884
skip
3 -- (237, 102, 96)
skip
4 -- (132, 70, 15.5, 8.5)
('A', 10, 1014, (133, 4, 22), (125, 158, 18.5, 17.5))
____________________
0 -- A
1 -- 10
2 -- 1014
skip
3 -- (133, 4, 22)
skip
4 -- (125, 158, 18.5, 17.5)
('C', 12, 1056, (127, 215, 98), (125, 264, 10.5, 13.5))
____________________
0 -- C
1 -- 12
2 -- 1056
skip
3 -- (127, 215, 98)
skip
4 -- (125, 264, 10.5, 13.5)
('B', 12, 1323, (11, 92, 130), (56, 174, 7.5, 14.5))
____________________
0 -- B
1 -- 12
2 -- 1323
skip
3 -- (11, 92, 130)
skip
4 -- (56, 174, 7.5, 14.5)
('B', 11, 1329, (11, 92, 130), (178, 273, 14.5, 23.5))
____________________
0 -- B
1 -- 11
2 -- 1329
skip
3 -- (11, 92, 130)
skip
4 -- (178, 273, 14.5, 23.5)
('B', 6, 1343, (11, 92, 130), (226, 208, 12.5, 15.5))
____________________
0 -- B
1 -- 6
2 -- 1343
skip
3 -- (11, 92, 130)
skip
4 -- (226, 208, 12.5, 15.5)
('D', 21, 1442, (237, 102, 96), (313, 234, 7.5, 5.5))
____________________
0 -- D
1 -- 21
2 -- 1442
skip
3 -- (237, 102, 96)
skip
4 -- (313, 234, 7.5, 5.5)
('D', 12, 1447, (237, 102, 96), (211, 274, 10.5, 16.5))
____________________
0 -- D
1 -- 12
2 -- 1447
skip
3 -- (237, 102, 96)
skip
4 -- (211, 274, 10.5, 16.5)
('D', 6, 1486, (237, 102, 96), (120, 157, 10.5, 6.5))
____________________
0 -- D
1 -- 6
2 -- 1486
skip
3 -- (237, 102, 96)
skip
4 -- (120, 157, 10.5, 6.5)
('B', 7, 1766, (11, 92, 130), (184, 82, 9.5, 9.5))
____________________
0 -- B
1 -- 7
2 -- 1766
skip
3 -- (11, 92, 130)
skip
4 -- (184, 82, 9.5, 9.5)
('D', 25, 1922, (237, 102, 96), (370, 143, 15.5, 16.5))
____________________
0 -- D
1 -- 25
2 -- 1922
skip
3 -- (237, 102, 96)
skip
4 -- (370, 143, 15.5, 16.5)
('D', 19, 2005, (237, 102, 96), (323, 241, 7.5, 13.5))
____________________
0 -- D
1 -- 19
2 -- 2005
skip
3 -- (237, 102, 96)
skip
4 -- (323, 241, 7.5, 13.5)
('C', 22, 2195, (127, 215, 98), (84, 224, 25.5, 12.5))
____________________
0 -- C
1 -- 22
2 -- 2195
skip
3 -- (127, 215, 98)
skip
4 -- (84, 224, 25.5, 12.5)
('C', 27, 2223, (127, 215, 98), (183, 289, 5.5, 9.5))
____________________
0 -- C
1 -- 27
2 -- 2223
skip
3 -- (127, 215, 98)
skip
4 -- (183, 289, 5.5, 9.5)
('D', 5, 2395, (237, 102, 96), (383, 48, 9.5, 9.5))
____________________
0 -- D
1 -- 5
2 -- 2395
skip
3 -- (237, 102, 96)
skip
4 -- (383, 48, 9.5, 9.5)
('A', 8, 2474, (133, 4, 22), (137, 209, 11.5, 14.5))
____________________
0 -- A
1 -- 8
2 -- 2474
skip
3 -- (133, 4, 22)
skip
4 -- (137, 209, 11.5, 14.5)
('A', 11, 2492, (133, 4, 22), (56, 53, 15.5, 13.5))
____________________
0 -- A
1 -- 11
2 -- 2492
skip
3 -- (133, 4, 22)
skip
4 -- (56, 53, 15.5, 13.5)
('C', 25, 2504, (127, 215, 98), (108, 25, 7.5, 13.5))
____________________
0 -- C
1 -- 25
2 -- 2504
skip
3 -- (127, 215, 98)
skip
4 -- (108, 25, 7.5, 13.5)
('C', 18, 2972, (127, 215, 98), (306, 324, 21.5, 11.5))
____________________
0 -- C
1 -- 18
2 -- 2972
skip
3 -- (127, 215, 98)
skip
4 -- (306, 324, 21.5, 11.5)
('C', 1, 3031, (127, 215, 98), (337, 224, 22.5, 3.5))
____________________
0 -- C
1 -- 1
2 -- 3031
skip
3 -- (127, 215, 98)
skip
4 -- (337, 224, 22.5, 3.5)
('B', 10, 3103, (11, 92, 130), (199, 119, 8.5, 8.5))
____________________
0 -- B
1 -- 10
2 -- 3103
skip
3 -- (11, 92, 130)
skip
4 -- (199, 119, 8.5, 8.5)
('D', 26, 3140, (237, 102, 96), (142, 33, 5.5, 13.5))
____________________
0 -- D
1 -- 26
2 -- 3140
skip
3 -- (237, 102, 96)
skip
4 -- (142, 33, 5.5, 13.5)
('C', 13, 3328, (127, 215, 98), (128, 304, 2.5, 11.5))
____________________
0 -- C
1 -- 13
2 -- 3328
skip
3 -- (127, 215, 98)
skip
4 -- (128, 304, 2.5, 11.5)
('C', 11, 3583, (127, 215, 98), (22, 307, 13.5, 19.5))
____________________
0 -- C
1 -- 11
2 -- 3583
skip
3 -- (127, 215, 98)
skip
4 -- (22, 307, 13.5, 19.5)
('C', 16, 3829, (127, 215, 98), (95, 91, 18.5, 11.5))
____________________
0 -- C
1 -- 16
2 -- 3829
skip
3 -- (127, 215, 98)
skip
4 -- (95, 91, 18.5, 11.5)
('C', 5, 3878, (127, 215, 98), (269, 62, 2.5, 14.5))
____________________
0 -- C
1 -- 5
2 -- 3878
skip
3 -- (127, 215, 98)
skip
4 -- (269, 62, 2.5, 14.5)
('C', 21, 4120, (127, 215, 98), (89, 263, 4.5, 10.5))
____________________
0 -- C
1 -- 21
2 -- 4120
skip
3 -- (127, 215, 98)
skip
4 -- (89, 263, 4.5, 10.5)
('C', 17, 4135, (127, 215, 98), (282, 384, 12.5, 15.5))
____________________
0 -- C
1 -- 17
2 -- 4135
skip
3 -- (127, 215, 98)
skip
4 -- (282, 384, 12.5, 15.5)
('D', 4, 4232, (237, 102, 96), (302, 193, 11.5, 12.5))
____________________
0 -- D
1 -- 4
2 -- 4232
skip
3 -- (237, 102, 96)
skip
4 -- (302, 193, 11.5, 12.5)
('A', 6, 4634, (133, 4, 22), (165, 146, 18.5, 13.5))
____________________
0 -- A
1 -- 6
2 -- 4634
skip
3 -- (133, 4, 22)
skip
4 -- (165, 146, 18.5, 13.5)
('D', 2, 4644, (237, 102, 96), (296, 239, 22.5, 11.5))
____________________
0 -- D
1 -- 2
2 -- 4644
skip
3 -- (237, 102, 96)
skip
4 -- (296, 239, 22.5, 11.5)
('A', 4, 4923, (133, 4, 22), (202, 129, 17.5, 16.5))
____________________
0 -- A
1 -- 4
2 -- 4923
skip
3 -- (133, 4, 22)
skip
4 -- (202, 129, 17.5, 16.5)
('D', 22, 5702, (237, 102, 96), (270, 246, 21.5, 21.5))
____________________
0 -- D
1 -- 22
2 -- 5702
skip
3 -- (237, 102, 96)
skip
4 -- (270, 246, 21.5, 21.5)
('D', 7, 5785, (237, 102, 96), (96, 357, 4.5, 11.5))
____________________
0 -- D
1 -- 7
2 -- 5785
skip
3 -- (237, 102, 96)
skip
4 -- (96, 357, 4.5, 11.5)
('D', 14, 5868, (237, 102, 96), (338, 208, 8.5, 15.5))
____________________
0 -- D
1 -- 14
2 -- 5868
skip
3 -- (237, 102, 96)
skip
4 -- (338, 208, 8.5, 15.5)
('C', 10, 5919, (127, 215, 98), (313, 347, 22.5, 5.5))
____________________
0 -- C
1 -- 10
2 -- 5919
skip
3 -- (127, 215, 98)
skip
4 -- (313, 347, 22.5, 5.5)
('A', 7, 6058, (133, 4, 22), (70, 264, 8.5, 16.5))
____________________
0 -- A
1 -- 7
2 -- 6058
skip
3 -- (133, 4, 22)
skip
4 -- (70, 264, 8.5, 16.5)
('B', 3, 6095, (11, 92, 130), (179, 286, 13.5, 10.5))
____________________
0 -- B
1 -- 3
2 -- 6095
skip
3 -- (11, 92, 130)
skip
4 -- (179, 286, 13.5, 10.5)
('C', 15, 6259, (127, 215, 98), (99, 316, 10.5, 20.5))
____________________
0 -- C
1 -- 15
2 -- 6259
skip
3 -- (127, 215, 98)
skip
4 -- (99, 316, 10.5, 20.5)
('B', 1, 6617, (11, 92, 130), (218, 192, 6.5, 15.5))
____________________
0 -- B
1 -- 1
2 -- 6617
skip
3 -- (11, 92, 130)
skip
4 -- (218, 192, 6.5, 15.5)
('D', 10, 6762, (237, 102, 96), (61, 347, 15.5, 15.5))
____________________
0 -- D
1 -- 10
2 -- 6762
skip
3 -- (237, 102, 96)
skip
4 -- (61, 347, 15.5, 15.5)
('A', 9, 6921, (133, 4, 22), (284, 103, 6.5, 8.5))
____________________
0 -- A
1 -- 9
2 -- 6921
skip
3 -- (133, 4, 22)
skip
4 -- (284, 103, 6.5, 8.5)
('D', 20, 6959, (237, 102, 96), (187, 319, 14.5, 7.5))
____________________
0 -- D
1 -- 20
2 -- 6959
skip
3 -- (237, 102, 96)
skip
4 -- (187, 319, 14.5, 7.5)
('C', 9, 7046, (127, 215, 98), (143, 56, 18.5, 15.5))
____________________
0 -- C
1 -- 9
2 -- 7046
skip
3 -- (127, 215, 98)
skip
4 -- (143, 56, 18.5, 15.5)
('B', 4, 7197, (11, 92, 130), (157, 228, 22.5, 9.5))
____________________
0 -- B
1 -- 4
2 -- 7197
skip
3 -- (11, 92, 130)
skip
4 -- (157, 228, 22.5, 9.5)
('C', 6, 7263, (127, 215, 98), (248, 87, 12.5, 13.5))
____________________
0 -- C
1 -- 6
2 -- 7263
skip
3 -- (127, 215, 98)
skip
4 -- (248, 87, 12.5, 13.5)
('B', 13, 7266, (11, 92, 130), (230, 299, 14.5, 7.5))
____________________
0 -- B
1 -- 13
2 -- 7266
skip
3 -- (11, 92, 130)
skip
4 -- (230, 299, 14.5, 7.5)
('B', 9, 7283, (11, 92, 130), (256, 95, 14.5, 14.5))
____________________
0 -- B
1 -- 9
2 -- 7283
skip
3 -- (11, 92, 130)
skip
4 -- (256, 95, 14.5, 14.5)
('D', 1, 7348, (237, 102, 96), (113, 234, 16.5, 9.5))
____________________
0 -- D
1 -- 1
2 -- 7348
skip
3 -- (237, 102, 96)
skip
4 -- (113, 234, 16.5, 9.5)
('D', 27, 7349, (237, 102, 96), (9, 387, 5.5, 11.5))
____________________
0 -- D
1 -- 27
2 -- 7349
skip
3 -- (237, 102, 96)
skip
4 -- (9, 387, 5.5, 11.5)
('B', 5, 7395, (11, 92, 130), (128, 241, 19.5, 5.5))
____________________
0 -- B
1 -- 5
2 -- 7395
skip
3 -- (11, 92, 130)
skip
4 -- (128, 241, 19.5, 5.5)
('B', 14, 7417, (11, 92, 130), (61, 15, 12.5, 7.5))
____________________
0 -- B
1 -- 14
2 -- 7417
skip
3 -- (11, 92, 130)
skip
4 -- (61, 15, 12.5, 7.5)
('D', 11, 7439, (237, 102, 96), (116, 177, 19.5, 13.5))
____________________
0 -- D
1 -- 11
2 -- 7439
skip
3 -- (237, 102, 96)
skip
4 -- (116, 177, 19.5, 13.5)
('B', 8, 7657, (11, 92, 130), (52, 11, 9.5, 13.5))
____________________
0 -- B
1 -- 8
2 -- 7657
skip
3 -- (11, 92, 130)
skip
4 -- (52, 11, 9.5, 13.5)
('D', 18, 7674, (237, 102, 96), (156, 364, 8.5, 16.5))
____________________
0 -- D
1 -- 18
2 -- 7674
skip
3 -- (237, 102, 96)
skip
4 -- (156, 364, 8.5, 16.5)
('C', 4, 7698, (127, 215, 98), (124, 42, 18.5, 8.5))
____________________
0 -- C
1 -- 4
2 -- 7698
skip
3 -- (127, 215, 98)
skip
4 -- (124, 42, 18.5, 8.5)
('D', 15, 7714, (237, 102, 96), (343, 282, 1.5, 13.5))
____________________
0 -- D
1 -- 15
2 -- 7714
skip
3 -- (237, 102, 96)
skip
4 -- (343, 282, 1.5, 13.5)
('C', 19, 7776, (127, 215, 98), (84, 238, 7.5, 10.5))
____________________
0 -- C
1 -- 19
2 -- 7776
skip
3 -- (127, 215, 98)
skip
4 -- (84, 238, 7.5, 10.5)
('C', 7, 7922, (127, 215, 98), (187, 138, 14.5, 11.5))
____________________
0 -- C
1 -- 7
2 -- 7922
skip
3 -- (127, 215, 98)
skip
4 -- (187, 138, 14.5, 11.5)
('D', 3, 7987, (237, 102, 96), (190, 305, 1.5, 14.5))
____________________
0 -- D
1 -- 3
2 -- 7987
skip
3 -- (237, 102, 96)
skip
4 -- (190, 305, 1.5, 14.5)
('C', 28, 7990, (127, 215, 98), (268, 315, 14.5, 16.5))
____________________
0 -- C
1 -- 28
2 -- 7990
skip
3 -- (127, 215, 98)
skip
4 -- (268, 315, 14.5, 16.5)
('B', 18, 8135, (11, 92, 130), (194, 237, 8.5, 10.5))
____________________
0 -- B
1 -- 18
2 -- 8135
skip
3 -- (11, 92, 130)
skip
4 -- (194, 237, 8.5, 10.5)
('C', 8, 8161, (127, 215, 98), (21, 346, 11.5, 15.5))
____________________
0 -- C
1 -- 8
2 -- 8161
skip
3 -- (127, 215, 98)
skip
4 -- (21, 346, 11.5, 15.5)
('D', 8, 8183, (237, 102, 96), (37, 24, 8.5, 14.5))
____________________
0 -- D
1 -- 8
2 -- 8183
skip
3 -- (237, 102, 96)
skip
4 -- (37, 24, 8.5, 14.5)
('C', 14, 8285, (127, 215, 98), (208, 142, 0.5, 12.5))
____________________
0 -- C
1 -- 14
2 -- 8285
skip
3 -- (127, 215, 98)
skip
4 -- (208, 142, 0.5, 12.5)
('B', 17, 8318, (11, 92, 130), (345, 260, 18.5, 19.5))
____________________
0 -- B
1 -- 17
2 -- 8318
skip
3 -- (11, 92, 130)
skip
4 -- (345, 260, 18.5, 19.5)
('B', 16, 8336, (11, 92, 130), (66, 47, 21.5, 11.5))
____________________
0 -- B
1 -- 16
2 -- 8336
skip
3 -- (11, 92, 130)
skip
4 -- (66, 47, 21.5, 11.5)
('D', 24, 8478, (237, 102, 96), (228, 207, 14.5, 19.5))
____________________
0 -- D
1 -- 24
2 -- 8478
skip
3 -- (237, 102, 96)
skip
4 -- (228, 207, 14.5, 19.5)
('C', 20, 8492, (127, 215, 98), (354, 48, 10.5, 17.5))
____________________
0 -- C
1 -- 20
2 -- 8492
skip
3 -- (127, 215, 98)
skip
4 -- (354, 48, 10.5, 17.5)
('D', 16, 8534, (237, 102, 96), (176, 121, 20.5, 10.5))
____________________
0 -- D
1 -- 16
2 -- 8534
skip
3 -- (237, 102, 96)
skip
4 -- (176, 121, 20.5, 10.5)
('C', 24, 8561, (127, 215, 98), (165, 191, 17.5, 11.5))
____________________
0 -- C
1 -- 24
2 -- 8561
skip
3 -- (127, 215, 98)
skip
4 -- (165, 191, 17.5, 11.5)
('C', 23, 8981, (127, 215, 98), (246, 205, 9.5, 8.5))
____________________
0 -- C
1 -- 23
2 -- 8981
skip
3 -- (127, 215, 98)
skip
4 -- (246, 205, 9.5, 8.5)
('C', 2, 8998, (127, 215, 98), (209, 291, 17.5, 8.5))
____________________
0 -- C
1 -- 2
2 -- 8998
skip
3 -- (127, 215, 98)
skip
4 -- (209, 291, 17.5, 8.5)
('D', 13, 9169, (237, 102, 96), (290, 181, 20.5, 11.5))
____________________
0 -- D
1 -- 13
2 -- 9169
skip
3 -- (237, 102, 96)
skip
4 -- (290, 181, 20.5, 11.5)
('B', 2, 9303, (11, 92, 130), (99, 318, 23.5, 17.5))
____________________
0 -- B
1 -- 2
2 -- 9303
skip
3 -- (11, 92, 130)
skip
4 -- (99, 318, 23.5, 17.5)
('A', 5, 9325, (133, 4, 22), (321, 308, 14.5, 11.5))
____________________
0 -- A
1 -- 5
2 -- 9325
skip
3 -- (133, 4, 22)
skip
4 -- (321, 308, 14.5, 11.5)
('A', 1, 9393, (133, 4, 22), (29, 135, 12.5, 13.5))
____________________
0 -- A
1 -- 1
2 -- 9393
skip
3 -- (133, 4, 22)
skip
4 -- (29, 135, 12.5, 13.5)
('D', 17, 9416, (237, 102, 96), (140, 156, 22.5, 15.5))
____________________
0 -- D
1 -- 17
2 -- 9416
skip
3 -- (237, 102, 96)
skip
4 -- (140, 156, 22.5, 15.5)
('A', 2, 9712, (133, 4, 22), (211, 337, 13.5, 12.5))
____________________
0 -- A
1 -- 2
2 -- 9712
skip
3 -- (133, 4, 22)
skip
4 -- (211, 337, 13.5, 12.5)
('D', 28, 9796, (237, 102, 96), (318, 323, 17.5, 8.5))
____________________
0 -- D
1 -- 28
2 -- 9796
skip
3 -- (237, 102, 96)
skip
4 -- (318, 323, 17.5, 8.5)
('D', 9, 9883, (237, 102, 96), (223, 194, 24.5, 16.5))
____________________
0 -- D
1 -- 9
2 -- 9883
skip
3 -- (237, 102, 96)
skip
4 -- (223, 194, 24.5, 16.5)
26467.845
^
0.087025221166
-2.44155730388
23096.27
^
0.0759396167258
-2.57781677126
53756.8
^
0.176750219339
-1.73301773325
58086.86
^
0.190987284319
-1.6555484274
142732.15875
^
0.46929765845
-0.756518045647
26467.845
^
0.087025221166
-2.44155730388
23096.27
^
0.0759396167258
-2.57781677126
53756.8
^
0.176750219339
-1.73301773325
58086.86
^
0.190987284319
-1.6555484274
142732.15875
^
0.46929765845
-0.756518045647
26467.845
^
0.087025221166
-2.44155730388
23096.27
^
0.0759396167258
-2.57781677126
53756.8
^
0.176750219339
-1.73301773325
58086.86
^
0.190987284319
-1.6555484274
142732.15875
^
0.46929765845
-0.756518045647
1804.51875
0.126199201219
14298.97125
3217.3225
0.22500377431
14298.97125
4666.825
0.326374878193
14298.97125
4610.305
0.322422146279
14298.97125
21098.445
^
0.0713801207757
-2.63973586891
33860.19
^
0.114555572777
-2.16669522197
46600.74
^
0.157659317994
-1.84731878916
48318.32
^
0.163470223387
-1.81112442518
145701.02875
^
0.492934765065
-0.707378436078
21098.445
^
0.0713801207757
-2.63973586891
33860.19
^
0.114555572777
-2.16669522197
46600.74
^
0.157659317994
-1.84731878916
48318.32
^
0.163470223387
-1.81112442518
145701.02875
^
0.492934765065
-0.707378436078
21098.445
^
0.0713801207757
-2.63973586891
33860.19
^
0.114555572777
-2.16669522197
46600.74
^
0.157659317994
-1.84731878916
48318.32
^
0.163470223387
-1.81112442518
145701.02875
^
0.492934765065
-0.707378436078
reset
DON'T DRAW GREY BOXES
DON'T DRAW GREY BOXES
width = 400, height = 400
rmax: 20
------------------new text!!! AND INCREMENT = 1.0
width == height
**********************_____________________******************
0,0
([400, 400], True, False, True, 89, 4, [12.0, 20.0, 36.0, 32.0], (5, 20, 1.0), (2, 10, 1.0))
width = 400, height = 400
rmax: 20
------------------new text!!! AND INCREMENT = 1.0
width == height
**********************_____________________******************
0,0
([400, 400], True, False, True, 89, 4, [12.0, 20.0, 36.0, 32.0], (5, 20, 1.0), (2, 10, 1.0))
width = 400, height = 400
rmax: 20
------------------new text!!! AND INCREMENT = 1.0
width == height
**********************_____________________******************
0,0
([400, 400], True, False, True, 89, 4, [12.0, 20.0, 36.0, 32.0], (5, 20, 1.0), (2, 10, 1.0))
width = 400, height = 400
rmax: 20
------------------new text!!! AND INCREMENT = 1.0
width == height
**********************_____________________******************
0,0
([400, 400], True, False, True, 89, 4, [12.0, 20.0, 36.0, 32.0], (5, 20, 1.0), (2, 10, 1.0))
width = 400, height = 400
rmax: 20
------------------new text!!! AND INCREMENT = 1.0
width == height
**********************_____________________******************
0,0
([400, 400], True, False, True, 89, 4, [12.0, 20.0, 36.0, 32.0], (5, 20, 1.0), (2, 10, 1.0))
width = 400, height = 400
rmax: 20
------------------new text!!! AND INCREMENT = 1.0
width == height
**********************_____________________******************
0,0
([400, 400], True, False, True, 89, 4, [12.0, 20.0, 36.0, 32.0], (5, 20, 1.0), (2, 10, 1.0))
width = 400, height = 400
rmax: 20
------------------new text!!! AND INCREMENT = 1.0
width == height
**********************_____________________******************
0,0
([400, 400], True, False, True, 89, 4, [12.0, 20.0, 36.0, 32.0], (5, 20, 1.0), (2, 10, 1.0))
width = 400, height = 400
rmax: 20
------------------new text!!! AND INCREMENT = 1.0
width == height
**********************_____________________******************
0,0
([400, 400], True, False, True, 89, 4, [12.0, 20.0, 36.0, 32.0], (5, 20, 1.0), (2, 10, 1.0))
width = 400, height = 400
rmax: 20
------------------new text!!! AND INCREMENT = 1.0
width == height
**********************_____________________******************
0,0
([400, 400], True, False, True, 89, 4, [12.0, 20.0, 36.0, 32.0], (5, 20, 1.0), (2, 10, 1.0))
width = 400, height = 400
rmax: 20
------------------new text!!! AND INCREMENT = 1.0
width == height
**********************_____________________******************
0,0
([400, 400], True, False, True, 89, 4, [12.0, 20.0, 36.0, 32.0], (5, 20, 1.0), (2, 10, 1.0))
(162, 21)
On top of marker 0
WINNER
148
234.0
144
234.0
138
234.0
131
234.0
124
234.0
115
234.0
108
234.0
98
234.0
91
234.0
82
234.0
75
234.0
70
234.0
67
234.0
66
234.0
63
234.0
61
234.0
59
234.0
57
234.0
55
234.0
52
234.0
48
234.0
44
234.0
38
234.0
31
234.0
width = 400, height = 400
rmax: 20
------------------new text!!! AND INCREMENT = 1.0
width == height
**********************_____________________******************
0,0
([400, 400], True, False, True, 89, 4, [12.0, 20.0, 36.0, 32.0], (5, 20, 1.0), (2, 10, 1.0))
width = 400, height = 400
rmax: 20
------------------new text!!! AND INCREMENT = 1.0
width == height
**********************_____________________******************
0,0
([400, 400], True, False, True, 89, 4, [12.0, 20.0, 36.0, 32.0], (5, 20, 1.0), (2, 10, 1.0))
width = 400, height = 400
rmax: 20
------------------new text!!! AND INCREMENT = 1.0
width == height
**********************_____________________******************
0,0
([400, 400], True, False, True, 89, 4, [12.0, 20.0, 36.0, 32.0], (5, 20, 1.0), (2, 10, 1.0))
width = 400, height = 400
rmax: 20
------------------new text!!! AND INCREMENT = 1.0
width == height
**********************_____________________******************
0,0
([400, 400], True, False, True, 89, 4, [12.0, 20.0, 36.0, 32.0], (5, 20, 1.0), (2, 10, 1.0))
width = 400, height = 400
rmax: 20
------------------new text!!! AND INCREMENT = 1.0
width == height
**********************_____________________******************
0,0
([400, 400], True, False, True, 89, 4, [12.0, 20.0, 36.0, 32.0], (5, 20, 1.0), (2, 10, 1.0))
width = 400, height = 400
rmax: 20
------------------new text!!! AND INCREMENT = 1.0
width == height
**********************_____________________******************
0,0
([400, 400], True, False, True, 89, 4, [12.0, 20.0, 36.0, 32.0], (5, 20, 1.0), (2, 10, 1.0))
width = 400, height = 400
rmax: 20
------------------new text!!! AND INCREMENT = 1.0
width == height
**********************_____________________******************
0,0
([400, 400], True, False, True, 89, 4, [12.0, 20.0, 36.0, 32.0], (5, 20, 1.0), (2, 10, 1.0))
width = 400, height = 400
rmax: 20
------------------new text!!! AND INCREMENT = 1.0
width == height
**********************_____________________******************
0,0
([400, 400], True, False, True, 89, 4, [12.0, 20.0, 36.0, 32.0], (5, 20, 1.0), (2, 10, 1.0))
width = 400, height = 400
rmax: 20
------------------new text!!! AND INCREMENT = 1.0
width == height
**********************_____________________******************
0,0
([400, 400], True, False, True, 89, 4, [12.0, 20.0, 36.0, 32.0], (5, 20, 1.0), (2, 10, 1.0))
width = 400, height = 400
rmax: 20
------------------new text!!! AND INCREMENT = 1.0
width == height
**********************_____________________******************
0,0
([400, 400], True, False, True, 89, 4, [12.0, 20.0, 36.0, 32.0], (5, 20, 1.0), (2, 10, 1.0))
width = 400, height = 400
rmax: 20
------------------new text!!! AND INCREMENT = 1.0
width == height
**********************_____________________******************
0,0
([400, 400], True, False, True, 89, 4, [12.0, 20.0, 36.0, 32.0], (5, 20, 1.0), (2, 10, 1.0))
width = 400, height = 400
rmax: 20
------------------new text!!! AND INCREMENT = 1.0
width == height
**********************_____________________******************
0,0
([400, 400], True, False, True, 89, 4, [12.0, 20.0, 36.0, 32.0], (5, 20, 1.0), (2, 10, 1.0))
0 ------------------------------------------------------------------------
0
1
2
3
supercalafragalistic
[12.0, 20.0, 36.0, 32.0]
0.12
-2.1202635362
0.2
-1.60943791243
0.36
-1.02165124753
0.32
-1.13943428319
+++++++++++++++++++++++++++++++++++++++++++++++++++++++++++++++++++
1.30873262656
width = 400, height = 400
rmax: 20
------------------new text!!! AND INCREMENT = 1.0
width == height
**********************_____________________******************
0,0
([400, 400], True, False, True, 89, 4, [12.0, 20.0, 36.0, 32.0], (5, 20, 1.0), (2, 10, 1.0))
0
1
2
3
supercalafragalistic
[12.0, 20.0, 36.0, 32.0]
0.12
-2.1202635362
0.2
-1.60943791243
0.36
-1.02165124753
0.32
-1.13943428319
+++++++++++++++++++++++++++++++++++++++++++++++++++++++++++++++++++
1.30873262656
[12.0, 20.0, 36.0, 32.0]
YYYYYYYYYYYYYYYYYYYYYYYYYYYYYYYYYYYYY
0
1
2
3
supercalafragalistic
jkl
[('D', 10, 113, (237, 102, 96), (24, 192, 9.5, 13.5)), ('D', 1, 989, (237, 102, 96), (86, 264, 17.5, 15.5)), ('C', 15, 1003, (127, 215, 98), (21, 249, 0.5, 8.5)), ('D', 20, 1121, (237, 102, 96), (281, 214, 17.5, 17.5)), ('C', 22, 1288, (127, 215, 98), (157, 337, 7.5, 18.5)), ('C', 19, 1356, (127, 215, 98), (309, 315, 17.5, 12.5)), ('C', 8, 1371, (127, 215, 98), (287, 197, 19.5, 10.5)), ('A', 1, 1407, (133, 4, 22), (345, 243, 11.5, 21.5)), ('D', 16, 1445, (237, 102, 96), (260, 239, 11.5, 8.5)), ('C', 13, 1656, (127, 215, 98), (271, 316, 9.5, 12.5)), ('B', 8, 2074, (11, 92, 130), (170, 118, 9.5, 12.5)), ('B', 17, 2142, (11, 92, 130), (39, 70, 3.5, 12.5)), ('C', 12, 2222, (127, 215, 98), (343, 154, 18.5, 7.5)), ('D', 6, 2296, (237, 102, 96), (88, 232, 14.5, 8.5)), ('C', 26, 2482, (127, 215, 98), (157, 63, 13.5, 10.5)), ('B', 2, 3000, (11, 92, 130), (351, 112, 6.5, 10.5)), ('C', 4, 3124, (127, 215, 98), (124, 149, 20.5, 12.5)), ('A', 11, 3280, (133, 4, 22), (249, 129, 13.5, 13.5)), ('C', 5, 3306, (127, 215, 98), (385, 269, 6.5, 13.5)), ('B', 7, 3325, (11, 92, 130), (144, 340, 14.5, 1.5)), ('D', 19, 3346, (237, 102, 96), (208, 141, 10.5, 5.5)), ('A', 9, 3517, (133, 4, 22), (195, 127, 15.5, 11.5)), ('D', 8, 3595, (237, 102, 96), (20, 311, 18.5, 15.5)), ('B', 12, 3680, (11, 92, 130), (63, 73, 19.5, 16.5)), ('B', 16, 3801, (11, 92, 130), (388, 75, 1.5, 16.5)), ('B', 4, 3871, (11, 92, 130), (213, 259, 14.5, 10.5)), ('D', 12, 3988, (237, 102, 96), (325, 265, 16.5, 14.5)), ('B', 5, 4027, (11, 92, 130), (172, 194, 12.5, 17.5)), ('D', 3, 4179, (237, 102, 96), (242, 37, 8.5, 14.5)), ('B', 14, 4364, (11, 92, 130), (151, 107, 18.5, 10.5)), ('C', 17, 4430, (127, 215, 98), (251, 236, 14.5, 14.5)), ('D', 24, 4489, (237, 102, 96), (214, 95, 11.5, 15.5)), ('D', 26, 4624, (237, 102, 96), (190, 154, 9.5, 10.5)), ('C', 16, 4712, (127, 215, 98), (361, 229, 13.5, 18.5)), ('C', 1, 4795, (127, 215, 98), (76, 246, 12.5, 7.5)), ('C', 11, 5084, (127, 215, 98), (182, 224, 14.5, 4.5)), ('D', 2, 5119, (237, 102, 96), (202, 171, 16.5, 13.5)), ('A', 5, 5374, (133, 4, 22), (268, 223, 8.5, 18.5)), ('C', 24, 5510, (127, 215, 98), (70, 283, 18.5, 16.5)), ('B', 18, 5798, (11, 92, 130), (242, 68, 9.5, 13.5)), ('D', 17, 5888, (237, 102, 96), (136, 384, 0.5, 9.5)), ('C', 3, 5910, (127, 215, 98), (109, 193, 14.5, 7.5)), ('D', 25, 6097, (237, 102, 96), (98, 199, 8.5, 16.5)), ('A', 7, 6184, (133, 4, 22), (133, 258, 18.5, 12.5)), ('C', 18, 6184, (127, 215, 98), (39, 201, 15.5, 12.5)), ('D', 22, 6218, (237, 102, 96), (118, 302, 12.5, 14.5)), ('D', 23, 6388, (237, 102, 96), (68, 127, 4.5, 17.5)), ('B', 6, 6441, (11, 92, 130), (73, 320, 14.5, 17.5)), ('C', 7, 6510, (127, 215, 98), (39, 215, 11.5, 8.5)), ('C', 14, 6583, (127, 215, 98), (348, 294, 17.5, 11.5)), ('C', 28, 6733, (127, 215, 98), (132, 145, 13.5, 8.5)), ('B', 11, 6860, (11, 92, 130), (367, 40, 5.5, 12.5)), ('B', 10, 6947, (11, 92, 130), (389, 88, 5.5, 19.5)), ('B', 1, 6999, (11, 92, 130), (353, 38, 15.5, 14.5)), ('A', 2, 7013, (133, 4, 22), (221, 342, 3.5, 9.5)), ('A', 10, 7083, (133, 4, 22), (129, 348, 4.5, 12.5)), ('B', 9, 7092, (11, 92, 130), (216, 350, 22.5, 13.5)), ('C', 27, 7235, (127, 215, 98), (38, 271, 19.5, 10.5)), ('D', 13, 7292, (237, 102, 96), (223, 156, 19.5, 11.5)), ('C', 10, 7321, (127, 215, 98), (135, 208, 30.5, 10.5)), ('B', 13, 7359, (11, 92, 130), (221, 159, 17.5, 10.5)), ('B', 3, 7430, (11, 92, 130), (53, 186, 17.5, 12.5)), ('C', 25, 7755, (127, 215, 98), (322, 154, 15.5, 17.5)), ('C', 23, 7828, (127, 215, 98), (143, 176, 12.5, 8.5)), ('C', 2, 7969, (127, 215, 98), (329, 96, 2.5, 12.5)), ('C', 20, 8212, (127, 215, 98), (291, 181, 20.5, 10.5)), ('D', 27, 8303, (237, 102, 96), (272, 111, 2.5, 14.5)), ('D', 7, 8348, (237, 102, 96), (153, 56, 21.5, 17.5)), ('A', 6, 8351, (133, 4, 22), (144, 106, 8.5, 18.5)), ('D', 14, 8376, (237, 102, 96), (37, 114, 14.5, 14.5)), ('A', 8, 8406, (133, 4, 22), (134, 17, 5.5, 13.5)), ('A', 3, 8543, (133, 4, 22), (235, 18, 17.5, 0.5)), ('D', 15, 8709, (237, 102, 96), (346, 308, 8.5, 10.5)), ('B', 15, 8798, (11, 92, 130), (248, 94, 16.5, 15.5)), ('C', 6, 8832, (127, 215, 98), (327, 372, 8.5, 14.5)), ('D', 21, 8871, (237, 102, 96), (271, 317, 8.5, 18.5)), ('D', 4, 8982, (237, 102, 96), (250, 162, 2.5, 9.5)), ('D', 9, 9152, (237, 102, 96), (5, 109, 3.5, 13.5)), ('D', 5, 9318, (237, 102, 96), (231, 106, 16.5, 11.5)), ('C', 9, 9358, (127, 215, 98), (339, 178, 11.5, 20.5)), ('D', 18, 9606, (237, 102, 96), (44, 193, 19.5, 11.5)), ('D', 28, 9800, (237, 102, 96), (272, 139, 32.5, 7.5)), ('D', 11, 9849, (237, 102, 96), (355, 122, 29.5, 11.5)), ('A', 4, 9891, (133, 4, 22), (351, 183, 18.5, 15.5)), ('C', 21, 9902, (127, 215, 98), (216, 43, 17.5, 12.5))]
0
0
DON'T DRAW GREY BOXES
self.params.grassOut = 
False
('D', 10, 113, (237, 102, 96), (24, 192, 9.5, 13.5))
____________________
0 -- D
1 -- 10
2 -- 113
skip
3 -- (237, 102, 96)
skip
4 -- (24, 192, 9.5, 13.5)
('D', 1, 989, (237, 102, 96), (86, 264, 17.5, 15.5))
____________________
0 -- D
1 -- 1
2 -- 989
skip
3 -- (237, 102, 96)
skip
4 -- (86, 264, 17.5, 15.5)
('C', 15, 1003, (127, 215, 98), (21, 249, 0.5, 8.5))
____________________
0 -- C
1 -- 15
2 -- 1003
skip
3 -- (127, 215, 98)
skip
4 -- (21, 249, 0.5, 8.5)
('D', 20, 1121, (237, 102, 96), (281, 214, 17.5, 17.5))
____________________
0 -- D
1 -- 20
2 -- 1121
skip
3 -- (237, 102, 96)
skip
4 -- (281, 214, 17.5, 17.5)
('C', 22, 1288, (127, 215, 98), (157, 337, 7.5, 18.5))
____________________
0 -- C
1 -- 22
2 -- 1288
skip
3 -- (127, 215, 98)
skip
4 -- (157, 337, 7.5, 18.5)
('C', 19, 1356, (127, 215, 98), (309, 315, 17.5, 12.5))
____________________
0 -- C
1 -- 19
2 -- 1356
skip
3 -- (127, 215, 98)
skip
4 -- (309, 315, 17.5, 12.5)
('C', 8, 1371, (127, 215, 98), (287, 197, 19.5, 10.5))
____________________
0 -- C
1 -- 8
2 -- 1371
skip
3 -- (127, 215, 98)
skip
4 -- (287, 197, 19.5, 10.5)
('A', 1, 1407, (133, 4, 22), (345, 243, 11.5, 21.5))
____________________
0 -- A
1 -- 1
2 -- 1407
skip
3 -- (133, 4, 22)
skip
4 -- (345, 243, 11.5, 21.5)
('D', 16, 1445, (237, 102, 96), (260, 239, 11.5, 8.5))
____________________
0 -- D
1 -- 16
2 -- 1445
skip
3 -- (237, 102, 96)
skip
4 -- (260, 239, 11.5, 8.5)
('C', 13, 1656, (127, 215, 98), (271, 316, 9.5, 12.5))
____________________
0 -- C
1 -- 13
2 -- 1656
skip
3 -- (127, 215, 98)
skip
4 -- (271, 316, 9.5, 12.5)
('B', 8, 2074, (11, 92, 130), (170, 118, 9.5, 12.5))
____________________
0 -- B
1 -- 8
2 -- 2074
skip
3 -- (11, 92, 130)
skip
4 -- (170, 118, 9.5, 12.5)
('B', 17, 2142, (11, 92, 130), (39, 70, 3.5, 12.5))
____________________
0 -- B
1 -- 17
2 -- 2142
skip
3 -- (11, 92, 130)
skip
4 -- (39, 70, 3.5, 12.5)
('C', 12, 2222, (127, 215, 98), (343, 154, 18.5, 7.5))
____________________
0 -- C
1 -- 12
2 -- 2222
skip
3 -- (127, 215, 98)
skip
4 -- (343, 154, 18.5, 7.5)
('D', 6, 2296, (237, 102, 96), (88, 232, 14.5, 8.5))
____________________
0 -- D
1 -- 6
2 -- 2296
skip
3 -- (237, 102, 96)
skip
4 -- (88, 232, 14.5, 8.5)
('C', 26, 2482, (127, 215, 98), (157, 63, 13.5, 10.5))
____________________
0 -- C
1 -- 26
2 -- 2482
skip
3 -- (127, 215, 98)
skip
4 -- (157, 63, 13.5, 10.5)
('B', 2, 3000, (11, 92, 130), (351, 112, 6.5, 10.5))
____________________
0 -- B
1 -- 2
2 -- 3000
skip
3 -- (11, 92, 130)
skip
4 -- (351, 112, 6.5, 10.5)
('C', 4, 3124, (127, 215, 98), (124, 149, 20.5, 12.5))
____________________
0 -- C
1 -- 4
2 -- 3124
skip
3 -- (127, 215, 98)
skip
4 -- (124, 149, 20.5, 12.5)
('A', 11, 3280, (133, 4, 22), (249, 129, 13.5, 13.5))
____________________
0 -- A
1 -- 11
2 -- 3280
skip
3 -- (133, 4, 22)
skip
4 -- (249, 129, 13.5, 13.5)
('C', 5, 3306, (127, 215, 98), (385, 269, 6.5, 13.5))
____________________
0 -- C
1 -- 5
2 -- 3306
skip
3 -- (127, 215, 98)
skip
4 -- (385, 269, 6.5, 13.5)
('B', 7, 3325, (11, 92, 130), (144, 340, 14.5, 1.5))
____________________
0 -- B
1 -- 7
2 -- 3325
skip
3 -- (11, 92, 130)
skip
4 -- (144, 340, 14.5, 1.5)
('D', 19, 3346, (237, 102, 96), (208, 141, 10.5, 5.5))
____________________
0 -- D
1 -- 19
2 -- 3346
skip
3 -- (237, 102, 96)
skip
4 -- (208, 141, 10.5, 5.5)
('A', 9, 3517, (133, 4, 22), (195, 127, 15.5, 11.5))
____________________
0 -- A
1 -- 9
2 -- 3517
skip
3 -- (133, 4, 22)
skip
4 -- (195, 127, 15.5, 11.5)
('D', 8, 3595, (237, 102, 96), (20, 311, 18.5, 15.5))
____________________
0 -- D
1 -- 8
2 -- 3595
skip
3 -- (237, 102, 96)
skip
4 -- (20, 311, 18.5, 15.5)
('B', 12, 3680, (11, 92, 130), (63, 73, 19.5, 16.5))
____________________
0 -- B
1 -- 12
2 -- 3680
skip
3 -- (11, 92, 130)
skip
4 -- (63, 73, 19.5, 16.5)
('B', 16, 3801, (11, 92, 130), (388, 75, 1.5, 16.5))
____________________
0 -- B
1 -- 16
2 -- 3801
skip
3 -- (11, 92, 130)
skip
4 -- (388, 75, 1.5, 16.5)
('B', 4, 3871, (11, 92, 130), (213, 259, 14.5, 10.5))
____________________
0 -- B
1 -- 4
2 -- 3871
skip
3 -- (11, 92, 130)
skip
4 -- (213, 259, 14.5, 10.5)
('D', 12, 3988, (237, 102, 96), (325, 265, 16.5, 14.5))
____________________
0 -- D
1 -- 12
2 -- 3988
skip
3 -- (237, 102, 96)
skip
4 -- (325, 265, 16.5, 14.5)
('B', 5, 4027, (11, 92, 130), (172, 194, 12.5, 17.5))
____________________
0 -- B
1 -- 5
2 -- 4027
skip
3 -- (11, 92, 130)
skip
4 -- (172, 194, 12.5, 17.5)
('D', 3, 4179, (237, 102, 96), (242, 37, 8.5, 14.5))
____________________
0 -- D
1 -- 3
2 -- 4179
skip
3 -- (237, 102, 96)
skip
4 -- (242, 37, 8.5, 14.5)
('B', 14, 4364, (11, 92, 130), (151, 107, 18.5, 10.5))
____________________
0 -- B
1 -- 14
2 -- 4364
skip
3 -- (11, 92, 130)
skip
4 -- (151, 107, 18.5, 10.5)
('C', 17, 4430, (127, 215, 98), (251, 236, 14.5, 14.5))
____________________
0 -- C
1 -- 17
2 -- 4430
skip
3 -- (127, 215, 98)
skip
4 -- (251, 236, 14.5, 14.5)
('D', 24, 4489, (237, 102, 96), (214, 95, 11.5, 15.5))
____________________
0 -- D
1 -- 24
2 -- 4489
skip
3 -- (237, 102, 96)
skip
4 -- (214, 95, 11.5, 15.5)
('D', 26, 4624, (237, 102, 96), (190, 154, 9.5, 10.5))
____________________
0 -- D
1 -- 26
2 -- 4624
skip
3 -- (237, 102, 96)
skip
4 -- (190, 154, 9.5, 10.5)
('C', 16, 4712, (127, 215, 98), (361, 229, 13.5, 18.5))
____________________
0 -- C
1 -- 16
2 -- 4712
skip
3 -- (127, 215, 98)
skip
4 -- (361, 229, 13.5, 18.5)
('C', 1, 4795, (127, 215, 98), (76, 246, 12.5, 7.5))
____________________
0 -- C
1 -- 1
2 -- 4795
skip
3 -- (127, 215, 98)
skip
4 -- (76, 246, 12.5, 7.5)
('C', 11, 5084, (127, 215, 98), (182, 224, 14.5, 4.5))
____________________
0 -- C
1 -- 11
2 -- 5084
skip
3 -- (127, 215, 98)
skip
4 -- (182, 224, 14.5, 4.5)
('D', 2, 5119, (237, 102, 96), (202, 171, 16.5, 13.5))
____________________
0 -- D
1 -- 2
2 -- 5119
skip
3 -- (237, 102, 96)
skip
4 -- (202, 171, 16.5, 13.5)
('A', 5, 5374, (133, 4, 22), (268, 223, 8.5, 18.5))
____________________
0 -- A
1 -- 5
2 -- 5374
skip
3 -- (133, 4, 22)
skip
4 -- (268, 223, 8.5, 18.5)
('C', 24, 5510, (127, 215, 98), (70, 283, 18.5, 16.5))
____________________
0 -- C
1 -- 24
2 -- 5510
skip
3 -- (127, 215, 98)
skip
4 -- (70, 283, 18.5, 16.5)
('B', 18, 5798, (11, 92, 130), (242, 68, 9.5, 13.5))
____________________
0 -- B
1 -- 18
2 -- 5798
skip
3 -- (11, 92, 130)
skip
4 -- (242, 68, 9.5, 13.5)
('D', 17, 5888, (237, 102, 96), (136, 384, 0.5, 9.5))
____________________
0 -- D
1 -- 17
2 -- 5888
skip
3 -- (237, 102, 96)
skip
4 -- (136, 384, 0.5, 9.5)
('C', 3, 5910, (127, 215, 98), (109, 193, 14.5, 7.5))
____________________
0 -- C
1 -- 3
2 -- 5910
skip
3 -- (127, 215, 98)
skip
4 -- (109, 193, 14.5, 7.5)
('D', 25, 6097, (237, 102, 96), (98, 199, 8.5, 16.5))
____________________
0 -- D
1 -- 25
2 -- 6097
skip
3 -- (237, 102, 96)
skip
4 -- (98, 199, 8.5, 16.5)
('A', 7, 6184, (133, 4, 22), (133, 258, 18.5, 12.5))
____________________
0 -- A
1 -- 7
2 -- 6184
skip
3 -- (133, 4, 22)
skip
4 -- (133, 258, 18.5, 12.5)
('C', 18, 6184, (127, 215, 98), (39, 201, 15.5, 12.5))
____________________
0 -- C
1 -- 18
2 -- 6184
skip
3 -- (127, 215, 98)
skip
4 -- (39, 201, 15.5, 12.5)
('D', 22, 6218, (237, 102, 96), (118, 302, 12.5, 14.5))
____________________
0 -- D
1 -- 22
2 -- 6218
skip
3 -- (237, 102, 96)
skip
4 -- (118, 302, 12.5, 14.5)
('D', 23, 6388, (237, 102, 96), (68, 127, 4.5, 17.5))
____________________
0 -- D
1 -- 23
2 -- 6388
skip
3 -- (237, 102, 96)
skip
4 -- (68, 127, 4.5, 17.5)
('B', 6, 6441, (11, 92, 130), (73, 320, 14.5, 17.5))
____________________
0 -- B
1 -- 6
2 -- 6441
skip
3 -- (11, 92, 130)
skip
4 -- (73, 320, 14.5, 17.5)
('C', 7, 6510, (127, 215, 98), (39, 215, 11.5, 8.5))
____________________
0 -- C
1 -- 7
2 -- 6510
skip
3 -- (127, 215, 98)
skip
4 -- (39, 215, 11.5, 8.5)
('C', 14, 6583, (127, 215, 98), (348, 294, 17.5, 11.5))
____________________
0 -- C
1 -- 14
2 -- 6583
skip
3 -- (127, 215, 98)
skip
4 -- (348, 294, 17.5, 11.5)
('C', 28, 6733, (127, 215, 98), (132, 145, 13.5, 8.5))
____________________
0 -- C
1 -- 28
2 -- 6733
skip
3 -- (127, 215, 98)
skip
4 -- (132, 145, 13.5, 8.5)
('B', 11, 6860, (11, 92, 130), (367, 40, 5.5, 12.5))
____________________
0 -- B
1 -- 11
2 -- 6860
skip
3 -- (11, 92, 130)
skip
4 -- (367, 40, 5.5, 12.5)
('B', 10, 6947, (11, 92, 130), (389, 88, 5.5, 19.5))
____________________
0 -- B
1 -- 10
2 -- 6947
skip
3 -- (11, 92, 130)
skip
4 -- (389, 88, 5.5, 19.5)
('B', 1, 6999, (11, 92, 130), (353, 38, 15.5, 14.5))
____________________
0 -- B
1 -- 1
2 -- 6999
skip
3 -- (11, 92, 130)
skip
4 -- (353, 38, 15.5, 14.5)
('A', 2, 7013, (133, 4, 22), (221, 342, 3.5, 9.5))
____________________
0 -- A
1 -- 2
2 -- 7013
skip
3 -- (133, 4, 22)
skip
4 -- (221, 342, 3.5, 9.5)
('A', 10, 7083, (133, 4, 22), (129, 348, 4.5, 12.5))
____________________
0 -- A
1 -- 10
2 -- 7083
skip
3 -- (133, 4, 22)
skip
4 -- (129, 348, 4.5, 12.5)
('B', 9, 7092, (11, 92, 130), (216, 350, 22.5, 13.5))
____________________
0 -- B
1 -- 9
2 -- 7092
skip
3 -- (11, 92, 130)
skip
4 -- (216, 350, 22.5, 13.5)
('C', 27, 7235, (127, 215, 98), (38, 271, 19.5, 10.5))
____________________
0 -- C
1 -- 27
2 -- 7235
skip
3 -- (127, 215, 98)
skip
4 -- (38, 271, 19.5, 10.5)
('D', 13, 7292, (237, 102, 96), (223, 156, 19.5, 11.5))
____________________
0 -- D
1 -- 13
2 -- 7292
skip
3 -- (237, 102, 96)
skip
4 -- (223, 156, 19.5, 11.5)
('C', 10, 7321, (127, 215, 98), (135, 208, 30.5, 10.5))
____________________
0 -- C
1 -- 10
2 -- 7321
skip
3 -- (127, 215, 98)
skip
4 -- (135, 208, 30.5, 10.5)
('B', 13, 7359, (11, 92, 130), (221, 159, 17.5, 10.5))
____________________
0 -- B
1 -- 13
2 -- 7359
skip
3 -- (11, 92, 130)
skip
4 -- (221, 159, 17.5, 10.5)
('B', 3, 7430, (11, 92, 130), (53, 186, 17.5, 12.5))
____________________
0 -- B
1 -- 3
2 -- 7430
skip
3 -- (11, 92, 130)
skip
4 -- (53, 186, 17.5, 12.5)
('C', 25, 7755, (127, 215, 98), (322, 154, 15.5, 17.5))
____________________
0 -- C
1 -- 25
2 -- 7755
skip
3 -- (127, 215, 98)
skip
4 -- (322, 154, 15.5, 17.5)
('C', 23, 7828, (127, 215, 98), (143, 176, 12.5, 8.5))
____________________
0 -- C
1 -- 23
2 -- 7828
skip
3 -- (127, 215, 98)
skip
4 -- (143, 176, 12.5, 8.5)
('C', 2, 7969, (127, 215, 98), (329, 96, 2.5, 12.5))
____________________
0 -- C
1 -- 2
2 -- 7969
skip
3 -- (127, 215, 98)
skip
4 -- (329, 96, 2.5, 12.5)
('C', 20, 8212, (127, 215, 98), (291, 181, 20.5, 10.5))
____________________
0 -- C
1 -- 20
2 -- 8212
skip
3 -- (127, 215, 98)
skip
4 -- (291, 181, 20.5, 10.5)
('D', 27, 8303, (237, 102, 96), (272, 111, 2.5, 14.5))
____________________
0 -- D
1 -- 27
2 -- 8303
skip
3 -- (237, 102, 96)
skip
4 -- (272, 111, 2.5, 14.5)
('D', 7, 8348, (237, 102, 96), (153, 56, 21.5, 17.5))
____________________
0 -- D
1 -- 7
2 -- 8348
skip
3 -- (237, 102, 96)
skip
4 -- (153, 56, 21.5, 17.5)
('A', 6, 8351, (133, 4, 22), (144, 106, 8.5, 18.5))
____________________
0 -- A
1 -- 6
2 -- 8351
skip
3 -- (133, 4, 22)
skip
4 -- (144, 106, 8.5, 18.5)
('D', 14, 8376, (237, 102, 96), (37, 114, 14.5, 14.5))
____________________
0 -- D
1 -- 14
2 -- 8376
skip
3 -- (237, 102, 96)
skip
4 -- (37, 114, 14.5, 14.5)
('A', 8, 8406, (133, 4, 22), (134, 17, 5.5, 13.5))
____________________
0 -- A
1 -- 8
2 -- 8406
skip
3 -- (133, 4, 22)
skip
4 -- (134, 17, 5.5, 13.5)
('A', 3, 8543, (133, 4, 22), (235, 18, 17.5, 0.5))
____________________
0 -- A
1 -- 3
2 -- 8543
skip
3 -- (133, 4, 22)
skip
4 -- (235, 18, 17.5, 0.5)
('D', 15, 8709, (237, 102, 96), (346, 308, 8.5, 10.5))
____________________
0 -- D
1 -- 15
2 -- 8709
skip
3 -- (237, 102, 96)
skip
4 -- (346, 308, 8.5, 10.5)
('B', 15, 8798, (11, 92, 130), (248, 94, 16.5, 15.5))
____________________
0 -- B
1 -- 15
2 -- 8798
skip
3 -- (11, 92, 130)
skip
4 -- (248, 94, 16.5, 15.5)
('C', 6, 8832, (127, 215, 98), (327, 372, 8.5, 14.5))
____________________
0 -- C
1 -- 6
2 -- 8832
skip
3 -- (127, 215, 98)
skip
4 -- (327, 372, 8.5, 14.5)
('D', 21, 8871, (237, 102, 96), (271, 317, 8.5, 18.5))
____________________
0 -- D
1 -- 21
2 -- 8871
skip
3 -- (237, 102, 96)
skip
4 -- (271, 317, 8.5, 18.5)
('D', 4, 8982, (237, 102, 96), (250, 162, 2.5, 9.5))
____________________
0 -- D
1 -- 4
2 -- 8982
skip
3 -- (237, 102, 96)
skip
4 -- (250, 162, 2.5, 9.5)
('D', 9, 9152, (237, 102, 96), (5, 109, 3.5, 13.5))
____________________
0 -- D
1 -- 9
2 -- 9152
skip
3 -- (237, 102, 96)
skip
4 -- (5, 109, 3.5, 13.5)
('D', 5, 9318, (237, 102, 96), (231, 106, 16.5, 11.5))
____________________
0 -- D
1 -- 5
2 -- 9318
skip
3 -- (237, 102, 96)
skip
4 -- (231, 106, 16.5, 11.5)
('C', 9, 9358, (127, 215, 98), (339, 178, 11.5, 20.5))
____________________
0 -- C
1 -- 9
2 -- 9358
skip
3 -- (127, 215, 98)
skip
4 -- (339, 178, 11.5, 20.5)
('D', 18, 9606, (237, 102, 96), (44, 193, 19.5, 11.5))
____________________
0 -- D
1 -- 18
2 -- 9606
skip
3 -- (237, 102, 96)
skip
4 -- (44, 193, 19.5, 11.5)
('D', 28, 9800, (237, 102, 96), (272, 139, 32.5, 7.5))
____________________
0 -- D
1 -- 28
2 -- 9800
skip
3 -- (237, 102, 96)
skip
4 -- (272, 139, 32.5, 7.5)
('D', 11, 9849, (237, 102, 96), (355, 122, 29.5, 11.5))
____________________
0 -- D
1 -- 11
2 -- 9849
skip
3 -- (237, 102, 96)
skip
4 -- (355, 122, 29.5, 11.5)
('A', 4, 9891, (133, 4, 22), (351, 183, 18.5, 15.5))
____________________
0 -- A
1 -- 4
2 -- 9891
skip
3 -- (133, 4, 22)
skip
4 -- (351, 183, 18.5, 15.5)
('C', 21, 9902, (127, 215, 98), (216, 43, 17.5, 12.5))
____________________
0 -- C
1 -- 21
2 -- 9902
skip
3 -- (127, 215, 98)
skip
4 -- (216, 43, 17.5, 12.5)
21098.445
^
0.0713801207757
-2.63973586891
33860.19
^
0.114555572777
-2.16669522197
46600.74
^
0.157659317994
-1.84731878916
48318.32
^
0.163470223387
-1.81112442518
145701.02875
^
0.492934765065
-0.707378436078
21098.445
^
0.0713801207757
-2.63973586891
33860.19
^
0.114555572777
-2.16669522197
46600.74
^
0.157659317994
-1.84731878916
48318.32
^
0.163470223387
-1.81112442518
145701.02875
^
0.492934765065
-0.707378436078
21098.445
^
0.0713801207757
-2.63973586891
33860.19
^
0.114555572777
-2.16669522197
46600.74
^
0.157659317994
-1.84731878916
48318.32
^
0.163470223387
-1.81112442518
145701.02875
^
0.492934765065
-0.707378436078
1375.90875
0.0962243175361
14298.97125
2699.2225
0.18877039843
14298.97125
5210.045
0.364365023812
14298.97125
5013.795
0.350640260222
14298.97125
15631.705
^
0.0538676318477
-2.92122550376
29065.41
^
0.100160846522
-2.30097791997
50211.74
^
0.173032150028
-1.75427786344
49577.46
^
0.170846389644
-1.76699043238
145701.02875
^
0.502092981958
-0.688969953418
15631.705
^
0.0538676318477
-2.92122550376
29065.41
^
0.100160846522
-2.30097791997
50211.74
^
0.173032150028
-1.75427786344
49577.46
^
0.170846389644
-1.76699043238
145701.02875
^
0.502092981958
-0.688969953418
15631.705
^
0.0538676318477
-2.92122550376
29065.41
^
0.100160846522
-2.30097791997
50211.74
^
0.173032150028
-1.75427786344
49577.46
^
0.170846389644
-1.76699043238
145701.02875
^
0.502092981958
-0.688969953418
reset
DON'T DRAW GREY BOXES
DON'T DRAW GREY BOXES
width = 400, height = 400
rmax: 20
------------------new text!!! AND INCREMENT = 1.0
width == height
**********************_____________________******************
0,0
([400, 400], True, False, True, 89, 4, [12.0, 20.0, 36.0, 32.0], (5, 20, 1.0), (2, 10, 1.0))
width = 400, height = 400
rmax: 20
------------------new text!!! AND INCREMENT = 1.0
width == height
**********************_____________________******************
0,0
([400, 400], True, False, True, 89, 4, [12.0, 20.0, 36.0, 32.0], (5, 20, 1.0), (2, 10, 1.0))
0 ------------------------------------------------------------------------
0
1
2
3
supercalafragalistic
[12.0, 20.0, 36.0, 32.0]
0.12
-2.1202635362
0.2
-1.60943791243
0.36
-1.02165124753
0.32
-1.13943428319
+++++++++++++++++++++++++++++++++++++++++++++++++++++++++++++++++++
1.30873262656
width = 400, height = 400
rmax: 20
------------------new text!!! AND INCREMENT = 1.0
width == height
**********************_____________________******************
0,0
([400, 400], True, False, True, 89, 4, [12.0, 20.0, 36.0, 32.0], (5, 20, 1.0), (2, 10, 1.0))
0
1
2
3
supercalafragalistic
[12.0, 20.0, 36.0, 32.0]
0.12
-2.1202635362
0.2
-1.60943791243
0.36
-1.02165124753
0.32
-1.13943428319
+++++++++++++++++++++++++++++++++++++++++++++++++++++++++++++++++++
1.30873262656
[12.0, 20.0, 36.0, 32.0]
YYYYYYYYYYYYYYYYYYYYYYYYYYYYYYYYYYYYY
0
1
2
3
supercalafragalistic
jkl
[('D', 26, 146, (237, 102, 96), (191, 179, 7.5, 9.5)), ('D', 14, 162, (237, 102, 96), (202, 385, 9.5, 11.5)), ('D', 22, 163, (237, 102, 96), (42, 64, 15.5, 11.5)), ('B', 7, 239, (11, 92, 130), (338, 333, 14.5, 16.5)), ('D', 25, 281, (237, 102, 96), (282, 53, 2.5, 14.5)), ('C', 28, 362, (127, 215, 98), (28, 102, 7.5, 14.5)), ('C', 25, 423, (127, 215, 98), (181, 301, 11.5, 6.5)), ('C', 20, 460, (127, 215, 98), (149, 21, 19.5, 9.5)), ('D', 11, 568, (237, 102, 96), (101, 238, 15.5, 9.5)), ('C', 15, 615, (127, 215, 98), (392, 112, 6.5, 12.5)), ('D', 12, 834, (237, 102, 96), (193, 147, 7.5, 10.5)), ('A', 9, 867, (133, 4, 22), (85, 256, 23.5, 9.5)), ('D', 2, 974, (237, 102, 96), (291, 359, 10.5, 17.5)), ('C', 26, 1206, (127, 215, 98), (32, 199, 24.5, 12.5)), ('B', 6, 1321, (11, 92, 130), (101, 142, 11.5, 15.5)), ('A', 3, 1452, (133, 4, 22), (239, 43, 6.5, 18.5)), ('D', 20, 1759, (237, 102, 96), (273, 236, 4.5, 11.5)), ('A', 4, 1767, (133, 4, 22), (62, 124, 14.5, 13.5)), ('D', 19, 1840, (237, 102, 96), (157, 279, 13.5, 15.5)), ('D', 4, 1959, (237, 102, 96), (305, 106, 14.5, 11.5)), ('D', 21, 1960, (237, 102, 96), (165, 91, 4.5, 6.5)), ('C', 5, 2080, (127, 215, 98), (180, 175, 19.5, 10.5)), ('D', 16, 2200, (237, 102, 96), (65, 293, 19.5, 12.5)), ('C', 13, 2276, (127, 215, 98), (190, 226, 0.5, 16.5)), ('C', 21, 2345, (127, 215, 98), (195, 135, 18.5, 14.5)), ('A', 6, 2395, (133, 4, 22), (270, 132, 15.5, 18.5)), ('D', 10, 2420, (237, 102, 96), (29, 313, 9.5, 15.5)), ('B', 3, 2811, (11, 92, 130), (117, 381, 8.5, 14.5)), ('A', 5, 2827, (133, 4, 22), (163, 246, 20.5, 9.5)), ('C', 17, 3205, (127, 215, 98), (114, 177, 18.5, 16.5)), ('B', 18, 3279, (11, 92, 130), (102, 182, 11.5, 8.5)), ('B', 14, 3308, (11, 92, 130), (159, 35, 11.5, 12.5)), ('A', 8, 3340, (133, 4, 22), (45, 86, 0.5, 14.5)), ('B', 2, 3370, (11, 92, 130), (212, 358, 0.5, 16.5)), ('C', 6, 3469, (127, 215, 98), (326, 371, 10.5, 6.5)), ('D', 15, 3549, (237, 102, 96), (162, 130, 24.5, 13.5)), ('C', 9, 3550, (127, 215, 98), (285, 310, 17.5, 9.5)), ('D', 7, 3696, (237, 102, 96), (340, 385, 3.5, 14.5)), ('C', 14, 3772, (127, 215, 98), (162, 343, 2.5, 13.5)), ('D', 27, 3840, (237, 102, 96), (169, 368, 19.5, 13.5)), ('B', 5, 3864, (11, 92, 130), (181, 42, 26.5, 17.5)), ('B', 12, 3934, (11, 92, 130), (186, 205, 17.5, 10.5)), ('C', 22, 3983, (127, 215, 98), (19, 148, 10.5, 20.5)), ('B', 4, 4070, (11, 92, 130), (198, 70, 16.5, 11.5)), ('C', 3, 4184, (127, 215, 98), (311, 328, 13.5, 11.5)), ('C', 1, 4191, (127, 215, 98), (231, 293, 21.5, 7.5)), ('C', 4, 4206, (127, 215, 98), (297, 207, 29.5, 20.5)), ('D', 28, 4490, (237, 102, 96), (178, 86, 1.5, 16.5)), ('B', 17, 4651, (11, 92, 130), (255, 250, 12.5, 7.5)), ('C', 11, 4682, (127, 215, 98), (44, 268, 18.5, 6.5)), ('A', 11, 4969, (133, 4, 22), (303, 268, 16.5, 20.5)), ('C', 7, 5097, (127, 215, 98), (365, 15, 12.5, 16.5)), ('A', 1, 5110, (133, 4, 22), (220, 98, 9.5, 13.5)), ('C', 10, 5155, (127, 215, 98), (312, 176, 3.5, 2.5)), ('D', 6, 5251, (237, 102, 96), (318, 276, 18.5, 9.5)), ('C', 12, 5522, (127, 215, 98), (257, 60, 21.5, 13.5)), ('D', 18, 5650, (237, 102, 96), (18, 233, 1.5, 12.5)), ('D', 5, 5855, (237, 102, 96), (166, 237, 7.5, 13.5)), ('D', 13, 6049, (237, 102, 96), (85, 337, 1.5, 11.5)), ('C', 18, 6352, (127, 215, 98), (20, 245, 12.5, 17.5)), ('D', 9, 6402, (237, 102, 96), (119, 295, 9.5, 10.5)), ('D', 24, 6796, (237, 102, 96), (292, 40, 12.5, 16.5)), ('B', 10, 6836, (11, 92, 130), (333, 107, 16.5, 13.5)), ('B', 13, 6975, (11, 92, 130), (51, 377, 15.5, 17.5)), ('C', 23, 7098, (127, 215, 98), (196, 292, 21.5, 15.5)), ('B', 8, 7153, (11, 92, 130), (324, 128, 32.5, 9.5)), ('C', 16, 7343, (127, 215, 98), (280, 312, 6.5, 8.5)), ('D', 17, 7694, (237, 102, 96), (359, 62, 14.5, 14.5)), ('C', 2, 7790, (127, 215, 98), (229, 91, 12.5, 15.5)), ('C', 19, 7887, (127, 215, 98), (210, 157, 26.5, 17.5)), ('B', 11, 7932, (11, 92, 130), (123, 283, 23.5, 16.5)), ('A', 7, 7973, (133, 4, 22), (136, 357, 22.5, 12.5)), ('C', 8, 8046, (127, 215, 98), (339, 92, 21.5, 13.5)), ('D', 8, 8275, (237, 102, 96), (380, 255, 15.5, 20.5)), ('B', 16, 8363, (11, 92, 130), (249, 174, 5.5, 14.5)), ('C', 24, 8608, (127, 215, 98), (142, 185, 18.5, 9.5)), ('D', 23, 8706, (237, 102, 96), (292, 312, 21.5, 10.5)), ('A', 10, 8788, (133, 4, 22), (270, 354, 1.5, 13.5)), ('C', 27, 8850, (127, 215, 98), (52, 280, 29.5, 10.5)), ('B', 9, 8958, (11, 92, 130), (317, 120, 5.5, 11.5)), ('A', 2, 9154, (133, 4, 22), (49, 91, 4.5, 15.5)), ('B', 1, 9577, (11, 92, 130), (160, 229, 5.5, 9.5)), ('D', 3, 9772, (237, 102, 96), (355, 348, 18.5, 13.5)), ('B', 15, 9925, (11, 92, 130), (287, 252, 21.5, 14.5)), ('D', 1, 9979, (237, 102, 96), (259, 252, 10.5, 11.5))]
0
0
DON'T DRAW GREY BOXES
self.params.grassOut = 
False
('D', 26, 146, (237, 102, 96), (191, 179, 7.5, 9.5))
____________________
0 -- D
1 -- 26
2 -- 146
skip
3 -- (237, 102, 96)
skip
4 -- (191, 179, 7.5, 9.5)
('D', 14, 162, (237, 102, 96), (202, 385, 9.5, 11.5))
____________________
0 -- D
1 -- 14
2 -- 162
skip
3 -- (237, 102, 96)
skip
4 -- (202, 385, 9.5, 11.5)
('D', 22, 163, (237, 102, 96), (42, 64, 15.5, 11.5))
____________________
0 -- D
1 -- 22
2 -- 163
skip
3 -- (237, 102, 96)
skip
4 -- (42, 64, 15.5, 11.5)
('B', 7, 239, (11, 92, 130), (338, 333, 14.5, 16.5))
____________________
0 -- B
1 -- 7
2 -- 239
skip
3 -- (11, 92, 130)
skip
4 -- (338, 333, 14.5, 16.5)
('D', 25, 281, (237, 102, 96), (282, 53, 2.5, 14.5))
____________________
0 -- D
1 -- 25
2 -- 281
skip
3 -- (237, 102, 96)
skip
4 -- (282, 53, 2.5, 14.5)
('C', 28, 362, (127, 215, 98), (28, 102, 7.5, 14.5))
____________________
0 -- C
1 -- 28
2 -- 362
skip
3 -- (127, 215, 98)
skip
4 -- (28, 102, 7.5, 14.5)
('C', 25, 423, (127, 215, 98), (181, 301, 11.5, 6.5))
____________________
0 -- C
1 -- 25
2 -- 423
skip
3 -- (127, 215, 98)
skip
4 -- (181, 301, 11.5, 6.5)
('C', 20, 460, (127, 215, 98), (149, 21, 19.5, 9.5))
____________________
0 -- C
1 -- 20
2 -- 460
skip
3 -- (127, 215, 98)
skip
4 -- (149, 21, 19.5, 9.5)
('D', 11, 568, (237, 102, 96), (101, 238, 15.5, 9.5))
____________________
0 -- D
1 -- 11
2 -- 568
skip
3 -- (237, 102, 96)
skip
4 -- (101, 238, 15.5, 9.5)
('C', 15, 615, (127, 215, 98), (392, 112, 6.5, 12.5))
____________________
0 -- C
1 -- 15
2 -- 615
skip
3 -- (127, 215, 98)
skip
4 -- (392, 112, 6.5, 12.5)
('D', 12, 834, (237, 102, 96), (193, 147, 7.5, 10.5))
____________________
0 -- D
1 -- 12
2 -- 834
skip
3 -- (237, 102, 96)
skip
4 -- (193, 147, 7.5, 10.5)
('A', 9, 867, (133, 4, 22), (85, 256, 23.5, 9.5))
____________________
0 -- A
1 -- 9
2 -- 867
skip
3 -- (133, 4, 22)
skip
4 -- (85, 256, 23.5, 9.5)
('D', 2, 974, (237, 102, 96), (291, 359, 10.5, 17.5))
____________________
0 -- D
1 -- 2
2 -- 974
skip
3 -- (237, 102, 96)
skip
4 -- (291, 359, 10.5, 17.5)
('C', 26, 1206, (127, 215, 98), (32, 199, 24.5, 12.5))
____________________
0 -- C
1 -- 26
2 -- 1206
skip
3 -- (127, 215, 98)
skip
4 -- (32, 199, 24.5, 12.5)
('B', 6, 1321, (11, 92, 130), (101, 142, 11.5, 15.5))
____________________
0 -- B
1 -- 6
2 -- 1321
skip
3 -- (11, 92, 130)
skip
4 -- (101, 142, 11.5, 15.5)
('A', 3, 1452, (133, 4, 22), (239, 43, 6.5, 18.5))
____________________
0 -- A
1 -- 3
2 -- 1452
skip
3 -- (133, 4, 22)
skip
4 -- (239, 43, 6.5, 18.5)
('D', 20, 1759, (237, 102, 96), (273, 236, 4.5, 11.5))
____________________
0 -- D
1 -- 20
2 -- 1759
skip
3 -- (237, 102, 96)
skip
4 -- (273, 236, 4.5, 11.5)
('A', 4, 1767, (133, 4, 22), (62, 124, 14.5, 13.5))
____________________
0 -- A
1 -- 4
2 -- 1767
skip
3 -- (133, 4, 22)
skip
4 -- (62, 124, 14.5, 13.5)
('D', 19, 1840, (237, 102, 96), (157, 279, 13.5, 15.5))
____________________
0 -- D
1 -- 19
2 -- 1840
skip
3 -- (237, 102, 96)
skip
4 -- (157, 279, 13.5, 15.5)
('D', 4, 1959, (237, 102, 96), (305, 106, 14.5, 11.5))
____________________
0 -- D
1 -- 4
2 -- 1959
skip
3 -- (237, 102, 96)
skip
4 -- (305, 106, 14.5, 11.5)
('D', 21, 1960, (237, 102, 96), (165, 91, 4.5, 6.5))
____________________
0 -- D
1 -- 21
2 -- 1960
skip
3 -- (237, 102, 96)
skip
4 -- (165, 91, 4.5, 6.5)
('C', 5, 2080, (127, 215, 98), (180, 175, 19.5, 10.5))
____________________
0 -- C
1 -- 5
2 -- 2080
skip
3 -- (127, 215, 98)
skip
4 -- (180, 175, 19.5, 10.5)
('D', 16, 2200, (237, 102, 96), (65, 293, 19.5, 12.5))
____________________
0 -- D
1 -- 16
2 -- 2200
skip
3 -- (237, 102, 96)
skip
4 -- (65, 293, 19.5, 12.5)
('C', 13, 2276, (127, 215, 98), (190, 226, 0.5, 16.5))
____________________
0 -- C
1 -- 13
2 -- 2276
skip
3 -- (127, 215, 98)
skip
4 -- (190, 226, 0.5, 16.5)
('C', 21, 2345, (127, 215, 98), (195, 135, 18.5, 14.5))
____________________
0 -- C
1 -- 21
2 -- 2345
skip
3 -- (127, 215, 98)
skip
4 -- (195, 135, 18.5, 14.5)
('A', 6, 2395, (133, 4, 22), (270, 132, 15.5, 18.5))
____________________
0 -- A
1 -- 6
2 -- 2395
skip
3 -- (133, 4, 22)
skip
4 -- (270, 132, 15.5, 18.5)
('D', 10, 2420, (237, 102, 96), (29, 313, 9.5, 15.5))
____________________
0 -- D
1 -- 10
2 -- 2420
skip
3 -- (237, 102, 96)
skip
4 -- (29, 313, 9.5, 15.5)
('B', 3, 2811, (11, 92, 130), (117, 381, 8.5, 14.5))
____________________
0 -- B
1 -- 3
2 -- 2811
skip
3 -- (11, 92, 130)
skip
4 -- (117, 381, 8.5, 14.5)
('A', 5, 2827, (133, 4, 22), (163, 246, 20.5, 9.5))
____________________
0 -- A
1 -- 5
2 -- 2827
skip
3 -- (133, 4, 22)
skip
4 -- (163, 246, 20.5, 9.5)
('C', 17, 3205, (127, 215, 98), (114, 177, 18.5, 16.5))
____________________
0 -- C
1 -- 17
2 -- 3205
skip
3 -- (127, 215, 98)
skip
4 -- (114, 177, 18.5, 16.5)
('B', 18, 3279, (11, 92, 130), (102, 182, 11.5, 8.5))
____________________
0 -- B
1 -- 18
2 -- 3279
skip
3 -- (11, 92, 130)
skip
4 -- (102, 182, 11.5, 8.5)
('B', 14, 3308, (11, 92, 130), (159, 35, 11.5, 12.5))
____________________
0 -- B
1 -- 14
2 -- 3308
skip
3 -- (11, 92, 130)
skip
4 -- (159, 35, 11.5, 12.5)
('A', 8, 3340, (133, 4, 22), (45, 86, 0.5, 14.5))
____________________
0 -- A
1 -- 8
2 -- 3340
skip
3 -- (133, 4, 22)
skip
4 -- (45, 86, 0.5, 14.5)
('B', 2, 3370, (11, 92, 130), (212, 358, 0.5, 16.5))
____________________
0 -- B
1 -- 2
2 -- 3370
skip
3 -- (11, 92, 130)
skip
4 -- (212, 358, 0.5, 16.5)
('C', 6, 3469, (127, 215, 98), (326, 371, 10.5, 6.5))
____________________
0 -- C
1 -- 6
2 -- 3469
skip
3 -- (127, 215, 98)
skip
4 -- (326, 371, 10.5, 6.5)
('D', 15, 3549, (237, 102, 96), (162, 130, 24.5, 13.5))
____________________
0 -- D
1 -- 15
2 -- 3549
skip
3 -- (237, 102, 96)
skip
4 -- (162, 130, 24.5, 13.5)
('C', 9, 3550, (127, 215, 98), (285, 310, 17.5, 9.5))
____________________
0 -- C
1 -- 9
2 -- 3550
skip
3 -- (127, 215, 98)
skip
4 -- (285, 310, 17.5, 9.5)
('D', 7, 3696, (237, 102, 96), (340, 385, 3.5, 14.5))
____________________
0 -- D
1 -- 7
2 -- 3696
skip
3 -- (237, 102, 96)
skip
4 -- (340, 385, 3.5, 14.5)
('C', 14, 3772, (127, 215, 98), (162, 343, 2.5, 13.5))
____________________
0 -- C
1 -- 14
2 -- 3772
skip
3 -- (127, 215, 98)
skip
4 -- (162, 343, 2.5, 13.5)
('D', 27, 3840, (237, 102, 96), (169, 368, 19.5, 13.5))
____________________
0 -- D
1 -- 27
2 -- 3840
skip
3 -- (237, 102, 96)
skip
4 -- (169, 368, 19.5, 13.5)
('B', 5, 3864, (11, 92, 130), (181, 42, 26.5, 17.5))
____________________
0 -- B
1 -- 5
2 -- 3864
skip
3 -- (11, 92, 130)
skip
4 -- (181, 42, 26.5, 17.5)
('B', 12, 3934, (11, 92, 130), (186, 205, 17.5, 10.5))
____________________
0 -- B
1 -- 12
2 -- 3934
skip
3 -- (11, 92, 130)
skip
4 -- (186, 205, 17.5, 10.5)
('C', 22, 3983, (127, 215, 98), (19, 148, 10.5, 20.5))
____________________
0 -- C
1 -- 22
2 -- 3983
skip
3 -- (127, 215, 98)
skip
4 -- (19, 148, 10.5, 20.5)
('B', 4, 4070, (11, 92, 130), (198, 70, 16.5, 11.5))
____________________
0 -- B
1 -- 4
2 -- 4070
skip
3 -- (11, 92, 130)
skip
4 -- (198, 70, 16.5, 11.5)
('C', 3, 4184, (127, 215, 98), (311, 328, 13.5, 11.5))
____________________
0 -- C
1 -- 3
2 -- 4184
skip
3 -- (127, 215, 98)
skip
4 -- (311, 328, 13.5, 11.5)
('C', 1, 4191, (127, 215, 98), (231, 293, 21.5, 7.5))
____________________
0 -- C
1 -- 1
2 -- 4191
skip
3 -- (127, 215, 98)
skip
4 -- (231, 293, 21.5, 7.5)
('C', 4, 4206, (127, 215, 98), (297, 207, 29.5, 20.5))
____________________
0 -- C
1 -- 4
2 -- 4206
skip
3 -- (127, 215, 98)
skip
4 -- (297, 207, 29.5, 20.5)
('D', 28, 4490, (237, 102, 96), (178, 86, 1.5, 16.5))
____________________
0 -- D
1 -- 28
2 -- 4490
skip
3 -- (237, 102, 96)
skip
4 -- (178, 86, 1.5, 16.5)
('B', 17, 4651, (11, 92, 130), (255, 250, 12.5, 7.5))
____________________
0 -- B
1 -- 17
2 -- 4651
skip
3 -- (11, 92, 130)
skip
4 -- (255, 250, 12.5, 7.5)
('C', 11, 4682, (127, 215, 98), (44, 268, 18.5, 6.5))
____________________
0 -- C
1 -- 11
2 -- 4682
skip
3 -- (127, 215, 98)
skip
4 -- (44, 268, 18.5, 6.5)
('A', 11, 4969, (133, 4, 22), (303, 268, 16.5, 20.5))
____________________
0 -- A
1 -- 11
2 -- 4969
skip
3 -- (133, 4, 22)
skip
4 -- (303, 268, 16.5, 20.5)
('C', 7, 5097, (127, 215, 98), (365, 15, 12.5, 16.5))
____________________
0 -- C
1 -- 7
2 -- 5097
skip
3 -- (127, 215, 98)
skip
4 -- (365, 15, 12.5, 16.5)
('A', 1, 5110, (133, 4, 22), (220, 98, 9.5, 13.5))
____________________
0 -- A
1 -- 1
2 -- 5110
skip
3 -- (133, 4, 22)
skip
4 -- (220, 98, 9.5, 13.5)
('C', 10, 5155, (127, 215, 98), (312, 176, 3.5, 2.5))
____________________
0 -- C
1 -- 10
2 -- 5155
skip
3 -- (127, 215, 98)
skip
4 -- (312, 176, 3.5, 2.5)
('D', 6, 5251, (237, 102, 96), (318, 276, 18.5, 9.5))
____________________
0 -- D
1 -- 6
2 -- 5251
skip
3 -- (237, 102, 96)
skip
4 -- (318, 276, 18.5, 9.5)
('C', 12, 5522, (127, 215, 98), (257, 60, 21.5, 13.5))
____________________
0 -- C
1 -- 12
2 -- 5522
skip
3 -- (127, 215, 98)
skip
4 -- (257, 60, 21.5, 13.5)
('D', 18, 5650, (237, 102, 96), (18, 233, 1.5, 12.5))
____________________
0 -- D
1 -- 18
2 -- 5650
skip
3 -- (237, 102, 96)
skip
4 -- (18, 233, 1.5, 12.5)
('D', 5, 5855, (237, 102, 96), (166, 237, 7.5, 13.5))
____________________
0 -- D
1 -- 5
2 -- 5855
skip
3 -- (237, 102, 96)
skip
4 -- (166, 237, 7.5, 13.5)
('D', 13, 6049, (237, 102, 96), (85, 337, 1.5, 11.5))
____________________
0 -- D
1 -- 13
2 -- 6049
skip
3 -- (237, 102, 96)
skip
4 -- (85, 337, 1.5, 11.5)
('C', 18, 6352, (127, 215, 98), (20, 245, 12.5, 17.5))
____________________
0 -- C
1 -- 18
2 -- 6352
skip
3 -- (127, 215, 98)
skip
4 -- (20, 245, 12.5, 17.5)
('D', 9, 6402, (237, 102, 96), (119, 295, 9.5, 10.5))
____________________
0 -- D
1 -- 9
2 -- 6402
skip
3 -- (237, 102, 96)
skip
4 -- (119, 295, 9.5, 10.5)
('D', 24, 6796, (237, 102, 96), (292, 40, 12.5, 16.5))
____________________
0 -- D
1 -- 24
2 -- 6796
skip
3 -- (237, 102, 96)
skip
4 -- (292, 40, 12.5, 16.5)
('B', 10, 6836, (11, 92, 130), (333, 107, 16.5, 13.5))
____________________
0 -- B
1 -- 10
2 -- 6836
skip
3 -- (11, 92, 130)
skip
4 -- (333, 107, 16.5, 13.5)
('B', 13, 6975, (11, 92, 130), (51, 377, 15.5, 17.5))
____________________
0 -- B
1 -- 13
2 -- 6975
skip
3 -- (11, 92, 130)
skip
4 -- (51, 377, 15.5, 17.5)
('C', 23, 7098, (127, 215, 98), (196, 292, 21.5, 15.5))
____________________
0 -- C
1 -- 23
2 -- 7098
skip
3 -- (127, 215, 98)
skip
4 -- (196, 292, 21.5, 15.5)
('B', 8, 7153, (11, 92, 130), (324, 128, 32.5, 9.5))
____________________
0 -- B
1 -- 8
2 -- 7153
skip
3 -- (11, 92, 130)
skip
4 -- (324, 128, 32.5, 9.5)
('C', 16, 7343, (127, 215, 98), (280, 312, 6.5, 8.5))
____________________
0 -- C
1 -- 16
2 -- 7343
skip
3 -- (127, 215, 98)
skip
4 -- (280, 312, 6.5, 8.5)
('D', 17, 7694, (237, 102, 96), (359, 62, 14.5, 14.5))
____________________
0 -- D
1 -- 17
2 -- 7694
skip
3 -- (237, 102, 96)
skip
4 -- (359, 62, 14.5, 14.5)
('C', 2, 7790, (127, 215, 98), (229, 91, 12.5, 15.5))
____________________
0 -- C
1 -- 2
2 -- 7790
skip
3 -- (127, 215, 98)
skip
4 -- (229, 91, 12.5, 15.5)
('C', 19, 7887, (127, 215, 98), (210, 157, 26.5, 17.5))
____________________
0 -- C
1 -- 19
2 -- 7887
skip
3 -- (127, 215, 98)
skip
4 -- (210, 157, 26.5, 17.5)
('B', 11, 7932, (11, 92, 130), (123, 283, 23.5, 16.5))
____________________
0 -- B
1 -- 11
2 -- 7932
skip
3 -- (11, 92, 130)
skip
4 -- (123, 283, 23.5, 16.5)
('A', 7, 7973, (133, 4, 22), (136, 357, 22.5, 12.5))
____________________
0 -- A
1 -- 7
2 -- 7973
skip
3 -- (133, 4, 22)
skip
4 -- (136, 357, 22.5, 12.5)
('C', 8, 8046, (127, 215, 98), (339, 92, 21.5, 13.5))
____________________
0 -- C
1 -- 8
2 -- 8046
skip
3 -- (127, 215, 98)
skip
4 -- (339, 92, 21.5, 13.5)
('D', 8, 8275, (237, 102, 96), (380, 255, 15.5, 20.5))
____________________
0 -- D
1 -- 8
2 -- 8275
skip
3 -- (237, 102, 96)
skip
4 -- (380, 255, 15.5, 20.5)
('B', 16, 8363, (11, 92, 130), (249, 174, 5.5, 14.5))
____________________
0 -- B
1 -- 16
2 -- 8363
skip
3 -- (11, 92, 130)
skip
4 -- (249, 174, 5.5, 14.5)
('C', 24, 8608, (127, 215, 98), (142, 185, 18.5, 9.5))
____________________
0 -- C
1 -- 24
2 -- 8608
skip
3 -- (127, 215, 98)
skip
4 -- (142, 185, 18.5, 9.5)
('D', 23, 8706, (237, 102, 96), (292, 312, 21.5, 10.5))
____________________
0 -- D
1 -- 23
2 -- 8706
skip
3 -- (237, 102, 96)
skip
4 -- (292, 312, 21.5, 10.5)
('A', 10, 8788, (133, 4, 22), (270, 354, 1.5, 13.5))
____________________
0 -- A
1 -- 10
2 -- 8788
skip
3 -- (133, 4, 22)
skip
4 -- (270, 354, 1.5, 13.5)
('C', 27, 8850, (127, 215, 98), (52, 280, 29.5, 10.5))
____________________
0 -- C
1 -- 27
2 -- 8850
skip
3 -- (127, 215, 98)
skip
4 -- (52, 280, 29.5, 10.5)
('B', 9, 8958, (11, 92, 130), (317, 120, 5.5, 11.5))
____________________
0 -- B
1 -- 9
2 -- 8958
skip
3 -- (11, 92, 130)
skip
4 -- (317, 120, 5.5, 11.5)
('A', 2, 9154, (133, 4, 22), (49, 91, 4.5, 15.5))
____________________
0 -- A
1 -- 2
2 -- 9154
skip
3 -- (133, 4, 22)
skip
4 -- (49, 91, 4.5, 15.5)
('B', 1, 9577, (11, 92, 130), (160, 229, 5.5, 9.5))
____________________
0 -- B
1 -- 1
2 -- 9577
skip
3 -- (11, 92, 130)
skip
4 -- (160, 229, 5.5, 9.5)
('D', 3, 9772, (237, 102, 96), (355, 348, 18.5, 13.5))
____________________
0 -- D
1 -- 3
2 -- 9772
skip
3 -- (237, 102, 96)
skip
4 -- (355, 348, 18.5, 13.5)
('B', 15, 9925, (11, 92, 130), (287, 252, 21.5, 14.5))
____________________
0 -- B
1 -- 15
2 -- 9925
skip
3 -- (11, 92, 130)
skip
4 -- (287, 252, 21.5, 14.5)
('D', 1, 9979, (237, 102, 96), (259, 252, 10.5, 11.5))
____________________
0 -- D
1 -- 1
2 -- 9979
skip
3 -- (237, 102, 96)
skip
4 -- (259, 252, 10.5, 11.5)
15631.705
^
0.0538676318477
-2.92122550376
29065.41
^
0.100160846522
-2.30097791997
50211.74
^
0.173032150028
-1.75427786344
49577.46
^
0.170846389644
-1.76699043238
145701.02875
^
0.502092981958
-0.688969953418
15631.705
^
0.0538676318477
-2.92122550376
29065.41
^
0.100160846522
-2.30097791997
50211.74
^
0.173032150028
-1.75427786344
49577.46
^
0.170846389644
-1.76699043238
145701.02875
^
0.502092981958
-0.688969953418
15631.705
^
0.0538676318477
-2.92122550376
29065.41
^
0.100160846522
-2.30097791997
50211.74
^
0.173032150028
-1.75427786344
49577.46
^
0.170846389644
-1.76699043238
145701.02875
^
0.502092981958
-0.688969953418
1850.04875
0.115803697562
15975.73125
3760.5425
0.235390946502
15975.73125
6665.435
0.417222529329
15975.73125
3699.705
0.231582826608
15975.73125
19117.105
^
0.0633227356442
-2.75951084142
36513.49
^
0.120945827034
-2.1124125441
61914.52
^
0.205083185059
-1.58433960138
40330.16
^
0.13358801242
-2.0129947493
144024.26875
^
0.477060239843
-0.740112507088
19117.105
^
0.0633227356442
-2.75951084142
36513.49
^
0.120945827034
-2.1124125441
61914.52
^
0.205083185059
-1.58433960138
40330.16
^
0.13358801242
-2.0129947493
144024.26875
^
0.477060239843
-0.740112507088
19117.105
^
0.0633227356442
-2.75951084142
36513.49
^
0.120945827034
-2.1124125441
61914.52
^
0.205083185059
-1.58433960138
40330.16
^
0.13358801242
-2.0129947493
144024.26875
^
0.477060239843
-0.740112507088
reset
DON'T DRAW GREY BOXES
DON'T DRAW GREY BOXES
width = 400, height = 400
rmax: 20
------------------new text!!! AND INCREMENT = 1.0
width == height
**********************_____________________******************
0,0
([400, 400], True, False, True, 89, 4, [12.0, 20.0, 36.0, 32.0], (5, 20, 1.0), (2, 10, 1.0))
width = 400, height = 400
rmax: 20
------------------new text!!! AND INCREMENT = 1.0
width == height
**********************_____________________******************
0,0
([400, 400], True, False, True, 89, 4, [12.0, 20.0, 36.0, 32.0], (5, 20, 1.0), (2, 10, 1.0))
width = 400, height = 400
rmax: 20
------------------new text!!! AND INCREMENT = 1.0
width == height
**********************_____________________******************
0,0
([400, 400], True, False, True, 89, 4, [12.0, 20.0, 36.0, 32.0], (5, 20, 1.0), (2, 10, 1.0))
width = 400, height = 400
rmax: 20
------------------new text!!! AND INCREMENT = 1.0
width == height
**********************_____________________******************
0,0
([400, 400], True, False, True, 89, 4, [12.0, 20.0, 36.0, 32.0], (5, 20, 1.0), (2, 10, 1.0))
width = 400, height = 400
rmax: 20
------------------new text!!! AND INCREMENT = 1.0
width == height
**********************_____________________******************
0,0
([400, 400], True, False, True, 89, 4, [12.0, 20.0, 36.0, 32.0], (5, 20, 1.0), (2, 10, 1.0))
width = 400, height = 400
rmax: 20
------------------new text!!! AND INCREMENT = 1.0
width == height
**********************_____________________******************
0,0
([400, 400], True, False, True, 89, 4, [12.0, 20.0, 36.0, 32.0], (5, 20, 1.0), (2, 10, 1.0))
0 ------------------------------------------------------------------------
0
1
2
3
supercalafragalistic
[12.0, 20.0, 36.0, 32.0]
0.12
-2.1202635362
0.2
-1.60943791243
0.36
-1.02165124753
0.32
-1.13943428319
+++++++++++++++++++++++++++++++++++++++++++++++++++++++++++++++++++
1.30873262656
width = 400, height = 400
rmax: 20
------------------new text!!! AND INCREMENT = 1.0
width == height
**********************_____________________******************
0,0
([400, 400], True, False, True, 89, 4, [12.0, 20.0, 36.0, 32.0], (5, 20, 1.0), (2, 10, 1.0))
0
1
2
3
supercalafragalistic
[12.0, 20.0, 36.0, 32.0]
0.12
-2.1202635362
0.2
-1.60943791243
0.36
-1.02165124753
0.32
-1.13943428319
+++++++++++++++++++++++++++++++++++++++++++++++++++++++++++++++++++
1.30873262656
[12.0, 20.0, 36.0, 32.0]
YYYYYYYYYYYYYYYYYYYYYYYYYYYYYYYYYYYYY
0
1
2
3
supercalafragalistic
jkl
[('C', 11, 14, (127, 215, 98), (115, 267, 2.5, 8.5)), ('D', 1, 63, (237, 102, 96), (339, 303, 2.5, 12.5)), ('D', 8, 140, (237, 102, 96), (145, 248, 24.5, 10.5)), ('C', 3, 179, (127, 215, 98), (274, 294, 18.5, 21.5)), ('C', 21, 305, (127, 215, 98), (21, 20, 13.5, 12.5)), ('D', 23, 668, (237, 102, 96), (33, 68, 5.5, 9.5)), ('C', 4, 1030, (127, 215, 98), (325, 64, 11.5, 15.5)), ('A', 4, 1038, (133, 4, 22), (366, 340, 17.5, 8.5)), ('A', 7, 1255, (133, 4, 22), (102, 122, 12.5, 13.5)), ('B', 3, 1551, (11, 92, 130), (172, 85, 13.5, 6.5)), ('D', 27, 1626, (237, 102, 96), (62, 278, 26.5, 15.5)), ('B', 11, 1807, (11, 92, 130), (119, 360, 16.5, 11.5)), ('D', 6, 2113, (237, 102, 96), (218, 47, 3.5, 20.5)), ('B', 8, 2168, (11, 92, 130), (24, 152, 8.5, 23.5)), ('C', 12, 2307, (127, 215, 98), (153, 210, 16.5, 15.5)), ('D', 20, 2327, (237, 102, 96), (318, 26, 8.5, 8.5)), ('D', 10, 2340, (237, 102, 96), (211, 238, 4.5, 18.5)), ('D', 26, 2524, (237, 102, 96), (203, 131, 11.5, 11.5)), ('D', 19, 2557, (237, 102, 96), (60, 346, 11.5, 17.5)), ('D', 13, 2564, (237, 102, 96), (348, 73, 11.5, 14.5)), ('C', 27, 2690, (127, 215, 98), (170, 366, 11.5, 18.5)), ('A', 5, 2757, (133, 4, 22), (155, 66, 12.5, 16.5)), ('C', 23, 3065, (127, 215, 98), (179, 123, 15.5, 11.5)), ('C', 14, 3304, (127, 215, 98), (388, 189, 0.5, 16.5)), ('C', 13, 3369, (127, 215, 98), (261, 284, 14.5, 15.5)), ('A', 9, 3397, (133, 4, 22), (363, 341, 9.5, 14.5)), ('A', 6, 3625, (133, 4, 22), (323, 326, 6.5, 6.5)), ('D', 14, 3733, (237, 102, 96), (225, 155, 9.5, 10.5)), ('C', 10, 3828, (127, 215, 98), (339, 27, 6.5, 7.5)), ('A', 10, 3851, (133, 4, 22), (197, 85, 18.5, 12.5)), ('D', 24, 4243, (237, 102, 96), (180, 56, 23.5, 8.5)), ('D', 12, 4245, (237, 102, 96), (360, 148, 14.5, 15.5)), ('B', 9, 4333, (11, 92, 130), (142, 315, 11.5, 8.5)), ('B', 4, 4406, (11, 92, 130), (249, 168, 13.5, 12.5)), ('C', 17, 4456, (127, 215, 98), (207, 363, 5.5, 7.5)), ('C', 5, 4744, (127, 215, 98), (203, 307, 4.5, 10.5)), ('C', 2, 4758, (127, 215, 98), (74, 99, 23.5, 12.5)), ('D', 7, 4807, (237, 102, 96), (149, 337, 22.5, 10.5)), ('B', 2, 4834, (11, 92, 130), (347, 258, 10.5, 15.5)), ('D', 22, 4873, (237, 102, 96), (351, 253, 19.5, 12.5)), ('D', 18, 4905, (237, 102, 96), (114, 80, 22.5, 12.5)), ('A', 1, 4951, (133, 4, 22), (221, 190, 17.5, 13.5)), ('A', 2, 5025, (133, 4, 22), (155, 169, 6.5, 13.5)), ('D', 9, 5112, (237, 102, 96), (35, 171, 5.5, 15.5)), ('D', 11, 5207, (237, 102, 96), (149, 346, 10.5, 7.5)), ('B', 13, 5259, (11, 92, 130), (172, 76, 9.5, 16.5)), ('C', 8, 5510, (127, 215, 98), (61, 337, 16.5, 11.5)), ('C', 18, 5651, (127, 215, 98), (276, 341, 8.5, 12.5)), ('C', 1, 5904, (127, 215, 98), (99, 38, 5.5, 8.5)), ('A', 3, 5992, (133, 4, 22), (77, 225, 12.5, 19.5)), ('C', 7, 6027, (127, 215, 98), (118, 128, 9.5, 4.5)), ('B', 17, 6199, (11, 92, 130), (341, 294, 22.5, 16.5)), ('B', 12, 6217, (11, 92, 130), (258, 247, 10.5, 12.5)), ('C', 16, 6390, (127, 215, 98), (122, 11, 5.5, 11.5)), ('C', 6, 6439, (127, 215, 98), (338, 243, 26.5, 7.5)), ('A', 8, 6592, (133, 4, 22), (55, 211, 7.5, 14.5)), ('C', 19, 6689, (127, 215, 98), (374, 84, 0.5, 15.5)), ('D', 28, 6754, (237, 102, 96), (97, 205, 22.5, 7.5)), ('C', 25, 6913, (127, 215, 98), (253, 202, 15.5, 11.5)), ('D', 16, 7076, (237, 102, 96), (45, 109, 22.5, 1.5)), ('D', 15, 7119, (237, 102, 96), (224, 340, 10.5, 15.5)), ('D', 3, 7293, (237, 102, 96), (63, 220, 11.5, 16.5)), ('C', 28, 7472, (127, 215, 98), (129, 352, 14.5, 17.5)), ('C', 22, 7607, (127, 215, 98), (60, 287, 7.5, 7.5)), ('B', 5, 7701, (11, 92, 130), (113, 129, 7.5, 11.5)), ('C', 9, 7938, (127, 215, 98), (170, 331, 16.5, 13.5)), ('B', 14, 7961, (11, 92, 130), (137, 113, 23.5, 14.5)), ('C', 15, 8014, (127, 215, 98), (297, 42, 22.5, 11.5)), ('D', 17, 8068, (237, 102, 96), (153, 303, 7.5, 2.5)), ('B', 7, 8212, (11, 92, 130), (130, 189, 16.5, 3.5)), ('D', 5, 8327, (237, 102, 96), (179, 204, 9.5, 15.5)), ('D', 4, 8358, (237, 102, 96), (97, 347, 10.5, 10.5)), ('D', 25, 8617, (237, 102, 96), (250, 103, 9.5, 10.5)), ('B', 18, 8936, (11, 92, 130), (13, 133, 1.5, 8.5)), ('B', 15, 9044, (11, 92, 130), (193, 280, 12.5, 9.5)), ('D', 2, 9171, (237, 102, 96), (61, 116, 16.5, 8.5)), ('B', 10, 9204, (11, 92, 130), (319, 25, 16.5, 13.5)), ('D', 21, 9272, (237, 102, 96), (171, 368, 18.5, 12.5)), ('B', 16, 9284, (11, 92, 130), (68, 248, 4.5, 11.5)), ('B', 1, 9288, (11, 92, 130), (289, 27, 21.5, 8.5)), ('A', 11, 9357, (133, 4, 22), (54, 137, 15.5, 10.5)), ('B', 6, 9541, (11, 92, 130), (237, 191, 5.5, 14.5)), ('C', 24, 9548, (127, 215, 98), (109, 128, 28.5, 10.5)), ('C', 26, 9872, (127, 215, 98), (305, 289, 26.5, 12.5)), ('C', 20, 9884, (127, 215, 98), (272, 334, 9.5, 16.5))]
0
0
DON'T DRAW GREY BOXES
self.params.grassOut = 
False
('C', 11, 14, (127, 215, 98), (115, 267, 2.5, 8.5))
____________________
0 -- C
1 -- 11
2 -- 14
skip
3 -- (127, 215, 98)
skip
4 -- (115, 267, 2.5, 8.5)
('D', 1, 63, (237, 102, 96), (339, 303, 2.5, 12.5))
____________________
0 -- D
1 -- 1
2 -- 63
skip
3 -- (237, 102, 96)
skip
4 -- (339, 303, 2.5, 12.5)
('D', 8, 140, (237, 102, 96), (145, 248, 24.5, 10.5))
____________________
0 -- D
1 -- 8
2 -- 140
skip
3 -- (237, 102, 96)
skip
4 -- (145, 248, 24.5, 10.5)
('C', 3, 179, (127, 215, 98), (274, 294, 18.5, 21.5))
____________________
0 -- C
1 -- 3
2 -- 179
skip
3 -- (127, 215, 98)
skip
4 -- (274, 294, 18.5, 21.5)
('C', 21, 305, (127, 215, 98), (21, 20, 13.5, 12.5))
____________________
0 -- C
1 -- 21
2 -- 305
skip
3 -- (127, 215, 98)
skip
4 -- (21, 20, 13.5, 12.5)
('D', 23, 668, (237, 102, 96), (33, 68, 5.5, 9.5))
____________________
0 -- D
1 -- 23
2 -- 668
skip
3 -- (237, 102, 96)
skip
4 -- (33, 68, 5.5, 9.5)
('C', 4, 1030, (127, 215, 98), (325, 64, 11.5, 15.5))
____________________
0 -- C
1 -- 4
2 -- 1030
skip
3 -- (127, 215, 98)
skip
4 -- (325, 64, 11.5, 15.5)
('A', 4, 1038, (133, 4, 22), (366, 340, 17.5, 8.5))
____________________
0 -- A
1 -- 4
2 -- 1038
skip
3 -- (133, 4, 22)
skip
4 -- (366, 340, 17.5, 8.5)
('A', 7, 1255, (133, 4, 22), (102, 122, 12.5, 13.5))
____________________
0 -- A
1 -- 7
2 -- 1255
skip
3 -- (133, 4, 22)
skip
4 -- (102, 122, 12.5, 13.5)
('B', 3, 1551, (11, 92, 130), (172, 85, 13.5, 6.5))
____________________
0 -- B
1 -- 3
2 -- 1551
skip
3 -- (11, 92, 130)
skip
4 -- (172, 85, 13.5, 6.5)
('D', 27, 1626, (237, 102, 96), (62, 278, 26.5, 15.5))
____________________
0 -- D
1 -- 27
2 -- 1626
skip
3 -- (237, 102, 96)
skip
4 -- (62, 278, 26.5, 15.5)
('B', 11, 1807, (11, 92, 130), (119, 360, 16.5, 11.5))
____________________
0 -- B
1 -- 11
2 -- 1807
skip
3 -- (11, 92, 130)
skip
4 -- (119, 360, 16.5, 11.5)
('D', 6, 2113, (237, 102, 96), (218, 47, 3.5, 20.5))
____________________
0 -- D
1 -- 6
2 -- 2113
skip
3 -- (237, 102, 96)
skip
4 -- (218, 47, 3.5, 20.5)
('B', 8, 2168, (11, 92, 130), (24, 152, 8.5, 23.5))
____________________
0 -- B
1 -- 8
2 -- 2168
skip
3 -- (11, 92, 130)
skip
4 -- (24, 152, 8.5, 23.5)
('C', 12, 2307, (127, 215, 98), (153, 210, 16.5, 15.5))
____________________
0 -- C
1 -- 12
2 -- 2307
skip
3 -- (127, 215, 98)
skip
4 -- (153, 210, 16.5, 15.5)
('D', 20, 2327, (237, 102, 96), (318, 26, 8.5, 8.5))
____________________
0 -- D
1 -- 20
2 -- 2327
skip
3 -- (237, 102, 96)
skip
4 -- (318, 26, 8.5, 8.5)
('D', 10, 2340, (237, 102, 96), (211, 238, 4.5, 18.5))
____________________
0 -- D
1 -- 10
2 -- 2340
skip
3 -- (237, 102, 96)
skip
4 -- (211, 238, 4.5, 18.5)
('D', 26, 2524, (237, 102, 96), (203, 131, 11.5, 11.5))
____________________
0 -- D
1 -- 26
2 -- 2524
skip
3 -- (237, 102, 96)
skip
4 -- (203, 131, 11.5, 11.5)
('D', 19, 2557, (237, 102, 96), (60, 346, 11.5, 17.5))
____________________
0 -- D
1 -- 19
2 -- 2557
skip
3 -- (237, 102, 96)
skip
4 -- (60, 346, 11.5, 17.5)
('D', 13, 2564, (237, 102, 96), (348, 73, 11.5, 14.5))
____________________
0 -- D
1 -- 13
2 -- 2564
skip
3 -- (237, 102, 96)
skip
4 -- (348, 73, 11.5, 14.5)
('C', 27, 2690, (127, 215, 98), (170, 366, 11.5, 18.5))
____________________
0 -- C
1 -- 27
2 -- 2690
skip
3 -- (127, 215, 98)
skip
4 -- (170, 366, 11.5, 18.5)
('A', 5, 2757, (133, 4, 22), (155, 66, 12.5, 16.5))
____________________
0 -- A
1 -- 5
2 -- 2757
skip
3 -- (133, 4, 22)
skip
4 -- (155, 66, 12.5, 16.5)
('C', 23, 3065, (127, 215, 98), (179, 123, 15.5, 11.5))
____________________
0 -- C
1 -- 23
2 -- 3065
skip
3 -- (127, 215, 98)
skip
4 -- (179, 123, 15.5, 11.5)
('C', 14, 3304, (127, 215, 98), (388, 189, 0.5, 16.5))
____________________
0 -- C
1 -- 14
2 -- 3304
skip
3 -- (127, 215, 98)
skip
4 -- (388, 189, 0.5, 16.5)
('C', 13, 3369, (127, 215, 98), (261, 284, 14.5, 15.5))
____________________
0 -- C
1 -- 13
2 -- 3369
skip
3 -- (127, 215, 98)
skip
4 -- (261, 284, 14.5, 15.5)
('A', 9, 3397, (133, 4, 22), (363, 341, 9.5, 14.5))
____________________
0 -- A
1 -- 9
2 -- 3397
skip
3 -- (133, 4, 22)
skip
4 -- (363, 341, 9.5, 14.5)
('A', 6, 3625, (133, 4, 22), (323, 326, 6.5, 6.5))
____________________
0 -- A
1 -- 6
2 -- 3625
skip
3 -- (133, 4, 22)
skip
4 -- (323, 326, 6.5, 6.5)
('D', 14, 3733, (237, 102, 96), (225, 155, 9.5, 10.5))
____________________
0 -- D
1 -- 14
2 -- 3733
skip
3 -- (237, 102, 96)
skip
4 -- (225, 155, 9.5, 10.5)
('C', 10, 3828, (127, 215, 98), (339, 27, 6.5, 7.5))
____________________
0 -- C
1 -- 10
2 -- 3828
skip
3 -- (127, 215, 98)
skip
4 -- (339, 27, 6.5, 7.5)
('A', 10, 3851, (133, 4, 22), (197, 85, 18.5, 12.5))
____________________
0 -- A
1 -- 10
2 -- 3851
skip
3 -- (133, 4, 22)
skip
4 -- (197, 85, 18.5, 12.5)
('D', 24, 4243, (237, 102, 96), (180, 56, 23.5, 8.5))
____________________
0 -- D
1 -- 24
2 -- 4243
skip
3 -- (237, 102, 96)
skip
4 -- (180, 56, 23.5, 8.5)
('D', 12, 4245, (237, 102, 96), (360, 148, 14.5, 15.5))
____________________
0 -- D
1 -- 12
2 -- 4245
skip
3 -- (237, 102, 96)
skip
4 -- (360, 148, 14.5, 15.5)
('B', 9, 4333, (11, 92, 130), (142, 315, 11.5, 8.5))
____________________
0 -- B
1 -- 9
2 -- 4333
skip
3 -- (11, 92, 130)
skip
4 -- (142, 315, 11.5, 8.5)
('B', 4, 4406, (11, 92, 130), (249, 168, 13.5, 12.5))
____________________
0 -- B
1 -- 4
2 -- 4406
skip
3 -- (11, 92, 130)
skip
4 -- (249, 168, 13.5, 12.5)
('C', 17, 4456, (127, 215, 98), (207, 363, 5.5, 7.5))
____________________
0 -- C
1 -- 17
2 -- 4456
skip
3 -- (127, 215, 98)
skip
4 -- (207, 363, 5.5, 7.5)
('C', 5, 4744, (127, 215, 98), (203, 307, 4.5, 10.5))
____________________
0 -- C
1 -- 5
2 -- 4744
skip
3 -- (127, 215, 98)
skip
4 -- (203, 307, 4.5, 10.5)
('C', 2, 4758, (127, 215, 98), (74, 99, 23.5, 12.5))
____________________
0 -- C
1 -- 2
2 -- 4758
skip
3 -- (127, 215, 98)
skip
4 -- (74, 99, 23.5, 12.5)
('D', 7, 4807, (237, 102, 96), (149, 337, 22.5, 10.5))
____________________
0 -- D
1 -- 7
2 -- 4807
skip
3 -- (237, 102, 96)
skip
4 -- (149, 337, 22.5, 10.5)
('B', 2, 4834, (11, 92, 130), (347, 258, 10.5, 15.5))
____________________
0 -- B
1 -- 2
2 -- 4834
skip
3 -- (11, 92, 130)
skip
4 -- (347, 258, 10.5, 15.5)
('D', 22, 4873, (237, 102, 96), (351, 253, 19.5, 12.5))
____________________
0 -- D
1 -- 22
2 -- 4873
skip
3 -- (237, 102, 96)
skip
4 -- (351, 253, 19.5, 12.5)
('D', 18, 4905, (237, 102, 96), (114, 80, 22.5, 12.5))
____________________
0 -- D
1 -- 18
2 -- 4905
skip
3 -- (237, 102, 96)
skip
4 -- (114, 80, 22.5, 12.5)
('A', 1, 4951, (133, 4, 22), (221, 190, 17.5, 13.5))
____________________
0 -- A
1 -- 1
2 -- 4951
skip
3 -- (133, 4, 22)
skip
4 -- (221, 190, 17.5, 13.5)
('A', 2, 5025, (133, 4, 22), (155, 169, 6.5, 13.5))
____________________
0 -- A
1 -- 2
2 -- 5025
skip
3 -- (133, 4, 22)
skip
4 -- (155, 169, 6.5, 13.5)
('D', 9, 5112, (237, 102, 96), (35, 171, 5.5, 15.5))
____________________
0 -- D
1 -- 9
2 -- 5112
skip
3 -- (237, 102, 96)
skip
4 -- (35, 171, 5.5, 15.5)
('D', 11, 5207, (237, 102, 96), (149, 346, 10.5, 7.5))
____________________
0 -- D
1 -- 11
2 -- 5207
skip
3 -- (237, 102, 96)
skip
4 -- (149, 346, 10.5, 7.5)
('B', 13, 5259, (11, 92, 130), (172, 76, 9.5, 16.5))
____________________
0 -- B
1 -- 13
2 -- 5259
skip
3 -- (11, 92, 130)
skip
4 -- (172, 76, 9.5, 16.5)
('C', 8, 5510, (127, 215, 98), (61, 337, 16.5, 11.5))
____________________
0 -- C
1 -- 8
2 -- 5510
skip
3 -- (127, 215, 98)
skip
4 -- (61, 337, 16.5, 11.5)
('C', 18, 5651, (127, 215, 98), (276, 341, 8.5, 12.5))
____________________
0 -- C
1 -- 18
2 -- 5651
skip
3 -- (127, 215, 98)
skip
4 -- (276, 341, 8.5, 12.5)
('C', 1, 5904, (127, 215, 98), (99, 38, 5.5, 8.5))
____________________
0 -- C
1 -- 1
2 -- 5904
skip
3 -- (127, 215, 98)
skip
4 -- (99, 38, 5.5, 8.5)
('A', 3, 5992, (133, 4, 22), (77, 225, 12.5, 19.5))
____________________
0 -- A
1 -- 3
2 -- 5992
skip
3 -- (133, 4, 22)
skip
4 -- (77, 225, 12.5, 19.5)
('C', 7, 6027, (127, 215, 98), (118, 128, 9.5, 4.5))
____________________
0 -- C
1 -- 7
2 -- 6027
skip
3 -- (127, 215, 98)
skip
4 -- (118, 128, 9.5, 4.5)
('B', 17, 6199, (11, 92, 130), (341, 294, 22.5, 16.5))
____________________
0 -- B
1 -- 17
2 -- 6199
skip
3 -- (11, 92, 130)
skip
4 -- (341, 294, 22.5, 16.5)
('B', 12, 6217, (11, 92, 130), (258, 247, 10.5, 12.5))
____________________
0 -- B
1 -- 12
2 -- 6217
skip
3 -- (11, 92, 130)
skip
4 -- (258, 247, 10.5, 12.5)
('C', 16, 6390, (127, 215, 98), (122, 11, 5.5, 11.5))
____________________
0 -- C
1 -- 16
2 -- 6390
skip
3 -- (127, 215, 98)
skip
4 -- (122, 11, 5.5, 11.5)
('C', 6, 6439, (127, 215, 98), (338, 243, 26.5, 7.5))
____________________
0 -- C
1 -- 6
2 -- 6439
skip
3 -- (127, 215, 98)
skip
4 -- (338, 243, 26.5, 7.5)
('A', 8, 6592, (133, 4, 22), (55, 211, 7.5, 14.5))
____________________
0 -- A
1 -- 8
2 -- 6592
skip
3 -- (133, 4, 22)
skip
4 -- (55, 211, 7.5, 14.5)
('C', 19, 6689, (127, 215, 98), (374, 84, 0.5, 15.5))
____________________
0 -- C
1 -- 19
2 -- 6689
skip
3 -- (127, 215, 98)
skip
4 -- (374, 84, 0.5, 15.5)
('D', 28, 6754, (237, 102, 96), (97, 205, 22.5, 7.5))
____________________
0 -- D
1 -- 28
2 -- 6754
skip
3 -- (237, 102, 96)
skip
4 -- (97, 205, 22.5, 7.5)
('C', 25, 6913, (127, 215, 98), (253, 202, 15.5, 11.5))
____________________
0 -- C
1 -- 25
2 -- 6913
skip
3 -- (127, 215, 98)
skip
4 -- (253, 202, 15.5, 11.5)
('D', 16, 7076, (237, 102, 96), (45, 109, 22.5, 1.5))
____________________
0 -- D
1 -- 16
2 -- 7076
skip
3 -- (237, 102, 96)
skip
4 -- (45, 109, 22.5, 1.5)
('D', 15, 7119, (237, 102, 96), (224, 340, 10.5, 15.5))
____________________
0 -- D
1 -- 15
2 -- 7119
skip
3 -- (237, 102, 96)
skip
4 -- (224, 340, 10.5, 15.5)
('D', 3, 7293, (237, 102, 96), (63, 220, 11.5, 16.5))
____________________
0 -- D
1 -- 3
2 -- 7293
skip
3 -- (237, 102, 96)
skip
4 -- (63, 220, 11.5, 16.5)
('C', 28, 7472, (127, 215, 98), (129, 352, 14.5, 17.5))
____________________
0 -- C
1 -- 28
2 -- 7472
skip
3 -- (127, 215, 98)
skip
4 -- (129, 352, 14.5, 17.5)
('C', 22, 7607, (127, 215, 98), (60, 287, 7.5, 7.5))
____________________
0 -- C
1 -- 22
2 -- 7607
skip
3 -- (127, 215, 98)
skip
4 -- (60, 287, 7.5, 7.5)
('B', 5, 7701, (11, 92, 130), (113, 129, 7.5, 11.5))
____________________
0 -- B
1 -- 5
2 -- 7701
skip
3 -- (11, 92, 130)
skip
4 -- (113, 129, 7.5, 11.5)
('C', 9, 7938, (127, 215, 98), (170, 331, 16.5, 13.5))
____________________
0 -- C
1 -- 9
2 -- 7938
skip
3 -- (127, 215, 98)
skip
4 -- (170, 331, 16.5, 13.5)
('B', 14, 7961, (11, 92, 130), (137, 113, 23.5, 14.5))
____________________
0 -- B
1 -- 14
2 -- 7961
skip
3 -- (11, 92, 130)
skip
4 -- (137, 113, 23.5, 14.5)
('C', 15, 8014, (127, 215, 98), (297, 42, 22.5, 11.5))
____________________
0 -- C
1 -- 15
2 -- 8014
skip
3 -- (127, 215, 98)
skip
4 -- (297, 42, 22.5, 11.5)
('D', 17, 8068, (237, 102, 96), (153, 303, 7.5, 2.5))
____________________
0 -- D
1 -- 17
2 -- 8068
skip
3 -- (237, 102, 96)
skip
4 -- (153, 303, 7.5, 2.5)
('B', 7, 8212, (11, 92, 130), (130, 189, 16.5, 3.5))
____________________
0 -- B
1 -- 7
2 -- 8212
skip
3 -- (11, 92, 130)
skip
4 -- (130, 189, 16.5, 3.5)
('D', 5, 8327, (237, 102, 96), (179, 204, 9.5, 15.5))
____________________
0 -- D
1 -- 5
2 -- 8327
skip
3 -- (237, 102, 96)
skip
4 -- (179, 204, 9.5, 15.5)
('D', 4, 8358, (237, 102, 96), (97, 347, 10.5, 10.5))
____________________
0 -- D
1 -- 4
2 -- 8358
skip
3 -- (237, 102, 96)
skip
4 -- (97, 347, 10.5, 10.5)
('D', 25, 8617, (237, 102, 96), (250, 103, 9.5, 10.5))
____________________
0 -- D
1 -- 25
2 -- 8617
skip
3 -- (237, 102, 96)
skip
4 -- (250, 103, 9.5, 10.5)
('B', 18, 8936, (11, 92, 130), (13, 133, 1.5, 8.5))
____________________
0 -- B
1 -- 18
2 -- 8936
skip
3 -- (11, 92, 130)
skip
4 -- (13, 133, 1.5, 8.5)
('B', 15, 9044, (11, 92, 130), (193, 280, 12.5, 9.5))
____________________
0 -- B
1 -- 15
2 -- 9044
skip
3 -- (11, 92, 130)
skip
4 -- (193, 280, 12.5, 9.5)
('D', 2, 9171, (237, 102, 96), (61, 116, 16.5, 8.5))
____________________
0 -- D
1 -- 2
2 -- 9171
skip
3 -- (237, 102, 96)
skip
4 -- (61, 116, 16.5, 8.5)
('B', 10, 9204, (11, 92, 130), (319, 25, 16.5, 13.5))
____________________
0 -- B
1 -- 10
2 -- 9204
skip
3 -- (11, 92, 130)
skip
4 -- (319, 25, 16.5, 13.5)
('D', 21, 9272, (237, 102, 96), (171, 368, 18.5, 12.5))
____________________
0 -- D
1 -- 21
2 -- 9272
skip
3 -- (237, 102, 96)
skip
4 -- (171, 368, 18.5, 12.5)
('B', 16, 9284, (11, 92, 130), (68, 248, 4.5, 11.5))
____________________
0 -- B
1 -- 16
2 -- 9284
skip
3 -- (11, 92, 130)
skip
4 -- (68, 248, 4.5, 11.5)
('B', 1, 9288, (11, 92, 130), (289, 27, 21.5, 8.5))
____________________
0 -- B
1 -- 1
2 -- 9288
skip
3 -- (11, 92, 130)
skip
4 -- (289, 27, 21.5, 8.5)
('A', 11, 9357, (133, 4, 22), (54, 137, 15.5, 10.5))
____________________
0 -- A
1 -- 11
2 -- 9357
skip
3 -- (133, 4, 22)
skip
4 -- (54, 137, 15.5, 10.5)
('B', 6, 9541, (11, 92, 130), (237, 191, 5.5, 14.5))
____________________
0 -- B
1 -- 6
2 -- 9541
skip
3 -- (11, 92, 130)
skip
4 -- (237, 191, 5.5, 14.5)
('C', 24, 9548, (127, 215, 98), (109, 128, 28.5, 10.5))
____________________
0 -- C
1 -- 24
2 -- 9548
skip
3 -- (127, 215, 98)
skip
4 -- (109, 128, 28.5, 10.5)
('C', 26, 9872, (127, 215, 98), (305, 289, 26.5, 12.5))
____________________
0 -- C
1 -- 26
2 -- 9872
skip
3 -- (127, 215, 98)
skip
4 -- (305, 289, 26.5, 12.5)
('C', 20, 9884, (127, 215, 98), (272, 334, 9.5, 16.5))
____________________
0 -- C
1 -- 20
2 -- 9884
skip
3 -- (127, 215, 98)
skip
4 -- (272, 334, 9.5, 16.5)
19117.105
^
0.0633227356442
-2.75951084142
36513.49
^
0.120945827034
-2.1124125441
61914.52
^
0.205083185059
-1.58433960138
40330.16
^
0.13358801242
-2.0129947493
144024.26875
^
0.477060239843
-0.740112507088
19117.105
^
0.0633227356442
-2.75951084142
36513.49
^
0.120945827034
-2.1124125441
61914.52
^
0.205083185059
-1.58433960138
40330.16
^
0.13358801242
-2.0129947493
144024.26875
^
0.477060239843
-0.740112507088
19117.105
^
0.0633227356442
-2.75951084142
36513.49
^
0.120945827034
-2.1124125441
61914.52
^
0.205083185059
-1.58433960138
40330.16
^
0.13358801242
-2.0129947493
144024.26875
^
0.477060239843
-0.740112507088
1487.37875
0.104848862143
14185.93125
2733.7625
0.192709414125
14185.93125
4907.035
0.345908556409
14185.93125
5057.755
0.356533167324
14185.93125
17091.805
^
0.0598584588881
-2.81577252216
28010.37
^
0.0980971630021
-2.32179683228
47819.06
^
0.167470623324
-1.78694732624
46801.7
^
0.163907652547
-1.80845210398
145814.06875
^
0.510666102239
-0.672039322627
17091.805
^
0.0598584588881
-2.81577252216
28010.37
^
0.0980971630021
-2.32179683228
47819.06
^
0.167470623324
-1.78694732624
46801.7
^
0.163907652547
-1.80845210398
145814.06875
^
0.510666102239
-0.672039322627
17091.805
^
0.0598584588881
-2.81577252216
28010.37
^
0.0980971630021
-2.32179683228
47819.06
^
0.167470623324
-1.78694732624
46801.7
^
0.163907652547
-1.80845210398
145814.06875
^
0.510666102239
-0.672039322627
reset
DON'T DRAW GREY BOXES
DON'T DRAW GREY BOXES
width = 400, height = 400
rmax: 20
------------------new text!!! AND INCREMENT = 1.0
width == height
**********************_____________________******************
0,0
([400, 400], True, False, True, 89, 4, [12.0, 20.0, 36.0, 32.0], (5, 20, 1.0), (2, 10, 1.0))
width = 400, height = 400
rmax: 20
------------------new text!!! AND INCREMENT = 1.0
width == height
**********************_____________________******************
0,0
([400, 400], True, False, True, 89, 4, [12.0, 20.0, 36.0, 32.0], (5, 20, 1.0), (2, 10, 1.0))
0 ------------------------------------------------------------------------
0
1
2
3
supercalafragalistic
[12.0, 20.0, 36.0, 32.0]
0.12
-2.1202635362
0.2
-1.60943791243
0.36
-1.02165124753
0.32
-1.13943428319
+++++++++++++++++++++++++++++++++++++++++++++++++++++++++++++++++++
1.30873262656
width = 400, height = 400
rmax: 20
------------------new text!!! AND INCREMENT = 1.0
width == height
**********************_____________________******************
0,0
([400, 400], True, False, True, 89, 4, [12.0, 20.0, 36.0, 32.0], (5, 20, 1.0), (2, 10, 1.0))
0
1
2
3
supercalafragalistic
[12.0, 20.0, 36.0, 32.0]
0.12
-2.1202635362
0.2
-1.60943791243
0.36
-1.02165124753
0.32
-1.13943428319
+++++++++++++++++++++++++++++++++++++++++++++++++++++++++++++++++++
1.30873262656
[12.0, 20.0, 36.0, 32.0]
YYYYYYYYYYYYYYYYYYYYYYYYYYYYYYYYYYYYY
0
1
2
3
supercalafragalistic
jkl
[('B', 6, 32, (11, 92, 130), (31, 264, 20.5, 11.5)), ('B', 14, 273, (11, 92, 130), (342, 187, 13.5, 16.5)), ('D', 22, 496, (237, 102, 96), (318, 310, 23.5, 14.5)), ('B', 8, 507, (11, 92, 130), (119, 89, 19.5, 10.5)), ('D', 7, 544, (237, 102, 96), (269, 311, 17.5, 16.5)), ('D', 21, 545, (237, 102, 96), (352, 66, 8.5, 8.5)), ('B', 17, 626, (11, 92, 130), (42, 146, 10.5, 10.5)), ('D', 13, 1081, (237, 102, 96), (67, 348, 4.5, 13.5)), ('D', 20, 1245, (237, 102, 96), (182, 155, 8.5, 16.5)), ('D', 24, 1409, (237, 102, 96), (380, 356, 13.5, 11.5)), ('C', 9, 1411, (127, 215, 98), (291, 119, 7.5, 5.5)), ('D', 17, 1615, (237, 102, 96), (37, 101, 8.5, 16.5)), ('A', 7, 1706, (133, 4, 22), (274, 319, 17.5, 13.5)), ('C', 20, 1714, (127, 215, 98), (158, 181, 10.5, 17.5)), ('C', 26, 1759, (127, 215, 98), (133, 329, 15.5, 9.5)), ('B', 13, 1808, (11, 92, 130), (324, 47, 0.5, 12.5)), ('C', 4, 1838, (127, 215, 98), (320, 196, 17.5, 21.5)), ('C', 10, 1865, (127, 215, 98), (64, 334, 24.5, 15.5)), ('D', 16, 1941, (237, 102, 96), (260, 172, 18.5, 17.5)), ('B', 2, 2482, (11, 92, 130), (121, 68, 16.5, 10.5)), ('C', 14, 2691, (127, 215, 98), (185, 115, 7.5, 11.5)), ('C', 21, 2696, (127, 215, 98), (87, 343, 19.5, 7.5)), ('D', 15, 2736, (237, 102, 96), (289, 32, 10.5, 12.5)), ('A', 2, 2765, (133, 4, 22), (383, 149, 4.5, 9.5)), ('A', 10, 2872, (133, 4, 22), (355, 233, 14.5, 9.5)), ('C', 18, 2898, (127, 215, 98), (150, 156, 12.5, 5.5)), ('D', 1, 2939, (237, 102, 96), (36, 72, 23.5, 13.5)), ('B', 11, 2993, (11, 92, 130), (201, 191, 12.5, 13.5)), ('C', 24, 2995, (127, 215, 98), (146, 281, 6.5, 16.5)), ('B', 3, 3023, (11, 92, 130), (56, 18, 0.5, 7.5)), ('B', 9, 3049, (11, 92, 130), (193, 151, 9.5, 15.5)), ('C', 15, 3290, (127, 215, 98), (274, 202, 3.5, 17.5)), ('D', 19, 3568, (237, 102, 96), (210, 207, 10.5, 14.5)), ('A', 5, 3592, (133, 4, 22), (262, 375, 18.5, 8.5)), ('D', 6, 3685, (237, 102, 96), (224, 298, 6.5, 12.5)), ('A', 9, 3718, (133, 4, 22), (205, 50, 9.5, 9.5)), ('B', 18, 3780, (11, 92, 130), (24, 119, 22.5, 11.5)), ('D', 8, 3891, (237, 102, 96), (374, 238, 15.5, 10.5)), ('A', 3, 4074, (133, 4, 22), (220, 208, 9.5, 7.5)), ('D', 18, 4161, (237, 102, 96), (335, 83, 22.5, 6.5)), ('D', 11, 4246, (237, 102, 96), (376, 90, 7.5, 12.5)), ('C', 6, 4349, (127, 215, 98), (170, 271, 12.5, 17.5)), ('C', 25, 4501, (127, 215, 98), (336, 73, 12.5, 16.5)), ('C', 1, 4517, (127, 215, 98), (74, 269, 22.5, 11.5)), ('C', 7, 4635, (127, 215, 98), (281, 321, 36.5, 16.5)), ('C', 11, 4722, (127, 215, 98), (98, 323, 20.5, 11.5)), ('D', 28, 4733, (237, 102, 96), (124, 236, 6.5, 7.5)), ('B', 12, 5242, (11, 92, 130), (212, 297, 8.5, 8.5)), ('C', 12, 5528, (127, 215, 98), (294, 215, 25.5, 11.5)), ('B', 1, 5558, (11, 92, 130), (291, 76, 1.5, 6.5)), ('D', 5, 5599, (237, 102, 96), (101, 209, 16.5, 14.5)), ('C', 2, 5648, (127, 215, 98), (148, 248, 10.5, 11.5)), ('B', 15, 5904, (11, 92, 130), (178, 158, 19.5, 15.5)), ('D', 23, 5983, (237, 102, 96), (167, 283, 27.5, 15.5)), ('C', 3, 6060, (127, 215, 98), (182, 166, 12.5, 20.5)), ('B', 7, 6151, (11, 92, 130), (33, 161, 23.5, 12.5)), ('C', 27, 6326, (127, 215, 98), (208, 172, 20.5, 14.5)), ('B', 16, 6443, (11, 92, 130), (318, 44, 16.5, 13.5)), ('C', 19, 6521, (127, 215, 98), (20, 277, 9.5, 6.5)), ('C', 23, 6653, (127, 215, 98), (280, 24, 11.5, 14.5)), ('A', 4, 6885, (133, 4, 22), (84, 90, 4.5, 16.5)), ('D', 26, 6993, (237, 102, 96), (80, 104, 4.5, 11.5)), ('A', 6, 7111, (133, 4, 22), (341, 102, 9.5, 6.5)), ('D', 2, 7131, (237, 102, 96), (51, 188, 9.5, 14.5)), ('A', 11, 7180, (133, 4, 22), (335, 135, 18.5, 11.5)), ('D', 10, 7386, (237, 102, 96), (129, 111, 12.5, 13.5)), ('C', 22, 7653, (127, 215, 98), (248, 312, 27.5, 11.5)), ('C', 8, 8186, (127, 215, 98), (10, 386, 1.5, 7.5)), ('C', 16, 8363, (127, 215, 98), (372, 219, 14.5, 9.5)), ('D', 9, 8602, (237, 102, 96), (61, 151, 8.5, 13.5)), ('B', 10, 8617, (11, 92, 130), (37, 313, 16.5, 11.5)), ('A', 8, 8670, (133, 4, 22), (29, 312, 1.5, 8.5)), ('B', 4, 8741, (11, 92, 130), (130, 101, 21.5, 12.5)), ('B', 5, 9058, (11, 92, 130), (289, 284, 11.5, 14.5)), ('C', 17, 9128, (127, 215, 98), (85, 225, 9.5, 15.5)), ('C', 5, 9174, (127, 215, 98), (336, 242, 1.5, 8.5)), ('D', 4, 9375, (237, 102, 96), (147, 21, 7.5, 11.5)), ('D', 25, 9437, (237, 102, 96), (372, 52, 4.5, 15.5)), ('D', 27, 9458, (237, 102, 96), (194, 125, 13.5, 7.5)), ('D', 14, 9467, (237, 102, 96), (229, 159, 30.5, 6.5)), ('D', 3, 9494, (237, 102, 96), (77, 319, 6.5, 5.5)), ('C', 28, 9635, (127, 215, 98), (107, 177, 14.5, 8.5)), ('A', 1, 9783, (133, 4, 22), (39, 237, 2.5, 15.5)), ('D', 12, 9814, (237, 102, 96), (146, 100, 10.5, 13.5)), ('C', 13, 9966, (127, 215, 98), (66, 339, 18.5, 4.5))]
0
0
DON'T DRAW GREY BOXES
self.params.grassOut = 
False
('B', 6, 32, (11, 92, 130), (31, 264, 20.5, 11.5))
____________________
0 -- B
1 -- 6
2 -- 32
skip
3 -- (11, 92, 130)
skip
4 -- (31, 264, 20.5, 11.5)
('B', 14, 273, (11, 92, 130), (342, 187, 13.5, 16.5))
____________________
0 -- B
1 -- 14
2 -- 273
skip
3 -- (11, 92, 130)
skip
4 -- (342, 187, 13.5, 16.5)
('D', 22, 496, (237, 102, 96), (318, 310, 23.5, 14.5))
____________________
0 -- D
1 -- 22
2 -- 496
skip
3 -- (237, 102, 96)
skip
4 -- (318, 310, 23.5, 14.5)
('B', 8, 507, (11, 92, 130), (119, 89, 19.5, 10.5))
____________________
0 -- B
1 -- 8
2 -- 507
skip
3 -- (11, 92, 130)
skip
4 -- (119, 89, 19.5, 10.5)
('D', 7, 544, (237, 102, 96), (269, 311, 17.5, 16.5))
____________________
0 -- D
1 -- 7
2 -- 544
skip
3 -- (237, 102, 96)
skip
4 -- (269, 311, 17.5, 16.5)
('D', 21, 545, (237, 102, 96), (352, 66, 8.5, 8.5))
____________________
0 -- D
1 -- 21
2 -- 545
skip
3 -- (237, 102, 96)
skip
4 -- (352, 66, 8.5, 8.5)
('B', 17, 626, (11, 92, 130), (42, 146, 10.5, 10.5))
____________________
0 -- B
1 -- 17
2 -- 626
skip
3 -- (11, 92, 130)
skip
4 -- (42, 146, 10.5, 10.5)
('D', 13, 1081, (237, 102, 96), (67, 348, 4.5, 13.5))
____________________
0 -- D
1 -- 13
2 -- 1081
skip
3 -- (237, 102, 96)
skip
4 -- (67, 348, 4.5, 13.5)
('D', 20, 1245, (237, 102, 96), (182, 155, 8.5, 16.5))
____________________
0 -- D
1 -- 20
2 -- 1245
skip
3 -- (237, 102, 96)
skip
4 -- (182, 155, 8.5, 16.5)
('D', 24, 1409, (237, 102, 96), (380, 356, 13.5, 11.5))
____________________
0 -- D
1 -- 24
2 -- 1409
skip
3 -- (237, 102, 96)
skip
4 -- (380, 356, 13.5, 11.5)
('C', 9, 1411, (127, 215, 98), (291, 119, 7.5, 5.5))
____________________
0 -- C
1 -- 9
2 -- 1411
skip
3 -- (127, 215, 98)
skip
4 -- (291, 119, 7.5, 5.5)
('D', 17, 1615, (237, 102, 96), (37, 101, 8.5, 16.5))
____________________
0 -- D
1 -- 17
2 -- 1615
skip
3 -- (237, 102, 96)
skip
4 -- (37, 101, 8.5, 16.5)
('A', 7, 1706, (133, 4, 22), (274, 319, 17.5, 13.5))
____________________
0 -- A
1 -- 7
2 -- 1706
skip
3 -- (133, 4, 22)
skip
4 -- (274, 319, 17.5, 13.5)
('C', 20, 1714, (127, 215, 98), (158, 181, 10.5, 17.5))
____________________
0 -- C
1 -- 20
2 -- 1714
skip
3 -- (127, 215, 98)
skip
4 -- (158, 181, 10.5, 17.5)
('C', 26, 1759, (127, 215, 98), (133, 329, 15.5, 9.5))
____________________
0 -- C
1 -- 26
2 -- 1759
skip
3 -- (127, 215, 98)
skip
4 -- (133, 329, 15.5, 9.5)
('B', 13, 1808, (11, 92, 130), (324, 47, 0.5, 12.5))
____________________
0 -- B
1 -- 13
2 -- 1808
skip
3 -- (11, 92, 130)
skip
4 -- (324, 47, 0.5, 12.5)
('C', 4, 1838, (127, 215, 98), (320, 196, 17.5, 21.5))
____________________
0 -- C
1 -- 4
2 -- 1838
skip
3 -- (127, 215, 98)
skip
4 -- (320, 196, 17.5, 21.5)
('C', 10, 1865, (127, 215, 98), (64, 334, 24.5, 15.5))
____________________
0 -- C
1 -- 10
2 -- 1865
skip
3 -- (127, 215, 98)
skip
4 -- (64, 334, 24.5, 15.5)
('D', 16, 1941, (237, 102, 96), (260, 172, 18.5, 17.5))
____________________
0 -- D
1 -- 16
2 -- 1941
skip
3 -- (237, 102, 96)
skip
4 -- (260, 172, 18.5, 17.5)
('B', 2, 2482, (11, 92, 130), (121, 68, 16.5, 10.5))
____________________
0 -- B
1 -- 2
2 -- 2482
skip
3 -- (11, 92, 130)
skip
4 -- (121, 68, 16.5, 10.5)
('C', 14, 2691, (127, 215, 98), (185, 115, 7.5, 11.5))
____________________
0 -- C
1 -- 14
2 -- 2691
skip
3 -- (127, 215, 98)
skip
4 -- (185, 115, 7.5, 11.5)
('C', 21, 2696, (127, 215, 98), (87, 343, 19.5, 7.5))
____________________
0 -- C
1 -- 21
2 -- 2696
skip
3 -- (127, 215, 98)
skip
4 -- (87, 343, 19.5, 7.5)
('D', 15, 2736, (237, 102, 96), (289, 32, 10.5, 12.5))
____________________
0 -- D
1 -- 15
2 -- 2736
skip
3 -- (237, 102, 96)
skip
4 -- (289, 32, 10.5, 12.5)
('A', 2, 2765, (133, 4, 22), (383, 149, 4.5, 9.5))
____________________
0 -- A
1 -- 2
2 -- 2765
skip
3 -- (133, 4, 22)
skip
4 -- (383, 149, 4.5, 9.5)
('A', 10, 2872, (133, 4, 22), (355, 233, 14.5, 9.5))
____________________
0 -- A
1 -- 10
2 -- 2872
skip
3 -- (133, 4, 22)
skip
4 -- (355, 233, 14.5, 9.5)
('C', 18, 2898, (127, 215, 98), (150, 156, 12.5, 5.5))
____________________
0 -- C
1 -- 18
2 -- 2898
skip
3 -- (127, 215, 98)
skip
4 -- (150, 156, 12.5, 5.5)
('D', 1, 2939, (237, 102, 96), (36, 72, 23.5, 13.5))
____________________
0 -- D
1 -- 1
2 -- 2939
skip
3 -- (237, 102, 96)
skip
4 -- (36, 72, 23.5, 13.5)
('B', 11, 2993, (11, 92, 130), (201, 191, 12.5, 13.5))
____________________
0 -- B
1 -- 11
2 -- 2993
skip
3 -- (11, 92, 130)
skip
4 -- (201, 191, 12.5, 13.5)
('C', 24, 2995, (127, 215, 98), (146, 281, 6.5, 16.5))
____________________
0 -- C
1 -- 24
2 -- 2995
skip
3 -- (127, 215, 98)
skip
4 -- (146, 281, 6.5, 16.5)
('B', 3, 3023, (11, 92, 130), (56, 18, 0.5, 7.5))
____________________
0 -- B
1 -- 3
2 -- 3023
skip
3 -- (11, 92, 130)
skip
4 -- (56, 18, 0.5, 7.5)
('B', 9, 3049, (11, 92, 130), (193, 151, 9.5, 15.5))
____________________
0 -- B
1 -- 9
2 -- 3049
skip
3 -- (11, 92, 130)
skip
4 -- (193, 151, 9.5, 15.5)
('C', 15, 3290, (127, 215, 98), (274, 202, 3.5, 17.5))
____________________
0 -- C
1 -- 15
2 -- 3290
skip
3 -- (127, 215, 98)
skip
4 -- (274, 202, 3.5, 17.5)
('D', 19, 3568, (237, 102, 96), (210, 207, 10.5, 14.5))
____________________
0 -- D
1 -- 19
2 -- 3568
skip
3 -- (237, 102, 96)
skip
4 -- (210, 207, 10.5, 14.5)
('A', 5, 3592, (133, 4, 22), (262, 375, 18.5, 8.5))
____________________
0 -- A
1 -- 5
2 -- 3592
skip
3 -- (133, 4, 22)
skip
4 -- (262, 375, 18.5, 8.5)
('D', 6, 3685, (237, 102, 96), (224, 298, 6.5, 12.5))
____________________
0 -- D
1 -- 6
2 -- 3685
skip
3 -- (237, 102, 96)
skip
4 -- (224, 298, 6.5, 12.5)
('A', 9, 3718, (133, 4, 22), (205, 50, 9.5, 9.5))
____________________
0 -- A
1 -- 9
2 -- 3718
skip
3 -- (133, 4, 22)
skip
4 -- (205, 50, 9.5, 9.5)
('B', 18, 3780, (11, 92, 130), (24, 119, 22.5, 11.5))
____________________
0 -- B
1 -- 18
2 -- 3780
skip
3 -- (11, 92, 130)
skip
4 -- (24, 119, 22.5, 11.5)
('D', 8, 3891, (237, 102, 96), (374, 238, 15.5, 10.5))
____________________
0 -- D
1 -- 8
2 -- 3891
skip
3 -- (237, 102, 96)
skip
4 -- (374, 238, 15.5, 10.5)
('A', 3, 4074, (133, 4, 22), (220, 208, 9.5, 7.5))
____________________
0 -- A
1 -- 3
2 -- 4074
skip
3 -- (133, 4, 22)
skip
4 -- (220, 208, 9.5, 7.5)
('D', 18, 4161, (237, 102, 96), (335, 83, 22.5, 6.5))
____________________
0 -- D
1 -- 18
2 -- 4161
skip
3 -- (237, 102, 96)
skip
4 -- (335, 83, 22.5, 6.5)
('D', 11, 4246, (237, 102, 96), (376, 90, 7.5, 12.5))
____________________
0 -- D
1 -- 11
2 -- 4246
skip
3 -- (237, 102, 96)
skip
4 -- (376, 90, 7.5, 12.5)
('C', 6, 4349, (127, 215, 98), (170, 271, 12.5, 17.5))
____________________
0 -- C
1 -- 6
2 -- 4349
skip
3 -- (127, 215, 98)
skip
4 -- (170, 271, 12.5, 17.5)
('C', 25, 4501, (127, 215, 98), (336, 73, 12.5, 16.5))
____________________
0 -- C
1 -- 25
2 -- 4501
skip
3 -- (127, 215, 98)
skip
4 -- (336, 73, 12.5, 16.5)
('C', 1, 4517, (127, 215, 98), (74, 269, 22.5, 11.5))
____________________
0 -- C
1 -- 1
2 -- 4517
skip
3 -- (127, 215, 98)
skip
4 -- (74, 269, 22.5, 11.5)
('C', 7, 4635, (127, 215, 98), (281, 321, 36.5, 16.5))
____________________
0 -- C
1 -- 7
2 -- 4635
skip
3 -- (127, 215, 98)
skip
4 -- (281, 321, 36.5, 16.5)
('C', 11, 4722, (127, 215, 98), (98, 323, 20.5, 11.5))
____________________
0 -- C
1 -- 11
2 -- 4722
skip
3 -- (127, 215, 98)
skip
4 -- (98, 323, 20.5, 11.5)
('D', 28, 4733, (237, 102, 96), (124, 236, 6.5, 7.5))
____________________
0 -- D
1 -- 28
2 -- 4733
skip
3 -- (237, 102, 96)
skip
4 -- (124, 236, 6.5, 7.5)
('B', 12, 5242, (11, 92, 130), (212, 297, 8.5, 8.5))
____________________
0 -- B
1 -- 12
2 -- 5242
skip
3 -- (11, 92, 130)
skip
4 -- (212, 297, 8.5, 8.5)
('C', 12, 5528, (127, 215, 98), (294, 215, 25.5, 11.5))
____________________
0 -- C
1 -- 12
2 -- 5528
skip
3 -- (127, 215, 98)
skip
4 -- (294, 215, 25.5, 11.5)
('B', 1, 5558, (11, 92, 130), (291, 76, 1.5, 6.5))
____________________
0 -- B
1 -- 1
2 -- 5558
skip
3 -- (11, 92, 130)
skip
4 -- (291, 76, 1.5, 6.5)
('D', 5, 5599, (237, 102, 96), (101, 209, 16.5, 14.5))
____________________
0 -- D
1 -- 5
2 -- 5599
skip
3 -- (237, 102, 96)
skip
4 -- (101, 209, 16.5, 14.5)
('C', 2, 5648, (127, 215, 98), (148, 248, 10.5, 11.5))
____________________
0 -- C
1 -- 2
2 -- 5648
skip
3 -- (127, 215, 98)
skip
4 -- (148, 248, 10.5, 11.5)
('B', 15, 5904, (11, 92, 130), (178, 158, 19.5, 15.5))
____________________
0 -- B
1 -- 15
2 -- 5904
skip
3 -- (11, 92, 130)
skip
4 -- (178, 158, 19.5, 15.5)
('D', 23, 5983, (237, 102, 96), (167, 283, 27.5, 15.5))
____________________
0 -- D
1 -- 23
2 -- 5983
skip
3 -- (237, 102, 96)
skip
4 -- (167, 283, 27.5, 15.5)
('C', 3, 6060, (127, 215, 98), (182, 166, 12.5, 20.5))
____________________
0 -- C
1 -- 3
2 -- 6060
skip
3 -- (127, 215, 98)
skip
4 -- (182, 166, 12.5, 20.5)
('B', 7, 6151, (11, 92, 130), (33, 161, 23.5, 12.5))
____________________
0 -- B
1 -- 7
2 -- 6151
skip
3 -- (11, 92, 130)
skip
4 -- (33, 161, 23.5, 12.5)
('C', 27, 6326, (127, 215, 98), (208, 172, 20.5, 14.5))
____________________
0 -- C
1 -- 27
2 -- 6326
skip
3 -- (127, 215, 98)
skip
4 -- (208, 172, 20.5, 14.5)
('B', 16, 6443, (11, 92, 130), (318, 44, 16.5, 13.5))
____________________
0 -- B
1 -- 16
2 -- 6443
skip
3 -- (11, 92, 130)
skip
4 -- (318, 44, 16.5, 13.5)
('C', 19, 6521, (127, 215, 98), (20, 277, 9.5, 6.5))
____________________
0 -- C
1 -- 19
2 -- 6521
skip
3 -- (127, 215, 98)
skip
4 -- (20, 277, 9.5, 6.5)
('C', 23, 6653, (127, 215, 98), (280, 24, 11.5, 14.5))
____________________
0 -- C
1 -- 23
2 -- 6653
skip
3 -- (127, 215, 98)
skip
4 -- (280, 24, 11.5, 14.5)
('A', 4, 6885, (133, 4, 22), (84, 90, 4.5, 16.5))
____________________
0 -- A
1 -- 4
2 -- 6885
skip
3 -- (133, 4, 22)
skip
4 -- (84, 90, 4.5, 16.5)
('D', 26, 6993, (237, 102, 96), (80, 104, 4.5, 11.5))
____________________
0 -- D
1 -- 26
2 -- 6993
skip
3 -- (237, 102, 96)
skip
4 -- (80, 104, 4.5, 11.5)
('A', 6, 7111, (133, 4, 22), (341, 102, 9.5, 6.5))
____________________
0 -- A
1 -- 6
2 -- 7111
skip
3 -- (133, 4, 22)
skip
4 -- (341, 102, 9.5, 6.5)
('D', 2, 7131, (237, 102, 96), (51, 188, 9.5, 14.5))
____________________
0 -- D
1 -- 2
2 -- 7131
skip
3 -- (237, 102, 96)
skip
4 -- (51, 188, 9.5, 14.5)
('A', 11, 7180, (133, 4, 22), (335, 135, 18.5, 11.5))
____________________
0 -- A
1 -- 11
2 -- 7180
skip
3 -- (133, 4, 22)
skip
4 -- (335, 135, 18.5, 11.5)
('D', 10, 7386, (237, 102, 96), (129, 111, 12.5, 13.5))
____________________
0 -- D
1 -- 10
2 -- 7386
skip
3 -- (237, 102, 96)
skip
4 -- (129, 111, 12.5, 13.5)
('C', 22, 7653, (127, 215, 98), (248, 312, 27.5, 11.5))
____________________
0 -- C
1 -- 22
2 -- 7653
skip
3 -- (127, 215, 98)
skip
4 -- (248, 312, 27.5, 11.5)
('C', 8, 8186, (127, 215, 98), (10, 386, 1.5, 7.5))
____________________
0 -- C
1 -- 8
2 -- 8186
skip
3 -- (127, 215, 98)
skip
4 -- (10, 386, 1.5, 7.5)
('C', 16, 8363, (127, 215, 98), (372, 219, 14.5, 9.5))
____________________
0 -- C
1 -- 16
2 -- 8363
skip
3 -- (127, 215, 98)
skip
4 -- (372, 219, 14.5, 9.5)
('D', 9, 8602, (237, 102, 96), (61, 151, 8.5, 13.5))
____________________
0 -- D
1 -- 9
2 -- 8602
skip
3 -- (237, 102, 96)
skip
4 -- (61, 151, 8.5, 13.5)
('B', 10, 8617, (11, 92, 130), (37, 313, 16.5, 11.5))
____________________
0 -- B
1 -- 10
2 -- 8617
skip
3 -- (11, 92, 130)
skip
4 -- (37, 313, 16.5, 11.5)
('A', 8, 8670, (133, 4, 22), (29, 312, 1.5, 8.5))
____________________
0 -- A
1 -- 8
2 -- 8670
skip
3 -- (133, 4, 22)
skip
4 -- (29, 312, 1.5, 8.5)
('B', 4, 8741, (11, 92, 130), (130, 101, 21.5, 12.5))
____________________
0 -- B
1 -- 4
2 -- 8741
skip
3 -- (11, 92, 130)
skip
4 -- (130, 101, 21.5, 12.5)
('B', 5, 9058, (11, 92, 130), (289, 284, 11.5, 14.5))
____________________
0 -- B
1 -- 5
2 -- 9058
skip
3 -- (11, 92, 130)
skip
4 -- (289, 284, 11.5, 14.5)
('C', 17, 9128, (127, 215, 98), (85, 225, 9.5, 15.5))
____________________
0 -- C
1 -- 17
2 -- 9128
skip
3 -- (127, 215, 98)
skip
4 -- (85, 225, 9.5, 15.5)
('C', 5, 9174, (127, 215, 98), (336, 242, 1.5, 8.5))
____________________
0 -- C
1 -- 5
2 -- 9174
skip
3 -- (127, 215, 98)
skip
4 -- (336, 242, 1.5, 8.5)
('D', 4, 9375, (237, 102, 96), (147, 21, 7.5, 11.5))
____________________
0 -- D
1 -- 4
2 -- 9375
skip
3 -- (237, 102, 96)
skip
4 -- (147, 21, 7.5, 11.5)
('D', 25, 9437, (237, 102, 96), (372, 52, 4.5, 15.5))
____________________
0 -- D
1 -- 25
2 -- 9437
skip
3 -- (237, 102, 96)
skip
4 -- (372, 52, 4.5, 15.5)
('D', 27, 9458, (237, 102, 96), (194, 125, 13.5, 7.5))
____________________
0 -- D
1 -- 27
2 -- 9458
skip
3 -- (237, 102, 96)
skip
4 -- (194, 125, 13.5, 7.5)
('D', 14, 9467, (237, 102, 96), (229, 159, 30.5, 6.5))
____________________
0 -- D
1 -- 14
2 -- 9467
skip
3 -- (237, 102, 96)
skip
4 -- (229, 159, 30.5, 6.5)
('D', 3, 9494, (237, 102, 96), (77, 319, 6.5, 5.5))
____________________
0 -- D
1 -- 3
2 -- 9494
skip
3 -- (237, 102, 96)
skip
4 -- (77, 319, 6.5, 5.5)
('C', 28, 9635, (127, 215, 98), (107, 177, 14.5, 8.5))
____________________
0 -- C
1 -- 28
2 -- 9635
skip
3 -- (127, 215, 98)
skip
4 -- (107, 177, 14.5, 8.5)
('A', 1, 9783, (133, 4, 22), (39, 237, 2.5, 15.5))
____________________
0 -- A
1 -- 1
2 -- 9783
skip
3 -- (133, 4, 22)
skip
4 -- (39, 237, 2.5, 15.5)
('D', 12, 9814, (237, 102, 96), (146, 100, 10.5, 13.5))
____________________
0 -- D
1 -- 12
2 -- 9814
skip
3 -- (237, 102, 96)
skip
4 -- (146, 100, 10.5, 13.5)
('C', 13, 9966, (127, 215, 98), (66, 339, 18.5, 4.5))
____________________
0 -- C
1 -- 13
2 -- 9966
skip
3 -- (127, 215, 98)
skip
4 -- (66, 339, 18.5, 4.5)
17091.805
^
0.0598584588881
-2.81577252216
28010.37
^
0.0980971630021
-2.32179683228
47819.06
^
0.167470623324
-1.78694732624
46801.7
^
0.163907652547
-1.80845210398
145814.06875
^
0.510666102239
-0.672039322627
17091.805
^
0.0598584588881
-2.81577252216
28010.37
^
0.0980971630021
-2.32179683228
47819.06
^
0.167470623324
-1.78694732624
46801.7
^
0.163907652547
-1.80845210398
145814.06875
^
0.510666102239
-0.672039322627
17091.805
^
0.0598584588881
-2.81577252216
28010.37
^
0.0980971630021
-2.32179683228
47819.06
^
0.167470623324
-1.78694732624
46801.7
^
0.163907652547
-1.80845210398
145814.06875
^
0.510666102239
-0.672039322627
1193.78875
0.0780702542449
15291.21125
3347.6325
0.21892526663
15291.21125
6048.425
0.39554910995
15291.21125
4701.365
0.307455369175
15291.21125
11907.665
^
0.0407329289136
-3.20071844943
32591.63
^
0.111487226754
-2.1938452529
56520.0
^
0.19333976411
-1.64330620203
46607.02
^
0.159430117704
-1.83614958628
144708.78875
^
0.495009962518
-0.703177390317
11907.665
^
0.0407329289136
-3.20071844943
32591.63
^
0.111487226754
-2.1938452529
56520.0
^
0.19333976411
-1.64330620203
46607.02
^
0.159430117704
-1.83614958628
144708.78875
^
0.495009962518
-0.703177390317
11907.665
^
0.0407329289136
-3.20071844943
32591.63
^
0.111487226754
-2.1938452529
56520.0
^
0.19333976411
-1.64330620203
46607.02
^
0.159430117704
-1.83614958628
144708.78875
^
0.495009962518
-0.703177390317
reset
DON'T DRAW GREY BOXES
DON'T DRAW GREY BOXES
width = 400, height = 400
rmax: 20
------------------new text!!! AND INCREMENT = 1.0
width == height
**********************_____________________******************
0,0
([400, 400], True, False, True, 89, 4, [12.0, 20.0, 36.0, 32.0], (5, 20, 1.0), (2, 10, 1.0))
20
234.0
40
234.0
54
234.0
69
234.0
width = 400, height = 400
rmax: 20
------------------new text!!! AND INCREMENT = 1.0
width == height
**********************_____________________******************
0,0
([400, 400], True, False, True, 89, 4, [12.0, 20.0, 36.0, 32.0], (5, 20, 1.0), (2, 10, 1.0))
width = 400, height = 400
rmax: 20
------------------new text!!! AND INCREMENT = 1.0
width == height
**********************_____________________******************
0,0
([400, 400], True, False, True, 89, 4, [12.0, 20.0, 36.0, 32.0], (5, 20, 1.0), (2, 10, 1.0))
width = 400, height = 400
rmax: 20
------------------new text!!! AND INCREMENT = 1.0
width == height
**********************_____________________******************
0,0
([400, 400], True, False, True, 89, 4, [12.0, 20.0, 36.0, 32.0], (5, 20, 1.0), (2, 10, 1.0))
width = 400, height = 400
rmax: 20
------------------new text!!! AND INCREMENT = 1.0
width == height
**********************_____________________******************
0,0
([400, 400], True, False, True, 89, 4, [12.0, 20.0, 36.0, 32.0], (5, 20, 1.0), (2, 10, 1.0))
width = 400, height = 400
rmax: 20
------------------new text!!! AND INCREMENT = 1.0
width == height
**********************_____________________******************
0,0
([400, 400], True, False, True, 89, 4, [12.0, 20.0, 36.0, 32.0], (5, 20, 1.0), (2, 10, 1.0))
width = 400, height = 400
rmax: 20
------------------new text!!! AND INCREMENT = 1.0
width == height
**********************_____________________******************
0,0
([400, 400], True, False, True, 89, 4, [12.0, 20.0, 36.0, 32.0], (5, 20, 1.0), (2, 10, 1.0))
width = 400, height = 400
rmax: 20
------------------new text!!! AND INCREMENT = 1.0
width == height
**********************_____________________******************
0,0
([400, 400], True, False, True, 89, 4, [12.0, 20.0, 36.0, 32.0], (5, 20, 1.0), (2, 10, 1.0))
width = 400, height = 400
rmax: 20
------------------new text!!! AND INCREMENT = 1.0
width == height
**********************_____________________******************
0,0
([400, 400], True, False, True, 89, 4, [12.0, 20.0, 36.0, 32.0], (5, 20, 1.0), (2, 10, 1.0))
182
234.0
width = 400, height = 400
rmax: 20
------------------new text!!! AND INCREMENT = 1.0
width == height
**********************_____________________******************
0,0
([400, 400], True, False, True, 89, 4, [12.0, 20.0, 36.0, 32.0], (5, 20, 1.0), (2, 10, 1.0))
182
234.0
182
234.0
182
234.0
182
234.0
185
234.0
187
234.0
189
234.0
192
234.0
196
234.0
199
234.0
203
234.0
206
234.0
208
234.0
209
234.0
210
234.0
--------------
223
--------------
224
--------------
224
--------------
225
--------------
225
width = 400, height = 400
rmax: 20
------------------new text!!! AND INCREMENT = 1.0
width == height
**********************_____________________******************
0,0
([400, 400], True, False, True, 89, 4, [12.0, 20.0, 36.0, 32.0], (5, 20, 1.0), (2, 10, 1.0))
--------------
226
--------------
227
--------------
228
--------------
229
--------------
230
--------------
231
--------------
231
width = 400, height = 400
rmax: 20
------------------new text!!! AND INCREMENT = 1.0
width == height
**********************_____________________******************
0,0
([400, 400], True, False, True, 89, 4, [12.0, 20.0, 36.0, 32.0], (5, 20, 1.0), (2, 10, 1.0))
--------------
229
--------------
225
207
234.0
200
234.0
191
234.0
182
234.0
174
234.0
166
234.0
158
234.0
151
234.0
147
234.0
143
234.0
137
234.0
134
234.0
width = 400, height = 400
rmax: 20
------------------new text!!! AND INCREMENT = 1.0
width == height
**********************_____________________******************
0,0
([400, 400], True, False, True, 89, 4, [12.0, 20.0, 36.0, 32.0], (5, 20, 1.0), (2, 10, 1.0))
130
234.0
125
234.0
121
234.0
117
234.0
width = 400, height = 400
rmax: 20
------------------new text!!! AND INCREMENT = 1.0
width == height
**********************_____________________******************
0,0
([400, 400], True, False, True, 89, 4, [12.0, 20.0, 36.0, 32.0], (5, 20, 1.0), (2, 10, 1.0))
109
234.0
105
234.0
100
234.0
95
234.0
92
234.0
86
234.0
83
234.0
80
234.0
77
234.0
width = 400, height = 400
rmax: 20
------------------new text!!! AND INCREMENT = 1.0
width == height
**********************_____________________******************
0,0
([400, 400], True, False, True, 89, 4, [12.0, 20.0, 36.0, 32.0], (5, 20, 1.0), (2, 10, 1.0))
74
234.0
71
234.0
70
234.0
width = 400, height = 400
rmax: 20
------------------new text!!! AND INCREMENT = 1.0
width == height
**********************_____________________******************
0,0
([400, 400], True, False, True, 89, 4, [12.0, 20.0, 36.0, 32.0], (5, 20, 1.0), (2, 10, 1.0))
width = 400, height = 400
rmax: 20
------------------new text!!! AND INCREMENT = 1.0
width == height
**********************_____________________******************
0,0
([400, 400], True, False, True, 89, 4, [12.0, 20.0, 36.0, 32.0], (5, 20, 1.0), (2, 10, 1.0))
width = 400, height = 400
rmax: 20
------------------new text!!! AND INCREMENT = 1.0
width == height
**********************_____________________******************
0,0
([400, 400], True, False, True, 89, 4, [12.0, 20.0, 36.0, 32.0], (5, 20, 1.0), (2, 10, 1.0))
width = 400, height = 400
rmax: 20
------------------new text!!! AND INCREMENT = 1.0
width == height
**********************_____________________******************
0,0
([400, 400], True, False, True, 89, 4, [12.0, 20.0, 36.0, 32.0], (5, 20, 1.0), (2, 10, 1.0))
width = 400, height = 400
rmax: 20
------------------new text!!! AND INCREMENT = 1.0
width == height
**********************_____________________******************
0,0
([400, 400], True, False, True, 89, 4, [12.0, 20.0, 36.0, 32.0], (5, 20, 1.0), (2, 10, 1.0))
51
234.0
52
234.0
width = 400, height = 400
rmax: 20
------------------new text!!! AND INCREMENT = 1.0
width == height
**********************_____________________******************
0,0
([400, 400], True, False, True, 89, 4, [12.0, 20.0, 36.0, 32.0], (5, 20, 1.0), (2, 10, 1.0))
53
234.0
54
234.0
55
234.0
55
234.0
55
234.0
56
234.0
56
234.0
56
234.0
57
234.0
57
234.0
(69, 15)
width = 400, height = 400
rmax: 20
------------------new text!!! AND INCREMENT = 1.0
width == height
**********************_____________________******************
0,0
([400, 400], True, False, True, 89, 4, [12.0, 20.0, 36.0, 32.0], (5, 20, 1.0), (2, 10, 1.0))
width = 400, height = 400
rmax: 20
------------------new text!!! AND INCREMENT = 1.0
width == height
**********************_____________________******************
0,0
([400, 400], True, False, True, 89, 4, [12.0, 20.0, 36.0, 32.0], (5, 20, 1.0), (2, 10, 1.0))
width = 400, height = 400
rmax: 20
------------------new text!!! AND INCREMENT = 1.0
width == height
**********************_____________________******************
0,0
([400, 400], True, False, True, 89, 4, [12.0, 20.0, 36.0, 32.0], (5, 20, 1.0), (2, 10, 1.0))
width = 400, height = 400
rmax: 20
------------------new text!!! AND INCREMENT = 1.0
width == height
**********************_____________________******************
0,0
([400, 400], True, False, True, 89, 4, [12.0, 20.0, 36.0, 32.0], (5, 20, 1.0), (2, 10, 1.0))
width = 400, height = 400
rmax: 20
------------------new text!!! AND INCREMENT = 1.0
width == height
**********************_____________________******************
0,0
([400, 400], True, False, True, 89, 4, [12.0, 20.0, 36.0, 32.0], (5, 20, 1.0), (2, 10, 1.0))
width = 400, height = 400
rmax: 20
------------------new text!!! AND INCREMENT = 1.0
width == height
**********************_____________________******************
0,0
([400, 400], True, False, True, 89, 4, [12.0, 20.0, 36.0, 32.0], (5, 20, 1.0), (2, 10, 1.0))
width = 400, height = 400
rmax: 20
------------------new text!!! AND INCREMENT = 1.0
width == height
**********************_____________________******************
0,0
([400, 400], True, False, True, 89, 4, [12.0, 20.0, 36.0, 32.0], (5, 20, 1.0), (2, 10, 1.0))
width = 400, height = 400
rmax: 20
------------------new text!!! AND INCREMENT = 1.0
width == height
**********************_____________________******************
0,0
([400, 400], True, False, True, 89, 4, [12.0, 20.0, 36.0, 32.0], (5, 20, 1.0), (2, 10, 1.0))
width = 400, height = 400
rmax: 20
------------------new text!!! AND INCREMENT = 1.0
width == height
**********************_____________________******************
0,0
([400, 400], True, False, True, 89, 4, [12.0, 20.0, 36.0, 32.0], (5, 20, 1.0), (2, 10, 1.0))
width = 400, height = 400
rmax: 20
------------------new text!!! AND INCREMENT = 1.0
width == height
**********************_____________________******************
0,0
([400, 400], True, False, True, 89, 4, [12.0, 20.0, 36.0, 32.0], (5, 20, 1.0), (2, 10, 1.0))
width = 400, height = 400
rmax: 20
------------------new text!!! AND INCREMENT = 1.0
width == height
**********************_____________________******************
0,0
([400, 400], True, False, True, 89, 4, [12.0, 20.0, 36.0, 32.0], (5, 20, 1.0), (2, 10, 1.0))
width = 400, height = 400
rmax: 20
------------------new text!!! AND INCREMENT = 1.0
width == height
**********************_____________________******************
0,0
([400, 400], True, False, True, 89, 4, [12.0, 20.0, 36.0, 32.0], (5, 20, 1.0), (2, 10, 1.0))
width = 400, height = 400
rmax: 20
------------------new text!!! AND INCREMENT = 1.0
width == height
**********************_____________________******************
0,0
([400, 400], True, False, True, 89, 4, [12.0, 20.0, 36.0, 32.0], (5, 20, 1.0), (2, 10, 1.0))
(233, 28)
On top of marker 1
WINNER
57
244
57
243
57
241
57
238
57
234
57
228
57
224
57
218
57
213
57
206
57
203
57
200
57
199
57
198
57
197
57
196
57
195
57
194
57
193
width = 400, height = 400
rmax: 20
------------------new text!!! AND INCREMENT = 1.0
width == height
**********************_____________________******************
0,0
([400, 400], True, False, True, 89, 4, [12.0, 20.0, 36.0, 32.0], (5, 20, 1.0), (2, 10, 1.0))
57
191
57
190
57
189
width = 400, height = 400
rmax: 20
------------------new text!!! AND INCREMENT = 1.0
width == height
**********************_____________________******************
0,0
([400, 400], True, False, True, 89, 4, [12.0, 20.0, 36.0, 32.0], (5, 20, 1.0), (2, 10, 1.0))
57
188
width = 400, height = 400
rmax: 20
------------------new text!!! AND INCREMENT = 1.0
width == height
**********************_____________________******************
0,0
([400, 400], True, False, True, 89, 4, [12.0, 20.0, 36.0, 32.0], (5, 20, 1.0), (2, 10, 1.0))
width = 400, height = 400
rmax: 20
------------------new text!!! AND INCREMENT = 1.0
width == height
**********************_____________________******************
0,0
([400, 400], True, False, True, 89, 4, [12.0, 20.0, 36.0, 32.0], (5, 20, 1.0), (2, 10, 1.0))
width = 400, height = 400
rmax: 20
------------------new text!!! AND INCREMENT = 1.0
width == height
**********************_____________________******************
0,0
([400, 400], True, False, True, 89, 4, [12.0, 20.0, 36.0, 32.0], (5, 20, 1.0), (2, 10, 1.0))
width = 400, height = 400
rmax: 20
------------------new text!!! AND INCREMENT = 1.0
width == height
**********************_____________________******************
0,0
([400, 400], True, False, True, 89, 4, [12.0, 20.0, 36.0, 32.0], (5, 20, 1.0), (2, 10, 1.0))
width = 400, height = 400
rmax: 20
------------------new text!!! AND INCREMENT = 1.0
width == height
**********************_____________________******************
0,0
([400, 400], True, False, True, 89, 4, [12.0, 20.0, 36.0, 32.0], (5, 20, 1.0), (2, 10, 1.0))
width = 400, height = 400
rmax: 20
------------------new text!!! AND INCREMENT = 1.0
width == height
**********************_____________________******************
0,0
([400, 400], True, False, True, 89, 4, [12.0, 20.0, 36.0, 32.0], (5, 20, 1.0), (2, 10, 1.0))
in event handler
width = 400, height = 400
rmax: 20
------------------new text!!! AND INCREMENT = 1.0
width == height
**********************_____________________******************
0,0
([400, 400], True, False, True, 89, 4, [12.0, 20.0, 36.0, 32.0], (5, 20, 1.0), (2, 10, 1.0))
width = 400, height = 400
rmax: 20
------------------new text!!! AND INCREMENT = 1.0
width == height
**********************_____________________******************
0,0
([400, 400], True, False, True, 89, 4, [12.0, 20.0, 36.0, 32.0], (5, 20, 1.0), (2, 10, 1.0))
width = 400, height = 400
rmax: 20
------------------new text!!! AND INCREMENT = 1.0
width == height
**********************_____________________******************
0,0
([400, 400], True, False, True, 89, 4, [12.0, 20.0, 36.0, 32.0], (5, 20, 1.0), (2, 10, 1.0))
width = 400, height = 400
rmax: 20
------------------new text!!! AND INCREMENT = 1.0
width == height
**********************_____________________******************
0,0
([400, 400], True, False, True, 89, 4, [12.0, 20.0, 36.0, 32.0], (5, 20, 1.0), (-15, 10, 1.0))
width = 400, height = 400
rmax: 20
------------------new text!!! AND INCREMENT = 1.0
width == height
**********************_____________________******************
0,0
([400, 400], True, False, True, 89, 4, [12.0, 20.0, 36.0, 32.0], (5, 20, 1.0), (-15, 3, 1.0))
width = 400, height = 400
rmax: 20
------------------new text!!! AND INCREMENT = 1.0
width == height
**********************_____________________******************
0,0
([400, 400], True, False, True, 89, 4, [12.0, 20.0, 36.0, 32.0], (5, 20, 1.0), (-15, 3, 1.0))
width = 400, height = 400
rmax: 20
------------------new text!!! AND INCREMENT = 1.0
width == height
**********************_____________________******************
0,0
([400, 400], True, False, True, 89, 4, [12.0, 20.0, 36.0, 32.0], (5, 20, 1.0), (-15, 3, 1.0))
width = 400, height = 400
rmax: 20
------------------new text!!! AND INCREMENT = 1.0
width == height
**********************_____________________******************
0,0
([400, 400], True, False, True, 89, 4, [12.0, 20.0, 36.0, 32.0], (5, 20, 1.0), (-15, 3, 1.0))
width = 400, height = 400
rmax: 20
------------------new text!!! AND INCREMENT = 1.0
width == height
**********************_____________________******************
0,0
([400, 400], True, False, True, 89, 4, [12.0, 20.0, 36.0, 32.0], (5, 20, 1.0), (-15, 3, 1.0))
width = 400, height = 400
rmax: 20
------------------new text!!! AND INCREMENT = 1.0
width == height
**********************_____________________******************
0,0
([400, 400], True, False, True, 89, 4, [12.0, 20.0, 36.0, 32.0], (5, 20, 1.0), (-15, 3, 1.0))
width = 400, height = 400
rmax: 20
------------------new text!!! AND INCREMENT = 1.0
width == height
**********************_____________________******************
0,0
([400, 400], True, False, True, 89, 4, [12.0, 20.0, 36.0, 32.0], (5, 20, 1.0), (-15, 3, 1.0))
width = 400, height = 400
rmax: 20
------------------new text!!! AND INCREMENT = 1.0
width == height
**********************_____________________******************
0,0
([400, 400], True, False, True, 89, 4, [12.0, 20.0, 36.0, 32.0], (5, 20, 1.0), (-15, 3, 1.0))
width = 400, height = 400
rmax: 20
------------------new text!!! AND INCREMENT = 1.0
width == height
**********************_____________________******************
0,0
([400, 400], True, False, True, 89, 4, [12.0, 20.0, 36.0, 32.0], (5, 20, 1.0), (-15, 3, 1.0))
width = 400, height = 400
rmax: 20
------------------new text!!! AND INCREMENT = 1.0
width == height
**********************_____________________******************
0,0
([400, 400], True, False, True, 89, 4, [12.0, 20.0, 36.0, 32.0], (5, 20, 1.0), (-15, 3, 1.0))
width = 400, height = 400
rmax: 20
------------------new text!!! AND INCREMENT = 1.0
width == height
**********************_____________________******************
0,0
([400, 400], True, False, True, 89, 4, [12.0, 20.0, 36.0, 32.0], (5, 20, 1.0), (-15, 3, 1.0))
width = 400, height = 400
rmax: 20
------------------new text!!! AND INCREMENT = 1.0
width == height
**********************_____________________******************
0,0
([400, 400], True, False, True, 89, 4, [12.0, 20.0, 36.0, 32.0], (5, 20, 1.0), (-15, 3, 1.0))
0 ------------------------------------------------------------------------
0
1
2
3
supercalafragalistic
[12.0, 20.0, 36.0, 32.0]
0.12
-2.1202635362
0.2
-1.60943791243
0.36
-1.02165124753
0.32
-1.13943428319
+++++++++++++++++++++++++++++++++++++++++++++++++++++++++++++++++++
1.30873262656
width = 400, height = 400
rmax: 20
------------------new text!!! AND INCREMENT = 1.0
width == height
**********************_____________________******************
0,0
([400, 400], True, False, True, 89, 4, [12.0, 20.0, 36.0, 32.0], (5, 20, 1.0), (-15, 3, 1.0))
0
1
2
3
supercalafragalistic
[12.0, 20.0, 36.0, 32.0]
0.12
-2.1202635362
0.2
-1.60943791243
0.36
-1.02165124753
0.32
-1.13943428319
+++++++++++++++++++++++++++++++++++++++++++++++++++++++++++++++++++
1.30873262656
[12.0, 20.0, 36.0, 32.0]
YYYYYYYYYYYYYYYYYYYYYYYYYYYYYYYYYYYYY
0
1
2
3
supercalafragalistic
jkl
[('C', 1, 30, (127, 215, 98), (248, 196, 22.5, -1.5)), ('B', 16, 64, (11, 92, 130), (369, 26, 14.5, 7.5)), ('C', 18, 71, (127, 215, 98), (255, 108, 18.5, 10.5)), ('C', 4, 120, (127, 215, 98), (335, 360, 17.5, 25.5)), ('D', 2, 240, (237, 102, 96), (250, 341, 17.5, 12.5)), ('C', 26, 247, (127, 215, 98), (17, 43, 14.5, 20.5)), ('C', 17, 277, (127, 215, 98), (254, 245, 9.5, 15.5)), ('A', 9, 791, (133, 4, 22), (163, 326, 7.5, 10.5)), ('D', 18, 858, (237, 102, 96), (124, 42, 7.5, 1.5)), ('C', 14, 996, (127, 215, 98), (67, 344, 13.5, 5.5)), ('D', 21, 1256, (237, 102, 96), (62, 53, 7.5, 0.5)), ('C', 25, 1289, (127, 215, 98), (352, 347, 9.5, 8.5)), ('D', 1, 1376, (237, 102, 96), (256, 368, 13.5, -8.5)), ('C', 3, 1483, (127, 215, 98), (108, 152, 6.5, 11.5)), ('C', 5, 1514, (127, 215, 98), (281, 141, 18.5, -11.5)), ('D', 8, 1537, (237, 102, 96), (224, 136, 14.5, 7.5)), ('B', 5, 1542, (11, 92, 130), (323, 340, 16.5, 4.5)), ('D', 26, 1659, (237, 102, 96), (67, 48, 16.5, 13.5)), ('A', 10, 1914, (133, 4, 22), (23, 115, 4.5, 13.5)), ('C', 15, 2006, (127, 215, 98), (25, 186, 7.5, 8.5)), ('C', 6, 2096, (127, 215, 98), (277, 353, 8.5, 17.5)), ('B', 10, 2281, (11, 92, 130), (254, 339, 15.5, 2.5)), ('B', 13, 2365, (11, 92, 130), (190, 27, 15.5, 17.5)), ('A', 11, 2375, (133, 4, 22), (273, 350, 18.5, 8.5)), ('B', 18, 2442, (11, 92, 130), (254, 74, 17.5, -5.5)), ('C', 21, 2543, (127, 215, 98), (182, 77, 19.5, 21.5)), ('A', 1, 2715, (133, 4, 22), (354, 280, 10.5, 0.5)), ('D', 23, 2939, (237, 102, 96), (179, 265, 16.5, 0.5)), ('D', 20, 3045, (237, 102, 96), (93, 108, 2.5, 17.5)), ('B', 3, 3177, (11, 92, 130), (35, 179, 11.5, 22.5)), ('A', 6, 3186, (133, 4, 22), (13, 39, 6.5, 12.5)), ('D', 3, 3491, (237, 102, 96), (114, 59, 11.5, 4.5)), ('B', 6, 3772, (11, 92, 130), (342, 230, 7.5, 8.5)), ('D', 7, 3868, (237, 102, 96), (204, 341, 6.5, 15.5)), ('B', 7, 3944, (11, 92, 130), (189, 273, 13.5, 16.5)), ('B', 17, 4736, (11, 92, 130), (101, 243, 7.5, 2.5)), ('C', 19, 4744, (127, 215, 98), (346, 283, 23.5, 12.5)), ('C', 9, 4795, (127, 215, 98), (380, 295, 10.5, 11.5)), ('C', 20, 4823, (127, 215, 98), (321, 246, 5.5, 9.5)), ('D', 6, 5229, (237, 102, 96), (384, 181, 2.5, 20.5)), ('D', 17, 5241, (237, 102, 96), (239, 71, 15.5, 10.5)), ('C', 28, 5457, (127, 215, 98), (331, 145, 13.5, 9.5)), ('B', 2, 5486, (11, 92, 130), (351, 27, 23.5, 2.5)), ('D', 25, 5707, (237, 102, 96), (254, 311, 15.5, 14.5)), ('D', 28, 5741, (237, 102, 96), (280, 260, 20.5, -3.5)), ('D', 4, 5752, (237, 102, 96), (49, 26, 4.5, 8.5)), ('C', 8, 5761, (127, 215, 98), (349, 346, 6.5, 13.5)), ('A', 7, 5799, (133, 4, 22), (170, 134, 11.5, 26.5)), ('D', 13, 5907, (237, 102, 96), (283, 229, 1.5, 10.5)), ('D', 12, 6107, (237, 102, 96), (73, 373, 9.5, 16.5)), ('C', 16, 6179, (127, 215, 98), (131, 100, 23.5, 26.5)), ('D', 27, 6306, (237, 102, 96), (209, 137, 8.5, 19.5)), ('A', 5, 6566, (133, 4, 22), (333, 266, 1.5, 8.5)), ('A', 3, 6595, (133, 4, 22), (132, 247, 32.5, 18.5)), ('C', 24, 6602, (127, 215, 98), (293, 213, 26.5, -1.5)), ('A', 4, 6610, (133, 4, 22), (67, 130, 5.5, 13.5)), ('D', 16, 6720, (237, 102, 96), (360, 211, 26.5, 8.5)), ('B', 1, 6769, (11, 92, 130), (308, 187, 8.5, 8.5)), ('D', 10, 6802, (237, 102, 96), (53, 265, 4.5, 2.5)), ('C', 2, 6933, (127, 215, 98), (280, 31, 7.5, 18.5)), ('D', 24, 7150, (237, 102, 96), (156, 238, 14.5, 3.5)), ('B', 14, 7303, (11, 92, 130), (84, 158, 16.5, 18.5)), ('D', 5, 7438, (237, 102, 96), (373, 90, 12.5, 30.5)), ('C', 22, 7629, (127, 215, 98), (155, 268, 15.5, 16.5)), ('D', 19, 7684, (237, 102, 96), (176, 144, 15.5, 20.5)), ('B', 11, 7807, (11, 92, 130), (65, 177, 17.5, 11.5)), ('B', 12, 8022, (11, 92, 130), (347, 327, 9.5, 10.5)), ('C', 10, 8384, (127, 215, 98), (134, 317, 6.5, 5.5)), ('D', 14, 8439, (237, 102, 96), (95, 318, 22.5, 19.5)), ('C', 27, 8530, (127, 215, 98), (239, 153, 5.5, 13.5)), ('C', 13, 8604, (127, 215, 98), (76, 174, 9.5, 11.5)), ('C', 12, 8792, (127, 215, 98), (213, 208, 4.5, 15.5)), ('B', 8, 8852, (11, 92, 130), (170, 214, 26.5, -3.5)), ('B', 15, 8908, (11, 92, 130), (258, 341, 7.5, -3.5)), ('C', 7, 8992, (127, 215, 98), (374, 137, 17.5, 25.5)), ('D', 9, 9042, (237, 102, 96), (378, 121, 16.5, 1.5)), ('D', 22, 9132, (237, 102, 96), (83, 250, 22.5, 5.5)), ('B', 9, 9194, (11, 92, 130), (276, 180, 16.5, 14.5)), ('D', 11, 9211, (237, 102, 96), (204, 21, 17.5, 13.5)), ('A', 8, 9291, (133, 4, 22), (71, 287, 21.5, 15.5)), ('D', 15, 9320, (237, 102, 96), (49, 126, 5.5, 33.5)), ('A', 2, 9390, (133, 4, 22), (294, 70, 9.5, 14.5)), ('C', 23, 9411, (127, 215, 98), (76, 118, 5.5, -4.5)), ('B', 4, 9605, (11, 92, 130), (306, 201, 12.5, 15.5)), ('C', 11, 9671, (127, 215, 98), (277, 209, 26.5, 11.5))]
0
0
DON'T DRAW GREY BOXES
self.params.grassOut = 
False
('C', 1, 30, (127, 215, 98), (248, 196, 22.5, -1.5))
____________________
0 -- C
1 -- 1
2 -- 30
skip
3 -- (127, 215, 98)
skip
4 -- (248, 196, 22.5, -1.5)
('B', 16, 64, (11, 92, 130), (369, 26, 14.5, 7.5))
____________________
0 -- B
1 -- 16
2 -- 64
skip
3 -- (11, 92, 130)
skip
4 -- (369, 26, 14.5, 7.5)
('C', 18, 71, (127, 215, 98), (255, 108, 18.5, 10.5))
____________________
0 -- C
1 -- 18
2 -- 71
skip
3 -- (127, 215, 98)
skip
4 -- (255, 108, 18.5, 10.5)
('C', 4, 120, (127, 215, 98), (335, 360, 17.5, 25.5))
____________________
0 -- C
1 -- 4
2 -- 120
skip
3 -- (127, 215, 98)
skip
4 -- (335, 360, 17.5, 25.5)
('D', 2, 240, (237, 102, 96), (250, 341, 17.5, 12.5))
____________________
0 -- D
1 -- 2
2 -- 240
skip
3 -- (237, 102, 96)
skip
4 -- (250, 341, 17.5, 12.5)
('C', 26, 247, (127, 215, 98), (17, 43, 14.5, 20.5))
____________________
0 -- C
1 -- 26
2 -- 247
skip
3 -- (127, 215, 98)
skip
4 -- (17, 43, 14.5, 20.5)
('C', 17, 277, (127, 215, 98), (254, 245, 9.5, 15.5))
____________________
0 -- C
1 -- 17
2 -- 277
skip
3 -- (127, 215, 98)
skip
4 -- (254, 245, 9.5, 15.5)
('A', 9, 791, (133, 4, 22), (163, 326, 7.5, 10.5))
____________________
0 -- A
1 -- 9
2 -- 791
skip
3 -- (133, 4, 22)
skip
4 -- (163, 326, 7.5, 10.5)
('D', 18, 858, (237, 102, 96), (124, 42, 7.5, 1.5))
____________________
0 -- D
1 -- 18
2 -- 858
skip
3 -- (237, 102, 96)
skip
4 -- (124, 42, 7.5, 1.5)
('C', 14, 996, (127, 215, 98), (67, 344, 13.5, 5.5))
____________________
0 -- C
1 -- 14
2 -- 996
skip
3 -- (127, 215, 98)
skip
4 -- (67, 344, 13.5, 5.5)
('D', 21, 1256, (237, 102, 96), (62, 53, 7.5, 0.5))
____________________
0 -- D
1 -- 21
2 -- 1256
skip
3 -- (237, 102, 96)
skip
4 -- (62, 53, 7.5, 0.5)
('C', 25, 1289, (127, 215, 98), (352, 347, 9.5, 8.5))
____________________
0 -- C
1 -- 25
2 -- 1289
skip
3 -- (127, 215, 98)
skip
4 -- (352, 347, 9.5, 8.5)
('D', 1, 1376, (237, 102, 96), (256, 368, 13.5, -8.5))
____________________
0 -- D
1 -- 1
2 -- 1376
skip
3 -- (237, 102, 96)
skip
4 -- (256, 368, 13.5, -8.5)
('C', 3, 1483, (127, 215, 98), (108, 152, 6.5, 11.5))
____________________
0 -- C
1 -- 3
2 -- 1483
skip
3 -- (127, 215, 98)
skip
4 -- (108, 152, 6.5, 11.5)
('C', 5, 1514, (127, 215, 98), (281, 141, 18.5, -11.5))
____________________
0 -- C
1 -- 5
2 -- 1514
skip
3 -- (127, 215, 98)
skip
4 -- (281, 141, 18.5, -11.5)
('D', 8, 1537, (237, 102, 96), (224, 136, 14.5, 7.5))
____________________
0 -- D
1 -- 8
2 -- 1537
skip
3 -- (237, 102, 96)
skip
4 -- (224, 136, 14.5, 7.5)
('B', 5, 1542, (11, 92, 130), (323, 340, 16.5, 4.5))
____________________
0 -- B
1 -- 5
2 -- 1542
skip
3 -- (11, 92, 130)
skip
4 -- (323, 340, 16.5, 4.5)
('D', 26, 1659, (237, 102, 96), (67, 48, 16.5, 13.5))
____________________
0 -- D
1 -- 26
2 -- 1659
skip
3 -- (237, 102, 96)
skip
4 -- (67, 48, 16.5, 13.5)
('A', 10, 1914, (133, 4, 22), (23, 115, 4.5, 13.5))
____________________
0 -- A
1 -- 10
2 -- 1914
skip
3 -- (133, 4, 22)
skip
4 -- (23, 115, 4.5, 13.5)
('C', 15, 2006, (127, 215, 98), (25, 186, 7.5, 8.5))
____________________
0 -- C
1 -- 15
2 -- 2006
skip
3 -- (127, 215, 98)
skip
4 -- (25, 186, 7.5, 8.5)
('C', 6, 2096, (127, 215, 98), (277, 353, 8.5, 17.5))
____________________
0 -- C
1 -- 6
2 -- 2096
skip
3 -- (127, 215, 98)
skip
4 -- (277, 353, 8.5, 17.5)
('B', 10, 2281, (11, 92, 130), (254, 339, 15.5, 2.5))
____________________
0 -- B
1 -- 10
2 -- 2281
skip
3 -- (11, 92, 130)
skip
4 -- (254, 339, 15.5, 2.5)
('B', 13, 2365, (11, 92, 130), (190, 27, 15.5, 17.5))
____________________
0 -- B
1 -- 13
2 -- 2365
skip
3 -- (11, 92, 130)
skip
4 -- (190, 27, 15.5, 17.5)
('A', 11, 2375, (133, 4, 22), (273, 350, 18.5, 8.5))
____________________
0 -- A
1 -- 11
2 -- 2375
skip
3 -- (133, 4, 22)
skip
4 -- (273, 350, 18.5, 8.5)
('B', 18, 2442, (11, 92, 130), (254, 74, 17.5, -5.5))
____________________
0 -- B
1 -- 18
2 -- 2442
skip
3 -- (11, 92, 130)
skip
4 -- (254, 74, 17.5, -5.5)
('C', 21, 2543, (127, 215, 98), (182, 77, 19.5, 21.5))
____________________
0 -- C
1 -- 21
2 -- 2543
skip
3 -- (127, 215, 98)
skip
4 -- (182, 77, 19.5, 21.5)
('A', 1, 2715, (133, 4, 22), (354, 280, 10.5, 0.5))
____________________
0 -- A
1 -- 1
2 -- 2715
skip
3 -- (133, 4, 22)
skip
4 -- (354, 280, 10.5, 0.5)
('D', 23, 2939, (237, 102, 96), (179, 265, 16.5, 0.5))
____________________
0 -- D
1 -- 23
2 -- 2939
skip
3 -- (237, 102, 96)
skip
4 -- (179, 265, 16.5, 0.5)
('D', 20, 3045, (237, 102, 96), (93, 108, 2.5, 17.5))
____________________
0 -- D
1 -- 20
2 -- 3045
skip
3 -- (237, 102, 96)
skip
4 -- (93, 108, 2.5, 17.5)
('B', 3, 3177, (11, 92, 130), (35, 179, 11.5, 22.5))
____________________
0 -- B
1 -- 3
2 -- 3177
skip
3 -- (11, 92, 130)
skip
4 -- (35, 179, 11.5, 22.5)
('A', 6, 3186, (133, 4, 22), (13, 39, 6.5, 12.5))
____________________
0 -- A
1 -- 6
2 -- 3186
skip
3 -- (133, 4, 22)
skip
4 -- (13, 39, 6.5, 12.5)
('D', 3, 3491, (237, 102, 96), (114, 59, 11.5, 4.5))
____________________
0 -- D
1 -- 3
2 -- 3491
skip
3 -- (237, 102, 96)
skip
4 -- (114, 59, 11.5, 4.5)
('B', 6, 3772, (11, 92, 130), (342, 230, 7.5, 8.5))
____________________
0 -- B
1 -- 6
2 -- 3772
skip
3 -- (11, 92, 130)
skip
4 -- (342, 230, 7.5, 8.5)
('D', 7, 3868, (237, 102, 96), (204, 341, 6.5, 15.5))
____________________
0 -- D
1 -- 7
2 -- 3868
skip
3 -- (237, 102, 96)
skip
4 -- (204, 341, 6.5, 15.5)
('B', 7, 3944, (11, 92, 130), (189, 273, 13.5, 16.5))
____________________
0 -- B
1 -- 7
2 -- 3944
skip
3 -- (11, 92, 130)
skip
4 -- (189, 273, 13.5, 16.5)
('B', 17, 4736, (11, 92, 130), (101, 243, 7.5, 2.5))
____________________
0 -- B
1 -- 17
2 -- 4736
skip
3 -- (11, 92, 130)
skip
4 -- (101, 243, 7.5, 2.5)
('C', 19, 4744, (127, 215, 98), (346, 283, 23.5, 12.5))
____________________
0 -- C
1 -- 19
2 -- 4744
skip
3 -- (127, 215, 98)
skip
4 -- (346, 283, 23.5, 12.5)
('C', 9, 4795, (127, 215, 98), (380, 295, 10.5, 11.5))
____________________
0 -- C
1 -- 9
2 -- 4795
skip
3 -- (127, 215, 98)
skip
4 -- (380, 295, 10.5, 11.5)
('C', 20, 4823, (127, 215, 98), (321, 246, 5.5, 9.5))
____________________
0 -- C
1 -- 20
2 -- 4823
skip
3 -- (127, 215, 98)
skip
4 -- (321, 246, 5.5, 9.5)
('D', 6, 5229, (237, 102, 96), (384, 181, 2.5, 20.5))
____________________
0 -- D
1 -- 6
2 -- 5229
skip
3 -- (237, 102, 96)
skip
4 -- (384, 181, 2.5, 20.5)
('D', 17, 5241, (237, 102, 96), (239, 71, 15.5, 10.5))
____________________
0 -- D
1 -- 17
2 -- 5241
skip
3 -- (237, 102, 96)
skip
4 -- (239, 71, 15.5, 10.5)
('C', 28, 5457, (127, 215, 98), (331, 145, 13.5, 9.5))
____________________
0 -- C
1 -- 28
2 -- 5457
skip
3 -- (127, 215, 98)
skip
4 -- (331, 145, 13.5, 9.5)
('B', 2, 5486, (11, 92, 130), (351, 27, 23.5, 2.5))
____________________
0 -- B
1 -- 2
2 -- 5486
skip
3 -- (11, 92, 130)
skip
4 -- (351, 27, 23.5, 2.5)
('D', 25, 5707, (237, 102, 96), (254, 311, 15.5, 14.5))
____________________
0 -- D
1 -- 25
2 -- 5707
skip
3 -- (237, 102, 96)
skip
4 -- (254, 311, 15.5, 14.5)
('D', 28, 5741, (237, 102, 96), (280, 260, 20.5, -3.5))
____________________
0 -- D
1 -- 28
2 -- 5741
skip
3 -- (237, 102, 96)
skip
4 -- (280, 260, 20.5, -3.5)
('D', 4, 5752, (237, 102, 96), (49, 26, 4.5, 8.5))
____________________
0 -- D
1 -- 4
2 -- 5752
skip
3 -- (237, 102, 96)
skip
4 -- (49, 26, 4.5, 8.5)
('C', 8, 5761, (127, 215, 98), (349, 346, 6.5, 13.5))
____________________
0 -- C
1 -- 8
2 -- 5761
skip
3 -- (127, 215, 98)
skip
4 -- (349, 346, 6.5, 13.5)
('A', 7, 5799, (133, 4, 22), (170, 134, 11.5, 26.5))
____________________
0 -- A
1 -- 7
2 -- 5799
skip
3 -- (133, 4, 22)
skip
4 -- (170, 134, 11.5, 26.5)
('D', 13, 5907, (237, 102, 96), (283, 229, 1.5, 10.5))
____________________
0 -- D
1 -- 13
2 -- 5907
skip
3 -- (237, 102, 96)
skip
4 -- (283, 229, 1.5, 10.5)
('D', 12, 6107, (237, 102, 96), (73, 373, 9.5, 16.5))
____________________
0 -- D
1 -- 12
2 -- 6107
skip
3 -- (237, 102, 96)
skip
4 -- (73, 373, 9.5, 16.5)
('C', 16, 6179, (127, 215, 98), (131, 100, 23.5, 26.5))
____________________
0 -- C
1 -- 16
2 -- 6179
skip
3 -- (127, 215, 98)
skip
4 -- (131, 100, 23.5, 26.5)
('D', 27, 6306, (237, 102, 96), (209, 137, 8.5, 19.5))
____________________
0 -- D
1 -- 27
2 -- 6306
skip
3 -- (237, 102, 96)
skip
4 -- (209, 137, 8.5, 19.5)
('A', 5, 6566, (133, 4, 22), (333, 266, 1.5, 8.5))
____________________
0 -- A
1 -- 5
2 -- 6566
skip
3 -- (133, 4, 22)
skip
4 -- (333, 266, 1.5, 8.5)
('A', 3, 6595, (133, 4, 22), (132, 247, 32.5, 18.5))
____________________
0 -- A
1 -- 3
2 -- 6595
skip
3 -- (133, 4, 22)
skip
4 -- (132, 247, 32.5, 18.5)
('C', 24, 6602, (127, 215, 98), (293, 213, 26.5, -1.5))
____________________
0 -- C
1 -- 24
2 -- 6602
skip
3 -- (127, 215, 98)
skip
4 -- (293, 213, 26.5, -1.5)
('A', 4, 6610, (133, 4, 22), (67, 130, 5.5, 13.5))
____________________
0 -- A
1 -- 4
2 -- 6610
skip
3 -- (133, 4, 22)
skip
4 -- (67, 130, 5.5, 13.5)
('D', 16, 6720, (237, 102, 96), (360, 211, 26.5, 8.5))
____________________
0 -- D
1 -- 16
2 -- 6720
skip
3 -- (237, 102, 96)
skip
4 -- (360, 211, 26.5, 8.5)
('B', 1, 6769, (11, 92, 130), (308, 187, 8.5, 8.5))
____________________
0 -- B
1 -- 1
2 -- 6769
skip
3 -- (11, 92, 130)
skip
4 -- (308, 187, 8.5, 8.5)
('D', 10, 6802, (237, 102, 96), (53, 265, 4.5, 2.5))
____________________
0 -- D
1 -- 10
2 -- 6802
skip
3 -- (237, 102, 96)
skip
4 -- (53, 265, 4.5, 2.5)
('C', 2, 6933, (127, 215, 98), (280, 31, 7.5, 18.5))
____________________
0 -- C
1 -- 2
2 -- 6933
skip
3 -- (127, 215, 98)
skip
4 -- (280, 31, 7.5, 18.5)
('D', 24, 7150, (237, 102, 96), (156, 238, 14.5, 3.5))
____________________
0 -- D
1 -- 24
2 -- 7150
skip
3 -- (237, 102, 96)
skip
4 -- (156, 238, 14.5, 3.5)
('B', 14, 7303, (11, 92, 130), (84, 158, 16.5, 18.5))
____________________
0 -- B
1 -- 14
2 -- 7303
skip
3 -- (11, 92, 130)
skip
4 -- (84, 158, 16.5, 18.5)
('D', 5, 7438, (237, 102, 96), (373, 90, 12.5, 30.5))
____________________
0 -- D
1 -- 5
2 -- 7438
skip
3 -- (237, 102, 96)
skip
4 -- (373, 90, 12.5, 30.5)
('C', 22, 7629, (127, 215, 98), (155, 268, 15.5, 16.5))
____________________
0 -- C
1 -- 22
2 -- 7629
skip
3 -- (127, 215, 98)
skip
4 -- (155, 268, 15.5, 16.5)
('D', 19, 7684, (237, 102, 96), (176, 144, 15.5, 20.5))
____________________
0 -- D
1 -- 19
2 -- 7684
skip
3 -- (237, 102, 96)
skip
4 -- (176, 144, 15.5, 20.5)
('B', 11, 7807, (11, 92, 130), (65, 177, 17.5, 11.5))
____________________
0 -- B
1 -- 11
2 -- 7807
skip
3 -- (11, 92, 130)
skip
4 -- (65, 177, 17.5, 11.5)
('B', 12, 8022, (11, 92, 130), (347, 327, 9.5, 10.5))
____________________
0 -- B
1 -- 12
2 -- 8022
skip
3 -- (11, 92, 130)
skip
4 -- (347, 327, 9.5, 10.5)
('C', 10, 8384, (127, 215, 98), (134, 317, 6.5, 5.5))
____________________
0 -- C
1 -- 10
2 -- 8384
skip
3 -- (127, 215, 98)
skip
4 -- (134, 317, 6.5, 5.5)
('D', 14, 8439, (237, 102, 96), (95, 318, 22.5, 19.5))
____________________
0 -- D
1 -- 14
2 -- 8439
skip
3 -- (237, 102, 96)
skip
4 -- (95, 318, 22.5, 19.5)
('C', 27, 8530, (127, 215, 98), (239, 153, 5.5, 13.5))
____________________
0 -- C
1 -- 27
2 -- 8530
skip
3 -- (127, 215, 98)
skip
4 -- (239, 153, 5.5, 13.5)
('C', 13, 8604, (127, 215, 98), (76, 174, 9.5, 11.5))
____________________
0 -- C
1 -- 13
2 -- 8604
skip
3 -- (127, 215, 98)
skip
4 -- (76, 174, 9.5, 11.5)
('C', 12, 8792, (127, 215, 98), (213, 208, 4.5, 15.5))
____________________
0 -- C
1 -- 12
2 -- 8792
skip
3 -- (127, 215, 98)
skip
4 -- (213, 208, 4.5, 15.5)
('B', 8, 8852, (11, 92, 130), (170, 214, 26.5, -3.5))
____________________
0 -- B
1 -- 8
2 -- 8852
skip
3 -- (11, 92, 130)
skip
4 -- (170, 214, 26.5, -3.5)
('B', 15, 8908, (11, 92, 130), (258, 341, 7.5, -3.5))
____________________
0 -- B
1 -- 15
2 -- 8908
skip
3 -- (11, 92, 130)
skip
4 -- (258, 341, 7.5, -3.5)
('C', 7, 8992, (127, 215, 98), (374, 137, 17.5, 25.5))
____________________
0 -- C
1 -- 7
2 -- 8992
skip
3 -- (127, 215, 98)
skip
4 -- (374, 137, 17.5, 25.5)
('D', 9, 9042, (237, 102, 96), (378, 121, 16.5, 1.5))
____________________
0 -- D
1 -- 9
2 -- 9042
skip
3 -- (237, 102, 96)
skip
4 -- (378, 121, 16.5, 1.5)
('D', 22, 9132, (237, 102, 96), (83, 250, 22.5, 5.5))
____________________
0 -- D
1 -- 22
2 -- 9132
skip
3 -- (237, 102, 96)
skip
4 -- (83, 250, 22.5, 5.5)
('B', 9, 9194, (11, 92, 130), (276, 180, 16.5, 14.5))
____________________
0 -- B
1 -- 9
2 -- 9194
skip
3 -- (11, 92, 130)
skip
4 -- (276, 180, 16.5, 14.5)
('D', 11, 9211, (237, 102, 96), (204, 21, 17.5, 13.5))
____________________
0 -- D
1 -- 11
2 -- 9211
skip
3 -- (237, 102, 96)
skip
4 -- (204, 21, 17.5, 13.5)
('A', 8, 9291, (133, 4, 22), (71, 287, 21.5, 15.5))
____________________
0 -- A
1 -- 8
2 -- 9291
skip
3 -- (133, 4, 22)
skip
4 -- (71, 287, 21.5, 15.5)
('D', 15, 9320, (237, 102, 96), (49, 126, 5.5, 33.5))
____________________
0 -- D
1 -- 15
2 -- 9320
skip
3 -- (237, 102, 96)
skip
4 -- (49, 126, 5.5, 33.5)
('A', 2, 9390, (133, 4, 22), (294, 70, 9.5, 14.5))
____________________
0 -- A
1 -- 2
2 -- 9390
skip
3 -- (133, 4, 22)
skip
4 -- (294, 70, 9.5, 14.5)
('C', 23, 9411, (127, 215, 98), (76, 118, 5.5, -4.5))
____________________
0 -- C
1 -- 23
2 -- 9411
skip
3 -- (127, 215, 98)
skip
4 -- (76, 118, 5.5, -4.5)
('B', 4, 9605, (11, 92, 130), (306, 201, 12.5, 15.5))
____________________
0 -- B
1 -- 4
2 -- 9605
skip
3 -- (11, 92, 130)
skip
4 -- (306, 201, 12.5, 15.5)
('C', 11, 9671, (127, 215, 98), (277, 209, 26.5, 11.5))
____________________
0 -- C
1 -- 11
2 -- 9671
skip
3 -- (127, 215, 98)
skip
4 -- (277, 209, 26.5, 11.5)
11907.665
^
0.0407329289136
-3.20071844943
32591.63
^
0.111487226754
-2.1938452529
56520.0
^
0.19333976411
-1.64330620203
46607.02
^
0.159430117704
-1.83614958628
144708.78875
^
0.495009962518
-0.703177390317
11907.665
^
0.0407329289136
-3.20071844943
32591.63
^
0.111487226754
-2.1938452529
56520.0
^
0.19333976411
-1.64330620203
46607.02
^
0.159430117704
-1.83614958628
144708.78875
^
0.495009962518
-0.703177390317
11907.665
^
0.0407329289136
-3.20071844943
32591.63
^
0.111487226754
-2.1938452529
56520.0
^
0.19333976411
-1.64330620203
46607.02
^
0.159430117704
-1.83614958628
144708.78875
^
0.495009962518
-0.703177390317
1840.62875
0.127354199199
14452.83125
3278.5525
0.226844999661
14452.83125
4954.135
0.342779550547
14452.83125
4379.515
0.303021250594
14452.83125
18963.245
^
0.0664608022338
-2.7111429452
28453.11
^
0.0997200909784
-2.30538810799
51200.84
^
0.179444441151
-1.71788963901
41165.4
^
0.14427306657
-1.93604747948
145547.16875
^
0.510101599066
-0.673145359249
18963.245
^
0.0664608022338
-2.7111429452
28453.11
^
0.0997200909784
-2.30538810799
51200.84
^
0.179444441151
-1.71788963901
41165.4
^
0.14427306657
-1.93604747948
145547.16875
^
0.510101599066
-0.673145359249
18963.245
^
0.0664608022338
-2.7111429452
28453.11
^
0.0997200909784
-2.30538810799
51200.84
^
0.179444441151
-1.71788963901
41165.4
^
0.14427306657
-1.93604747948
145547.16875
^
0.510101599066
-0.673145359249
reset
DON'T DRAW GREY BOXES
DON'T DRAW GREY BOXES
width = 400, height = 400
rmax: 20
------------------new text!!! AND INCREMENT = 1.0
width == height
**********************_____________________******************
0,0
([400, 400], True, False, True, 89, 4, [12.0, 20.0, 36.0, 32.0], (5, 20, 1.0), (-15, 3, 1.0))
width = 400, height = 400
rmax: 20
------------------new text!!! AND INCREMENT = 1.0
width == height
**********************_____________________******************
0,0
([400, 400], True, False, True, 89, 4, [12.0, 20.0, 36.0, 32.0], (5, 20, 1.0), (-15, 3, 1.0))
width = 400, height = 400
rmax: 20
------------------new text!!! AND INCREMENT = 1.0
width == height
**********************_____________________******************
0,0
([400, 400], True, False, True, 89, 4, [12.0, 20.0, 36.0, 32.0], (5, 20, 1.0), (-15, 3, 1.0))
0 ------------------------------------------------------------------------
0
1
2
3
supercalafragalistic
[12.0, 20.0, 36.0, 32.0]
0.12
-2.1202635362
0.2
-1.60943791243
0.36
-1.02165124753
0.32
-1.13943428319
+++++++++++++++++++++++++++++++++++++++++++++++++++++++++++++++++++
1.30873262656
width = 400, height = 400
rmax: 20
------------------new text!!! AND INCREMENT = 1.0
width == height
**********************_____________________******************
0,0
([400, 400], True, False, True, 89, 4, [12.0, 20.0, 36.0, 32.0], (5, 20, 1.0), (-15, 3, 1.0))
0
1
2
3
supercalafragalistic
[12.0, 20.0, 36.0, 32.0]
0.12
-2.1202635362
0.2
-1.60943791243
0.36
-1.02165124753
0.32
-1.13943428319
+++++++++++++++++++++++++++++++++++++++++++++++++++++++++++++++++++
1.30873262656
[12.0, 20.0, 36.0, 32.0]
YYYYYYYYYYYYYYYYYYYYYYYYYYYYYYYYYYYYY
0
1
2
3
supercalafragalistic
jkl
[truncated: 9,968,636 more chars]
