# Supplementary material for: Complexity for Artificial Substrates (CASU): Software for Creating and Visualising Habitat Complexity
Source: PLoS One. 2014 Feb 14;9(2):e87990. doi: 10.1371/journal.pone.0087990 (PMC3925107; doi:10.1371/journal.pone.0087990)
Supplement: Appendix S1 — Complexity for artificial substrates ( CASU ) programme. (ZIP) [file pone.0087990.s001.zip › CASU program/tcl/encoding/iso2022-jp.enc]

# Encoding file: iso2022-jp, escape-driven
E
name		iso2022-jp
init		{}
final		{}
ascii		\x1b(B
jis0201		\x1b(J
jis0208		\x1b$B
jis0208		\x1b$@
jis0212		\x1b$(D
gb2312		\x1b$A
ksc5601		\x1b$(C
