# Supplementary material for: Complexity for Artificial Substrates (CASU): Software for Creating and Visualising Habitat Complexity
Source: PLoS One. 2014 Feb 14;9(2):e87990. doi: 10.1371/journal.pone.0087990 (PMC3925107; doi:10.1371/journal.pone.0087990)
Supplement: Appendix S1 — Complexity for artificial substrates ( CASU ) programme. (ZIP) [file pone.0087990.s001.zip › CASU program/tcl/encoding/iso8859-14.enc]

# Encoding file: iso8859-14, single-byte
S
003F 0 1
00
0000000100020003000400050006000700080009000A000B000C000D000E000F
0010001100120013001400150016001700180019001A001B001C001D001E001F
0020002100220023002400250026002700280029002A002B002C002D002E002F
0030003100320033003400350036003700380039003A003B003C003D003E003F
0040004100420043004400450046004700480049004A004B004C004D004E004F
0050005100520053005400550056005700580059005A005B005C005D005E005F
0060006100620063006400650066006700680069006A006B006C006D006E006F
0070007100720073007400750076007700780079007A007B007C007D007E007F
0080008100820083008400850086008700880089008A008B008C008D008E008F
0090009100920093009400950096009700980099009A009B009C009D009E009F
00A01E021E0300A3010A010B1E0A00A71E8000A91E821E0B1EF200AD00AE0178
1E1E1E1F012001211E401E4100B61E561E811E571E831E601EF31E841E851E61
00C000C100C200C300C400C500C600C700C800C900CA00CB00CC00CD00CE00CF
017400D100D200D300D400D500D61E6A00D800D900DA00DB00DC00DD017600DF
00E000E100E200E300E400E500E600E700E800E900EA00EB00EC00ED00EE00EF
017500F100F200F300F400F500F61E6B00F800F900FA00FB00FC00FD017700FF
