# Supplementary material for: Complexity for Artificial Substrates (CASU): Software for Creating and Visualising Habitat Complexity
Source: PLoS One. 2014 Feb 14;9(2):e87990. doi: 10.1371/journal.pone.0087990 (PMC3925107; doi:10.1371/journal.pone.0087990)
Supplement: Appendix S1 — Complexity for artificial substrates ( CASU ) programme. (ZIP) [file pone.0087990.s001.zip › CASU program/tcl/encoding/jis0201.enc]

# Encoding file: jis0201, single-byte
S
003F 0 1
00
0000000100020003000400050006000700080009000A000B000C000D000E000F
0010001100120013001400150016001700180019001A001B001C001D001E001F
0020002100220023002400250026002700280029002A002B002C002D002E002F
0030003100320033003400350036003700380039003A003B003C003D003E003F
0040004100420043004400450046004700480049004A004B004C004D004E004F
0050005100520053005400550056005700580059005A005B005C005D005E005F
0060006100620063006400650066006700680069006A006B006C006D006E006F
0070007100720073007400750076007700780079007A007B007C007D203E007F
0080008100820083008400850086008700880089008A008B008C008D008E008F
0090009100920093009400950096009700980099009A009B009C009D009E009F
0000FF61FF62FF63FF64FF65FF66FF67FF68FF69FF6AFF6BFF6CFF6DFF6EFF6F
FF70FF71FF72FF73FF74FF75FF76FF77FF78FF79FF7AFF7BFF7CFF7DFF7EFF7F
FF80FF81FF82FF83FF84FF85FF86FF87FF88FF89FF8AFF8BFF8CFF8DFF8EFF8F
FF90FF91FF92FF93FF94FF95FF96FF97FF98FF99FF9AFF9BFF9CFF9DFF9EFF9F
0000000000000000000000000000000000000000000000000000000000000000
0000000000000000000000000000000000000000000000000000000000000000
