# Supplementary material for: Complexity for Artificial Substrates (CASU): Software for Creating and Visualising Habitat Complexity
Source: PLoS One. 2014 Feb 14;9(2):e87990. doi: 10.1371/journal.pone.0087990 (PMC3925107; doi:10.1371/journal.pone.0087990)
Supplement: Appendix S1 — Complexity for artificial substrates ( CASU ) programme. (ZIP) [file pone.0087990.s001.zip › CASU program/tcl/http1.0/pkgIndex.tcl]

# Tcl package index file, version 1.0
# This file is generated by the "pkg_mkIndex" command
# and sourced either when an application starts up or
# by a "package unknown" script.  It invokes the
# "package ifneeded" command to set up package-related
# information so that packages will be loaded automatically
# in response to "package require" commands.  When this
# script is sourced, the variable $dir must contain the
# full path name of this file's directory.

package ifneeded http 1.0 [list tclPkgSetup $dir http 1.0 {{http.tcl source {httpCopyDone httpCopyStart httpEof httpEvent httpFinish httpMapReply httpProxyRequired http_code http_config http_data http_formatQuery http_get http_reset http_size http_status http_wait}}}]
