# Supplementary material for: Complexity for Artificial Substrates (CASU): Software for Creating and Visualising Habitat Complexity
Source: PLoS One. 2014 Feb 14;9(2):e87990. doi: 10.1371/journal.pone.0087990 (PMC3925107; doi:10.1371/journal.pone.0087990)
Supplement: Appendix S1 — Complexity for artificial substrates ( CASU ) programme. (ZIP) [file pone.0087990.s001.zip › CASU program/tcl/msgs/ar_lb.msg]

# created by tools/loadICU.tcl -- do not edit
namespace eval ::tcl::clock {
    ::msgcat::mcset ar_LB DAYS_OF_WEEK_ABBREV [list \
        "\u0627\u0644\u0623\u062d\u062f"\
        "\u0627\u0644\u0627\u062b\u0646\u064a\u0646"\
        "\u0627\u0644\u062b\u0644\u0627\u062b\u0627\u0621"\
        "\u0627\u0644\u0623\u0631\u0628\u0639\u0627\u0621"\
        "\u0627\u0644\u062e\u0645\u064a\u0633"\
        "\u0627\u0644\u062c\u0645\u0639\u0629"\
        "\u0627\u0644\u0633\u0628\u062a"]
    ::msgcat::mcset ar_LB MONTHS_ABBREV [list \
        "\u0643\u0627\u0646\u0648\u0646 \u0627\u0644\u062b\u0627\u0646\u064a"\
        "\u0634\u0628\u0627\u0637"\
        "\u0622\u0630\u0627\u0631"\
        "\u0646\u064a\u0633\u0627\u0646"\
        "\u0646\u0648\u0627\u0631"\
        "\u062d\u0632\u064a\u0631\u0627\u0646"\
        "\u062a\u0645\u0648\u0632"\
        "\u0622\u0628"\
        "\u0623\u064a\u0644\u0648\u0644"\
        "\u062a\u0634\u0631\u064a\u0646 \u0627\u0644\u0623\u0648\u0644"\
        "\u062a\u0634\u0631\u064a\u0646 \u0627\u0644\u062b\u0627\u0646\u064a"\
        "\u0643\u0627\u0646\u0648\u0646 \u0627\u0644\u0623\u0648\u0644"\
        ""]
    ::msgcat::mcset ar_LB MONTHS_FULL [list \
        "\u0643\u0627\u0646\u0648\u0646 \u0627\u0644\u062b\u0627\u0646\u064a"\
        "\u0634\u0628\u0627\u0637"\
        "\u0622\u0630\u0627\u0631"\
        "\u0646\u064a\u0633\u0627\u0646"\
        "\u0646\u0648\u0627\u0631"\
        "\u062d\u0632\u064a\u0631\u0627\u0646"\
        "\u062a\u0645\u0648\u0632"\
        "\u0622\u0628"\
        "\u0623\u064a\u0644\u0648\u0644"\
        "\u062a\u0634\u0631\u064a\u0646 \u0627\u0644\u0623\u0648\u0644"\
        "\u062a\u0634\u0631\u064a\u0646 \u0627\u0644\u062b\u0627\u0646\u064a"\
        "\u0643\u0627\u0646\u0648\u0646 \u0627\u0644\u0623\u0648\u0644"\
        ""]
}
