# Supplementary material for: Complexity for Artificial Substrates (CASU): Software for Creating and Visualising Habitat Complexity
Source: PLoS One. 2014 Feb 14;9(2):e87990. doi: 10.1371/journal.pone.0087990 (PMC3925107; doi:10.1371/journal.pone.0087990)
Supplement: Appendix S1 — Complexity for artificial substrates ( CASU ) programme. (ZIP) [file pone.0087990.s001.zip › CASU program/tcl/msgs/de.msg]

# created by tools/loadICU.tcl -- do not edit
namespace eval ::tcl::clock {
    ::msgcat::mcset de DAYS_OF_WEEK_ABBREV [list \
        "So"\
        "Mo"\
        "Di"\
        "Mi"\
        "Do"\
        "Fr"\
        "Sa"]
    ::msgcat::mcset de DAYS_OF_WEEK_FULL [list \
        "Sonntag"\
        "Montag"\
        "Dienstag"\
        "Mittwoch"\
        "Donnerstag"\
        "Freitag"\
        "Samstag"]
    ::msgcat::mcset de MONTHS_ABBREV [list \
        "Jan"\
        "Feb"\
        "Mrz"\
        "Apr"\
        "Mai"\
        "Jun"\
        "Jul"\
        "Aug"\
        "Sep"\
        "Okt"\
        "Nov"\
        "Dez"\
        ""]
    ::msgcat::mcset de MONTHS_FULL [list \
        "Januar"\
        "Februar"\
        "M\u00e4rz"\
        "April"\
        "Mai"\
        "Juni"\
        "Juli"\
        "August"\
        "September"\
        "Oktober"\
        "November"\
        "Dezember"\
        ""]
    ::msgcat::mcset de BCE "v. Chr."
    ::msgcat::mcset de CE "n. Chr."
    ::msgcat::mcset de AM "vorm."
    ::msgcat::mcset de PM "nachm."
    ::msgcat::mcset de DATE_FORMAT "%d.%m.%Y"
    ::msgcat::mcset de TIME_FORMAT "%H:%M:%S"
    ::msgcat::mcset de DATE_TIME_FORMAT "%d.%m.%Y %H:%M:%S %z"
}
