# Supplementary material for: Complexity for Artificial Substrates (CASU): Software for Creating and Visualising Habitat Complexity
Source: PLoS One. 2014 Feb 14;9(2):e87990. doi: 10.1371/journal.pone.0087990 (PMC3925107; doi:10.1371/journal.pone.0087990)
Supplement: Appendix S1 — Complexity for artificial substrates ( CASU ) programme. (ZIP) [file pone.0087990.s001.zip › CASU program/tcl/msgs/en_bw.msg]

# created by tools/loadICU.tcl -- do not edit
namespace eval ::tcl::clock {
    ::msgcat::mcset en_BW DATE_FORMAT "%d %B %Y"
    ::msgcat::mcset en_BW TIME_FORMAT_12 "%l:%M:%S %P"
    ::msgcat::mcset en_BW DATE_TIME_FORMAT "%d %B %Y %l:%M:%S %P %z"
}
