# Supplementary material for: Complexity for Artificial Substrates (CASU): Software for Creating and Visualising Habitat Complexity
Source: PLoS One. 2014 Feb 14;9(2):e87990. doi: 10.1371/journal.pone.0087990 (PMC3925107; doi:10.1371/journal.pone.0087990)
Supplement: Appendix S1 — Complexity for artificial substrates ( CASU ) programme. (ZIP) [file pone.0087990.s001.zip › CASU program/tcl/msgs/eo.msg]

# created by tools/loadICU.tcl -- do not edit
namespace eval ::tcl::clock {
    ::msgcat::mcset eo DAYS_OF_WEEK_ABBREV [list \
        "di"\
        "lu"\
        "ma"\
        "me"\
        "\u0135a"\
        "ve"\
        "sa"]
    ::msgcat::mcset eo DAYS_OF_WEEK_FULL [list \
        "diman\u0109o"\
        "lundo"\
        "mardo"\
        "merkredo"\
        "\u0135a\u016ddo"\
        "vendredo"\
        "sabato"]
    ::msgcat::mcset eo MONTHS_ABBREV [list \
        "jan"\
        "feb"\
        "mar"\
        "apr"\
        "maj"\
        "jun"\
        "jul"\
        "a\u016dg"\
        "sep"\
        "okt"\
        "nov"\
        "dec"\
        ""]
    ::msgcat::mcset eo MONTHS_FULL [list \
        "januaro"\
        "februaro"\
        "marto"\
        "aprilo"\
        "majo"\
        "junio"\
        "julio"\
        "a\u016dgusto"\
        "septembro"\
        "oktobro"\
        "novembro"\
        "decembro"\
        ""]
    ::msgcat::mcset eo BCE "aK"
    ::msgcat::mcset eo CE "pK"
    ::msgcat::mcset eo AM "atm"
    ::msgcat::mcset eo PM "ptm"
    ::msgcat::mcset eo DATE_FORMAT "%Y-%b-%d"
    ::msgcat::mcset eo TIME_FORMAT "%H:%M:%S"
    ::msgcat::mcset eo DATE_TIME_FORMAT "%Y-%b-%d %H:%M:%S %z"
}
