# Supplementary material for: Complexity for Artificial Substrates (CASU): Software for Creating and Visualising Habitat Complexity
Source: PLoS One. 2014 Feb 14;9(2):e87990. doi: 10.1371/journal.pone.0087990 (PMC3925107; doi:10.1371/journal.pone.0087990)
Supplement: Appendix S1 — Complexity for artificial substrates ( CASU ) programme. (ZIP) [file pone.0087990.s001.zip › CASU program/tcl/msgs/fa_in.msg]

# created by tools/loadICU.tcl -- do not edit
namespace eval ::tcl::clock {
    ::msgcat::mcset fa_IN DAYS_OF_WEEK_ABBREV [list \
        "\u06cc\u2214"\
        "\u062f\u2214"\
        "\u0633\u2214"\
        "\u0686\u2214"\
        "\u067e\u2214"\
        "\u062c\u2214"\
        "\u0634\u2214"]
    ::msgcat::mcset fa_IN DAYS_OF_WEEK_FULL [list \
        "\u06cc\u06cc\u200c\u0634\u0646\u0628\u0647"\
        "\u062f\u0648\u0634\u0646\u0628\u0647"\
        "\u0633\u0647\u200c\u0634\u0646\u0628\u0647"\
        "\u0686\u0647\u0627\u0631\u0634\u0646\u0628\u0647"\
        "\u067e\u0646\u062c\u200c\u0634\u0646\u0628\u0647"\
        "\u062c\u0645\u0639\u0647"\
        "\u0634\u0646\u0628\u0647"]
    ::msgcat::mcset fa_IN MONTHS_ABBREV [list \
        "\u0698\u0627\u0646"\
        "\u0641\u0648\u0631"\
        "\u0645\u0627\u0631"\
        "\u0622\u0648\u0631"\
        "\u0645\u0640\u0647"\
        "\u0698\u0648\u0646"\
        "\u0698\u0648\u06cc"\
        "\u0627\u0648\u062a"\
        "\u0633\u067e\u062a"\
        "\u0627\u0643\u062a"\
        "\u0646\u0648\u0627"\
        "\u062f\u0633\u0627"\
        ""]
    ::msgcat::mcset fa_IN MONTHS_FULL [list \
        "\u0698\u0627\u0646\u0648\u06cc\u0647"\
        "\u0641\u0648\u0631\u0648\u06cc\u0647"\
        "\u0645\u0627\u0631\u0633"\
        "\u0622\u0648\u0631\u06cc\u0644"\
        "\u0645\u0647"\
        "\u0698\u0648\u0626\u0646"\
        "\u0698\u0648\u0626\u06cc\u0647"\
        "\u0627\u0648\u062a"\
        "\u0633\u067e\u062a\u0627\u0645\u0628\u0631"\
        "\u0627\u0643\u062a\u0628\u0631"\
        "\u0646\u0648\u0627\u0645\u0628\u0631"\
        "\u062f\u0633\u0627\u0645\u0628\u0631"\
        ""]
    ::msgcat::mcset fa_IN AM "\u0635\u0628\u062d"
    ::msgcat::mcset fa_IN PM "\u0639\u0635\u0631"
    ::msgcat::mcset fa_IN DATE_FORMAT "%A %d %B %Y"
    ::msgcat::mcset fa_IN TIME_FORMAT_12 "%I:%M:%S  %z"
    ::msgcat::mcset fa_IN DATE_TIME_FORMAT "%A %d %B %Y %I:%M:%S  %z %z"
}
