# Supplementary material for: Complexity for Artificial Substrates (CASU): Software for Creating and Visualising Habitat Complexity
Source: PLoS One. 2014 Feb 14;9(2):e87990. doi: 10.1371/journal.pone.0087990 (PMC3925107; doi:10.1371/journal.pone.0087990)
Supplement: Appendix S1 — Complexity for artificial substrates ( CASU ) programme. (ZIP) [file pone.0087990.s001.zip › CASU program/tcl/msgs/fa_ir.msg]

# created by tools/loadICU.tcl -- do not edit
namespace eval ::tcl::clock {
    ::msgcat::mcset fa_IR AM "\u0635\u0628\u062d"
    ::msgcat::mcset fa_IR PM "\u0639\u0635\u0631"
    ::msgcat::mcset fa_IR DATE_FORMAT "%d\u2044%m\u2044%Y"
    ::msgcat::mcset fa_IR TIME_FORMAT "%S:%M:%H"
    ::msgcat::mcset fa_IR TIME_FORMAT_12 "%S:%M:%l %P"
    ::msgcat::mcset fa_IR DATE_TIME_FORMAT "%d\u2044%m\u2044%Y %S:%M:%H %z"
}
