# Supplementary material for: Complexity for Artificial Substrates (CASU): Software for Creating and Visualising Habitat Complexity
Source: PLoS One. 2014 Feb 14;9(2):e87990. doi: 10.1371/journal.pone.0087990 (PMC3925107; doi:10.1371/journal.pone.0087990)
Supplement: Appendix S1 — Complexity for artificial substrates ( CASU ) programme. (ZIP) [file pone.0087990.s001.zip › CASU program/tcl/msgs/gl.msg]

# created by tools/loadICU.tcl -- do not edit
namespace eval ::tcl::clock {
    ::msgcat::mcset gl DAYS_OF_WEEK_ABBREV [list \
        "Dom"\
        "Lun"\
        "Mar"\
        "M\u00e9r"\
        "Xov"\
        "Ven"\
        "S\u00e1b"]
    ::msgcat::mcset gl DAYS_OF_WEEK_FULL [list \
        "Domingo"\
        "Luns"\
        "Martes"\
        "M\u00e9rcores"\
        "Xoves"\
        "Venres"\
        "S\u00e1bado"]
    ::msgcat::mcset gl MONTHS_ABBREV [list \
        "Xan"\
        "Feb"\
        "Mar"\
        "Abr"\
        "Mai"\
        "Xu\u00f1"\
        "Xul"\
        "Ago"\
        "Set"\
        "Out"\
        "Nov"\
        "Dec"\
        ""]
    ::msgcat::mcset gl MONTHS_FULL [list \
        "Xaneiro"\
        "Febreiro"\
        "Marzo"\
        "Abril"\
        "Maio"\
        "Xu\u00f1o"\
        "Xullo"\
        "Agosto"\
        "Setembro"\
        "Outubro"\
        "Novembro"\
        "Decembro"\
        ""]
}
