# Supplementary material for: Complexity for Artificial Substrates (CASU): Software for Creating and Visualising Habitat Complexity
Source: PLoS One. 2014 Feb 14;9(2):e87990. doi: 10.1371/journal.pone.0087990 (PMC3925107; doi:10.1371/journal.pone.0087990)
Supplement: Appendix S1 — Complexity for artificial substrates ( CASU ) programme. (ZIP) [file pone.0087990.s001.zip › CASU program/tcl/msgs/gv.msg]

# created by tools/loadICU.tcl -- do not edit
namespace eval ::tcl::clock {
    ::msgcat::mcset gv DAYS_OF_WEEK_ABBREV [list \
        "Jed"\
        "Jel"\
        "Jem"\
        "Jerc"\
        "Jerd"\
        "Jeh"\
        "Jes"]
    ::msgcat::mcset gv DAYS_OF_WEEK_FULL [list \
        "Jedoonee"\
        "Jelhein"\
        "Jemayrt"\
        "Jercean"\
        "Jerdein"\
        "Jeheiney"\
        "Jesarn"]
    ::msgcat::mcset gv MONTHS_ABBREV [list \
        "J-guer"\
        "T-arree"\
        "Mayrnt"\
        "Avrril"\
        "Boaldyn"\
        "M-souree"\
        "J-souree"\
        "Luanistyn"\
        "M-fouyir"\
        "J-fouyir"\
        "M.Houney"\
        "M.Nollick"\
        ""]
    ::msgcat::mcset gv MONTHS_FULL [list \
        "Jerrey-geuree"\
        "Toshiaght-arree"\
        "Mayrnt"\
        "Averil"\
        "Boaldyn"\
        "Mean-souree"\
        "Jerrey-souree"\
        "Luanistyn"\
        "Mean-fouyir"\
        "Jerrey-fouyir"\
        "Mee Houney"\
        "Mee ny Nollick"\
        ""]
}
