# Supplementary material for: Complexity for Artificial Substrates (CASU): Software for Creating and Visualising Habitat Complexity
Source: PLoS One. 2014 Feb 14;9(2):e87990. doi: 10.1371/journal.pone.0087990 (PMC3925107; doi:10.1371/journal.pone.0087990)
Supplement: Appendix S1 — Complexity for artificial substrates ( CASU ) programme. (ZIP) [file pone.0087990.s001.zip › CASU program/tcl/msgs/he.msg]

# created by tools/loadICU.tcl -- do not edit
namespace eval ::tcl::clock {
    ::msgcat::mcset he DAYS_OF_WEEK_ABBREV [list \
        "\u05d0"\
        "\u05d1"\
        "\u05d2"\
        "\u05d3"\
        "\u05d4"\
        "\u05d5"\
        "\u05e9"]
    ::msgcat::mcset he DAYS_OF_WEEK_FULL [list \
        "\u05d9\u05d5\u05dd \u05e8\u05d0\u05e9\u05d5\u05df"\
        "\u05d9\u05d5\u05dd \u05e9\u05e0\u05d9"\
        "\u05d9\u05d5\u05dd \u05e9\u05dc\u05d9\u05e9\u05d9"\
        "\u05d9\u05d5\u05dd \u05e8\u05d1\u05d9\u05e2\u05d9"\
        "\u05d9\u05d5\u05dd \u05d7\u05de\u05d9\u05e9\u05d9"\
        "\u05d9\u05d5\u05dd \u05e9\u05d9\u05e9\u05d9"\
        "\u05e9\u05d1\u05ea"]
    ::msgcat::mcset he MONTHS_ABBREV [list \
        "\u05d9\u05e0\u05d5"\
        "\u05e4\u05d1\u05e8"\
        "\u05de\u05e8\u05e5"\
        "\u05d0\u05e4\u05e8"\
        "\u05de\u05d0\u05d9"\
        "\u05d9\u05d5\u05e0"\
        "\u05d9\u05d5\u05dc"\
        "\u05d0\u05d5\u05d2"\
        "\u05e1\u05e4\u05d8"\
        "\u05d0\u05d5\u05e7"\
        "\u05e0\u05d5\u05d1"\
        "\u05d3\u05e6\u05de"\
        ""]
    ::msgcat::mcset he MONTHS_FULL [list \
        "\u05d9\u05e0\u05d5\u05d0\u05e8"\
        "\u05e4\u05d1\u05e8\u05d5\u05d0\u05e8"\
        "\u05de\u05e8\u05e5"\
        "\u05d0\u05e4\u05e8\u05d9\u05dc"\
        "\u05de\u05d0\u05d9"\
        "\u05d9\u05d5\u05e0\u05d9"\
        "\u05d9\u05d5\u05dc\u05d9"\
        "\u05d0\u05d5\u05d2\u05d5\u05e1\u05d8"\
        "\u05e1\u05e4\u05d8\u05de\u05d1\u05e8"\
        "\u05d0\u05d5\u05e7\u05d8\u05d5\u05d1\u05e8"\
        "\u05e0\u05d5\u05d1\u05de\u05d1\u05e8"\
        "\u05d3\u05e6\u05de\u05d1\u05e8"\
        ""]
    ::msgcat::mcset he BCE "\u05dc\u05e1\u05d4"\u05e0"
    ::msgcat::mcset he CE "\u05dc\u05e4\u05e1\u05d4"\u05e0"
    ::msgcat::mcset he DATE_FORMAT "%d/%m/%Y"
    ::msgcat::mcset he TIME_FORMAT "%H:%M:%S"
    ::msgcat::mcset he DATE_TIME_FORMAT "%d/%m/%Y %H:%M:%S %z"
}
