# Supplementary material for: Complexity for Artificial Substrates (CASU): Software for Creating and Visualising Habitat Complexity
Source: PLoS One. 2014 Feb 14;9(2):e87990. doi: 10.1371/journal.pone.0087990 (PMC3925107; doi:10.1371/journal.pone.0087990)
Supplement: Appendix S1 — Complexity for artificial substrates ( CASU ) programme. (ZIP) [file pone.0087990.s001.zip › CASU program/tcl/msgs/it_ch.msg]

# created by tools/loadICU.tcl -- do not edit
namespace eval ::tcl::clock {
    ::msgcat::mcset it_CH DATE_FORMAT "%e. %B %Y"
    ::msgcat::mcset it_CH TIME_FORMAT "%H:%M:%S"
    ::msgcat::mcset it_CH DATE_TIME_FORMAT "%e. %B %Y %H:%M:%S %z"
}
