# Supplementary material for: Complexity for Artificial Substrates (CASU): Software for Creating and Visualising Habitat Complexity
Source: PLoS One. 2014 Feb 14;9(2):e87990. doi: 10.1371/journal.pone.0087990 (PMC3925107; doi:10.1371/journal.pone.0087990)
Supplement: Appendix S1 — Complexity for artificial substrates ( CASU ) programme. (ZIP) [file pone.0087990.s001.zip › CASU program/tcl/msgs/kok.msg]

# created by tools/loadICU.tcl -- do not edit
namespace eval ::tcl::clock {
    ::msgcat::mcset kok DAYS_OF_WEEK_FULL [list \
        "\u0906\u0926\u093f\u0924\u094d\u092f\u0935\u093e\u0930"\
        "\u0938\u094b\u092e\u0935\u093e\u0930"\
        "\u092e\u0902\u0917\u0933\u093e\u0930"\
        "\u092c\u0941\u0927\u0935\u093e\u0930"\
        "\u0917\u0941\u0930\u0941\u0935\u093e\u0930"\
        "\u0936\u0941\u0915\u094d\u0930\u0935\u093e\u0930"\
        "\u0936\u0928\u093f\u0935\u093e\u0930"]
    ::msgcat::mcset kok MONTHS_ABBREV [list \
        "\u091c\u093e\u0928\u0947\u0935\u093e\u0930\u0940"\
        "\u092b\u0947\u092c\u0943\u0935\u093e\u0930\u0940"\
        "\u092e\u093e\u0930\u094d\u091a"\
        "\u090f\u092a\u094d\u0930\u093f\u0932"\
        "\u092e\u0947"\
        "\u091c\u0942\u0928"\
        "\u091c\u0941\u0932\u0948"\
        "\u0913\u0917\u0938\u094d\u091f"\
        "\u0938\u0947\u092a\u094d\u091f\u0947\u0902\u092c\u0930"\
        "\u0913\u0915\u094d\u091f\u094b\u092c\u0930"\
        "\u0928\u094b\u0935\u094d\u0939\u0947\u0902\u092c\u0930"\
        "\u0921\u093f\u0938\u0947\u0902\u092c\u0930"]
    ::msgcat::mcset kok MONTHS_FULL [list \
        "\u091c\u093e\u0928\u0947\u0935\u093e\u0930\u0940"\
        "\u092b\u0947\u092c\u094d\u0930\u0941\u0935\u093e\u0930\u0940"\
        "\u092e\u093e\u0930\u094d\u091a"\
        "\u090f\u092a\u094d\u0930\u093f\u0932"\
        "\u092e\u0947"\
        "\u091c\u0942\u0928"\
        "\u091c\u0941\u0932\u0948"\
        "\u0913\u0917\u0938\u094d\u091f"\
        "\u0938\u0947\u092a\u094d\u091f\u0947\u0902\u092c\u0930"\
        "\u0913\u0915\u094d\u091f\u094b\u092c\u0930"\
        "\u0928\u094b\u0935\u094d\u0939\u0947\u0902\u092c\u0930"\
        "\u0921\u093f\u0938\u0947\u0902\u092c\u0930"]
    ::msgcat::mcset kok AM "\u0915\u094d\u0930\u093f\u0938\u094d\u0924\u092a\u0942\u0930\u094d\u0935"
    ::msgcat::mcset kok PM "\u0915\u094d\u0930\u093f\u0938\u094d\u0924\u0936\u0916\u093e"
}
