# Supplementary material for: Complexity for Artificial Substrates (CASU): Software for Creating and Visualising Habitat Complexity
Source: PLoS One. 2014 Feb 14;9(2):e87990. doi: 10.1371/journal.pone.0087990 (PMC3925107; doi:10.1371/journal.pone.0087990)
Supplement: Appendix S1 — Complexity for artificial substrates ( CASU ) programme. (ZIP) [file pone.0087990.s001.zip › CASU program/tcl/msgs/kw.msg]

# created by tools/loadICU.tcl -- do not edit
namespace eval ::tcl::clock {
    ::msgcat::mcset kw DAYS_OF_WEEK_ABBREV [list \
        "Sul"\
        "Lun"\
        "Mth"\
        "Mhr"\
        "Yow"\
        "Gwe"\
        "Sad"]
    ::msgcat::mcset kw DAYS_OF_WEEK_FULL [list \
        "De Sul"\
        "De Lun"\
        "De Merth"\
        "De Merher"\
        "De Yow"\
        "De Gwener"\
        "De Sadorn"]
    ::msgcat::mcset kw MONTHS_ABBREV [list \
        "Gen"\
        "Whe"\
        "Mer"\
        "Ebr"\
        "Me"\
        "Evn"\
        "Gor"\
        "Est"\
        "Gwn"\
        "Hed"\
        "Du"\
        "Kev"\
        ""]
    ::msgcat::mcset kw MONTHS_FULL [list \
        "Mys Genver"\
        "Mys Whevrel"\
        "Mys Merth"\
        "Mys Ebrel"\
        "Mys Me"\
        "Mys Evan"\
        "Mys Gortheren"\
        "Mye Est"\
        "Mys Gwyngala"\
        "Mys Hedra"\
        "Mys Du"\
        "Mys Kevardhu"\
        ""]
}
